# Supplementary material for: Protocol and Reagents for Pseudotyping Lentiviral Particles with SARS-CoV-2 Spike Protein for Neutralization Assays
Source: Viruses. 2020 May 6;12(5):513. doi: 10.3390/v12050513 (PMC7291041; doi:10.3390/v12050513)
Supplement: Supplementary file 1 [file viruses-12-00513-s001.zip]

Archive with 11 entries (10 files):
- plasmid_maps/
- plasmid_maps/26_HDM_Hgpm2.gb
- plasmid_maps/2707_HDM_IDTSpike_fixK_HA_Tail.gb
- plasmid_maps/25_pHAGE2_CMV_ZsGreen_W.gb
- plasmid_maps/README.md
- plasmid_maps/2653_pHAGE2_EF1aInt_ACE2_WT.gb
- plasmid_maps/2710_HDM_IDTSpike_fixK.gb
- plasmid_maps/2728_pHAGE-CMV-Luc2-IRES-ZsGreen-W-1270.gb
- plasmid_maps/27_HDM_tat1b.gb
- plasmid_maps/2702_HDM-nCoV-Spike-IDTopt-ALAYT.gb
- plasmid_maps/28_pRC_CMV_Rev1b.gb
