# Supplementary material for: Protocol and Reagents for Pseudotyping Lentiviral Particles with SARS-CoV-2 Spike Protein for Neutralization Assays
Source: Viruses. 2020 May 6;12(5):513. doi: 10.3390/v12050513 (PMC7291041; doi:10.3390/v12050513)
Supplement: Supplementary file 1 [file viruses-12-00513-s001.zip › plasmid_maps/26_HDM_Hgpm2.gb]

LOCUS       HDM-Hgpm2               8910 bp    DNA     circular SYN  5-JAN-2008
DEFINITION  codon optimized version of the HIV gagpol fusion gene in an HDM expression.
SOURCE      
  ORGANISM  
REFERENCE   1  (bases 1 to        8910)
  AUTHORS   GRAY JT
  TITLE     Direct Submission
  JOURNAL   Submitted (1-May-2003) John T. Gray
            Telephone: (617) 432-1249
            E-mail: gray@hihg.med.harvard.edu
            Harvard Gene Therapy Initiative
            Vector Core Lab, Room 412
            Harvard Institutes for Medicine
            77 Avenue Louis Pasteur
            Boston, MA 02115 USA
COMMENT     I (Jesse Bloom) received this plasmid and map from Alex Balazs for use as a 
            helper plasmid for pHAGE2 lentiviral vector.  This plasmid expresses codon optimized
            Gag-Pol from HIV.
COMMENT     This file is created by Vector NTI
            http://www.invitrogen.com/
COMMENT     ORIGDB|GenBank
COMMENT     VNTDBDATE|470485696|
COMMENT     LSOWNER|
COMMENT     VNTNAME|HDM-Hgpm2|
COMMENT     VNTAUTHORNAME|Jesse Bloom|
COMMENT     VNTAUTHOREML|jesse.bloom@gmail.com|
COMMENT     VNTOAUTHORNAME|UNKNOWN|
COMMENT     Vector_NTI_Display_Data_(Do_Not_Edit!)
COMMENT     (SXF 
COMMENT      (CGexDoc "HDM-Hgpm2" 0 8910 
COMMENT       (CDBMol 0 0 1 1 1 0 0 0 0 "" "" 0 0 0 0 (CObList) (CObList) (CObList) 
COMMENT        (CObList) -1 "") 
COMMENT       (CDocSetData 1 1 0 0 0 0 "MAIN" 1 1 1 1 0 0 1 1 0 1 10 10 4294967295 50 0 
COMMENT        1 0 (CHomObj 0 0 0 3 75) (CWordArray) (CWordArray) 
COMMENT        (CStringList "ApaLI" "AvaI" "BamHI" "ClaI" "EcoRI" "HindIII" "NcoI" 
COMMENT         "PstI" "SmaI" "XmaI") (CStringList "atg" "gtg") 
COMMENT        (CStringList "taa" "tga" "tag") (CObList) 1 "{(0,1),2}" 0 0 "" 0 
COMMENT        4294967295 0 0 0 0 0 0 0 "MAIN" 0 0 30 0 
COMMENT        (CProteinMotifSearchObject 70 20 1 1 1 1 0 0 1 0 0 0 0 0)) 
COMMENT       (CMolPar 0 0 1 7622 7621 1 8910 0 0 0 0 0 0 0 0) (CStringList) 
COMMENT       (CStringList) (CObList) (COAPar 25 250 50 0 6 4 3 7) 
COMMENT       (COAPar 25 250 50 0 6 4 3 7) (COAPar 25 250 50 0 6 4 3 7) 
COMMENT       (CObList 
COMMENT        #0=(CRSite (CStringList) "ApaLI" "gtgcac" 2 0 8 1580 0 1745 0 1970 0 
COMMENT            4018 0 4987 0 5095 0 6825 0 8071 0 0 "") 
COMMENT        #1=(CRSite (CStringList) "AvaI" "cycgrg" 2 0 4 3232 0 3817 0 4312 0 5694 
COMMENT            0 0 "") 
COMMENT        #2=(CRSite (CStringList) "BamHI" "ggatcc" 2 0 2 4307 0 5667 0 0 "") 
COMMENT        #3=(CRSite (CStringList) "ClaI" "atcgat" 3 0 1 5680 0 0 "") 
COMMENT        #4=(CRSite (CStringList) "EcoRI" "gaattc" 2 0 1 1304 0 0 "") 
COMMENT        #5=(CRSite (CStringList) "HindIII" "aagctt" 2 0 1 5673 0 0 "") 
COMMENT        #6=(CRSite (CStringList) "NcoI" "ccatgg" 2 0 3 458 0 1317 0 4820 0 0 "") 
COMMENT        #7=(CRSite (CStringList) "PstI" "ctgcag" 6 0 4 1512 0 1734 0 4517 0 5399 
COMMENT            0 0 "") #8=(CRSite (CStringList) "SmaI" "cccggg" 4 0 0 0 "") 
COMMENT        #9=(CRSite (CStringList) "XmaI" "cccggg" 2 0 0 0 "")) 
COMMENT       (CObList 
COMMENT        #10=(CFSignal (CObList) "B-globin_intron" 21 0 0 779 1254 0 
COMMENT             (CStringList) (CStringList) 1 1 1 1 "779..1254") 
COMMENT        #11=(CFSignal (CObList) "polyA_site" 26 0 0 5897 5921 0 (CStringList) 
COMMENT             (CStringList) 1 1 1 1 "5897..5921") 
COMMENT        #12=(CFSignal (CObList) "End_of_globin" 21 0 0 6445 6469 0 (CStringList) 
COMMENT             (CStringList) 1 1 1 1 "6445..6469") 
COMMENT        #13=(CFSignal (CObList) "bla" 4 0 0 6709 7566 0 (CStringList) 
COMMENT             (CStringList) 1 1 1 1 "6709..7566") 
COMMENT        #14=(CFSignal (CObList) "CMV_TATA" 21 0 0 628 679 0 (CStringList) 
COMMENT             (CStringList) 1 1 1 1 "628..679") 
COMMENT        #15=(CFSignal (CObList) "SV40_ori" 21 0 0 8798 8910 0 (CStringList) 
COMMENT             (CStringList) 1 1 1 1 "8798..8910") 
COMMENT        #16=(CFSignal (CObList) "High_copy" 21 0 0 7865 7908 0 (CStringList) 
COMMENT             (CStringList) 1 1 1 1 "7865..7908") 
COMMENT        #17=(CFSignal (CObList) "CMV" 30 0 0 9 679 0 (CStringList) (CStringList) 
COMMENT             1 1 1 1 "9..679") 
COMMENT        #18=(CFSignal (CObList) "CMV_5xxUTR" 21 0 0 680 750 0 (CStringList) 
COMMENT             (CStringList) 1 1 1 1 "680..750") 
COMMENT        #19=(CFSignal (CObList) "beta_globin_pA" 21 0 0 5710 6469 0 
COMMENT             (CStringList) (CStringList) 1 1 1 1 "5710..6469") 
COMMENT        #20=(CFSignal (CObList) "HIV_gag_co" 4 0 0 1318 2817 0 (CStringList) 
COMMENT             (CStringList) 1 1 1 1 "1318..2817") 
COMMENT        #21=(CFSignal (CObList) "HIV_pol_co" 4 0 0 2619 5621 0 (CStringList) 
COMMENT             (CStringList) 1 1 1 1 "2619..5621") 
COMMENT        #22=(CFSignal (CObList) "MA_p17" 4 0 0 1321 1713 0 (CStringList) 
COMMENT             (CStringList) 1 1 1 1 "1321..1713") 
COMMENT        #23=(CFSignal (CObList) "CA_p24" 4 0 0 1714 2406 0 (CStringList) 
COMMENT             (CStringList) 1 1 1 1 "1714..2406") 
COMMENT        #24=(CFSignal (CObList) "p2" 4 0 0 2407 2448 0 (CStringList) 
COMMENT             (CStringList) 1 1 1 1 "2407..2448") 
COMMENT        #25=(CFSignal (CObList) "NC_p7" 4 0 0 2449 2613 0 (CStringList) 
COMMENT             (CStringList) 1 1 1 1 "2449..2613") 
COMMENT        #26=(CFSignal (CObList) "p1" 4 0 0 2614 2661 0 (CStringList) 
COMMENT             (CStringList) 1 1 1 1 "2614..2661") 
COMMENT        #27=(CFSignal (CObList) "p6" 4 0 0 2662 2817 0 (CStringList) 
COMMENT             (CStringList) 1 1 1 1 "2662..2817") 
COMMENT        #28=(CFSignal (CObList) "PR_HIV" 4 0 0 2781 3077 0 (CStringList) 
COMMENT             (CStringList) 1 1 1 1 "2781..3077") 
COMMENT        #29=(CFSignal (CObList) "RT_p51" 4 0 0 3078 4397 0 (CStringList) 
COMMENT             (CStringList) 1 1 1 1 "3078..4397") 
COMMENT        #30=(CFSignal (CObList) "RNaseH" 4 0 0 4398 4757 0 (CStringList) 
COMMENT             (CStringList) 1 1 1 1 "4398..4757") 
COMMENT        #31=(CFSignal (CObList) "IN_HIV" 4 0 0 4758 5621 0 (CStringList) 
COMMENT             (CStringList) 1 1 1 1 "4758..5621") 
COMMENT        #32=(CFSignal (CObList) "CMV" 30 0 0 96 679 0 (CStringList) 
COMMENT             (CStringList) 1 1 1 1 "96..679") 
COMMENT        #33=(CFSignal (CObList) "Correction-143" 21 0 0 6483 6520 0 
COMMENT             (CStringList) (CStringList) 1 1 1 1 "6483..6520") 
COMMENT        #34=(CFSignal (CObList) "HGTI-8_Max=618" 28 0 1 8823 8849 0 
COMMENT             (CStringList) (CStringList) 1 1 1 1 "complement(8823..8849)") 
COMMENT        #35=(CFSignal (CObList) "HGTI-262_Max=" 28 0 0 4575 4614 0 (CStringList) 
COMMENT             (CStringList) 1 1 1 1 "4575..4614") 
COMMENT        #36=(CFSignal (CObList) "HGTI-263_Max=" 28 0 0 4615 4654 0 (CStringList) 
COMMENT             (CStringList) 1 1 1 1 "4615..4654") 
COMMENT        #37=(CFSignal (CObList) "HGTI-264_Max=" 28 0 0 4655 4694 0 (CStringList) 
COMMENT             (CStringList) 1 1 1 1 "4655..4694") 
COMMENT        #38=(CFSignal (CObList) "HGTI-266_Max=" 28 0 0 4735 4774 0 (CStringList) 
COMMENT             (CStringList) 1 1 1 1 "4735..4774") 
COMMENT        #39=(CFSignal (CObList) "HGTI-267_Max=" 28 0 0 4775 4814 0 (CStringList) 
COMMENT             (CStringList) 1 1 1 1 "4775..4814") 
COMMENT        #40=(CFSignal (CObList) "HGTI-268_Max=" 28 0 0 4815 4854 0 (CStringList) 
COMMENT             (CStringList) 1 1 1 1 "4815..4854") 
COMMENT        #41=(CFSignal (CObList) "HGTI-269_Max=" 28 0 0 4855 4894 0 (CStringList) 
COMMENT             (CStringList) 1 1 1 1 "4855..4894") 
COMMENT        #42=(CFSignal (CObList) "HGTI-270_Max=" 28 0 0 4895 4934 0 (CStringList) 
COMMENT             (CStringList) 1 1 1 1 "4895..4934") 
COMMENT        #43=(CFSignal (CObList) "HGTI-271_Max=" 28 0 0 4935 4974 0 (CStringList) 
COMMENT             (CStringList) 1 1 1 1 "4935..4974") 
COMMENT        #44=(CFSignal (CObList) "HGTI-272_Max=" 28 0 0 4975 5014 0 (CStringList) 
COMMENT             (CStringList) 1 1 1 1 "4975..5014") 
COMMENT        #45=(CFSignal (CObList) "HGTI-273_Max=405" 28 0 0 5015 5054 0 
COMMENT             (CStringList) (CStringList) 1 1 1 1 "5015..5054") 
COMMENT        #46=(CFSignal (CObList) "HGTI-274_Max=" 28 0 0 5055 5094 0 (CStringList) 
COMMENT             (CStringList) 1 1 1 1 "5055..5094") 
COMMENT        #47=(CFSignal (CObList) "HGTI-275_Max=" 28 0 0 5095 5134 0 (CStringList) 
COMMENT             (CStringList) 1 1 1 1 "5095..5134") 
COMMENT        #48=(CFSignal (CObList) "HGTI-276_Max=" 28 0 0 5135 5174 0 (CStringList) 
COMMENT             (CStringList) 1 1 1 1 "5135..5174") 
COMMENT        #49=(CFSignal (CObList) "HGTI-277_Max=" 28 0 0 5175 5214 0 (CStringList) 
COMMENT             (CStringList) 1 1 1 1 "5175..5214") 
COMMENT        #50=(CFSignal (CObList) "HGTI-279_Max=424" 28 0 0 5255 5294 0 
COMMENT             (CStringList) (CStringList) 1 1 1 1 "5255..5294") 
COMMENT        #51=(CFSignal (CObList) "HGTI-280_Max=" 28 0 0 5295 5334 0 (CStringList) 
COMMENT             (CStringList) 1 1 1 1 "5295..5334") 
COMMENT        #52=(CFSignal (CObList) "HGTI-281_Max=" 28 0 0 5335 5374 0 (CStringList) 
COMMENT             (CStringList) 1 1 1 1 "5335..5374") 
COMMENT        #53=(CFSignal (CObList) "HGTI-282_Max=530" 28 0 0 5375 5414 0 
COMMENT             (CStringList) (CStringList) 1 1 1 1 "5375..5414") 
COMMENT        #54=(CFSignal (CObList) "HGTI-283_Max=" 28 0 0 5415 5454 0 (CStringList) 
COMMENT             (CStringList) 1 1 1 1 "5415..5454") 
COMMENT        #55=(CFSignal (CObList) "HGTI-284_Max=" 28 0 0 5455 5494 0 (CStringList) 
COMMENT             (CStringList) 1 1 1 1 "5455..5494") 
COMMENT        #56=(CFSignal (CObList) "HGTI-285_Max=" 28 0 0 5495 5534 0 (CStringList) 
COMMENT             (CStringList) 1 1 1 1 "5495..5534") 
COMMENT        #57=(CFSignal (CObList) "HGTI-286_Max=" 28 0 0 5535 5574 0 (CStringList) 
COMMENT             (CStringList) 1 1 1 1 "5535..5574") 
COMMENT        #58=(CFSignal (CObList) "HGTI-287_Max=" 28 0 0 5575 5614 0 (CStringList) 
COMMENT             (CStringList) 1 1 1 1 "5575..5614") 
COMMENT        #59=(CFSignal (CObList) "HGTI-288_Max=" 28 0 0 5615 5654 0 (CStringList) 
COMMENT             (CStringList) 1 1 1 1 "5615..5654") 
COMMENT        #60=(CFSignal (CObList) "HGTI-289_Max=" 28 0 1 5635 5681 0 (CStringList) 
COMMENT             (CStringList) 1 1 1 1 "complement(5635..5681)") 
COMMENT        #61=(CFSignal (CObList) "HGTI-290_Max=" 28 0 1 5595 5634 0 (CStringList) 
COMMENT             (CStringList) 1 1 1 1 "complement(5595..5634)") 
COMMENT        #62=(CFSignal (CObList) "HGTI-291_Max=" 28 0 1 5555 5594 0 (CStringList) 
COMMENT             (CStringList) 1 1 1 1 "complement(5555..5594)") 
COMMENT        #63=(CFSignal (CObList) "HGTI-292_Max=" 28 0 1 5515 5554 0 (CStringList) 
COMMENT             (CStringList) 1 1 1 1 "complement(5515..5554)") 
COMMENT        #64=(CFSignal (CObList) "HGTI-293_Max=" 28 0 1 5475 5514 0 (CStringList) 
COMMENT             (CStringList) 1 1 1 1 "complement(5475..5514)") 
COMMENT        #65=(CFSignal (CObList) "HGTI-294_Max=" 28 0 1 5435 5474 0 (CStringList) 
COMMENT             (CStringList) 1 1 1 1 "complement(5435..5474)") 
COMMENT        #66=(CFSignal (CObList) "HGTI-295_Max=" 28 0 1 5395 5434 0 (CStringList) 
COMMENT             (CStringList) 1 1 1 1 "complement(5395..5434)") 
COMMENT        #67=(CFSignal (CObList) "HGTI-296_Max=" 28 0 1 5355 5394 0 (CStringList) 
COMMENT             (CStringList) 1 1 1 1 "complement(5355..5394)") 
COMMENT        #68=(CFSignal (CObList) "HGTI-297_Max=" 28 0 1 5315 5354 0 (CStringList) 
COMMENT             (CStringList) 1 1 1 1 "complement(5315..5354)") 
COMMENT        #69=(CFSignal (CObList) "HGTI-298_Max=487" 28 0 1 5275 5314 0 
COMMENT             (CStringList) (CStringList) 1 1 1 1 "complement(5275..5314)") 
COMMENT        #70=(CFSignal (CObList) "HGTI-300_Max=" 28 0 1 5195 5234 0 (CStringList) 
COMMENT             (CStringList) 1 1 1 1 "complement(5195..5234)") 
COMMENT        #71=(CFSignal (CObList) "HGTI-301_Max=" 28 0 1 5155 5194 0 (CStringList) 
COMMENT             (CStringList) 1 1 1 1 "complement(5155..5194)") 
COMMENT        #72=(CFSignal (CObList) "HGTI-302_Max=" 28 0 1 5115 5154 0 (CStringList) 
COMMENT             (CStringList) 1 1 1 1 "complement(5115..5154)") 
COMMENT        #73=(CFSignal (CObList) "HGTI-303_Max=" 28 0 1 5075 5114 0 (CStringList) 
COMMENT             (CStringList) 1 1 1 1 "complement(5075..5114)") 
COMMENT        #74=(CFSignal (CObList) "HGTI-304_Max=" 28 0 1 5035 5074 0 (CStringList) 
COMMENT             (CStringList) 1 1 1 1 "complement(5035..5074)") 
COMMENT        #75=(CFSignal (CObList) "HGTI-305_Max=" 28 0 1 4995 5034 0 (CStringList) 
COMMENT             (CStringList) 1 1 1 1 "complement(4995..5034)") 
COMMENT        #76=(CFSignal (CObList) "HGTI-306_Max=" 28 0 1 4955 4994 0 (CStringList) 
COMMENT             (CStringList) 1 1 1 1 "complement(4955..4994)") 
COMMENT        #77=(CFSignal (CObList) "HGTI-307_Max=" 28 0 1 4915 4954 0 (CStringList) 
COMMENT             (CStringList) 1 1 1 1 "complement(4915..4954)") 
COMMENT        #78=(CFSignal (CObList) "HGTI-308_Max=" 28 0 1 4875 4914 0 (CStringList) 
COMMENT             (CStringList) 1 1 1 1 "complement(4875..4914)") 
COMMENT        #79=(CFSignal (CObList) "HGTI-309_Max=" 28 0 1 4835 4874 0 (CStringList) 
COMMENT             (CStringList) 1 1 1 1 "complement(4835..4874)") 
COMMENT        #80=(CFSignal (CObList) "HGTI-310_Max=" 28 0 1 4795 4834 0 (CStringList) 
COMMENT             (CStringList) 1 1 1 1 "complement(4795..4834)") 
COMMENT        #81=(CFSignal (CObList) "HGTI-311_Max=" 28 0 1 4755 4794 0 (CStringList) 
COMMENT             (CStringList) 1 1 1 1 "complement(4755..4794)") 
COMMENT        #82=(CFSignal (CObList) "HGTI-313_Max=" 28 0 1 4675 4714 0 (CStringList) 
COMMENT             (CStringList) 1 1 1 1 "complement(4675..4714)") 
COMMENT        #83=(CFSignal (CObList) "HGTI-314_Max=" 28 0 1 4635 4674 0 (CStringList) 
COMMENT             (CStringList) 1 1 1 1 "complement(4635..4674)") 
COMMENT        #84=(CFSignal (CObList) "HGTI-315_Max=" 28 0 1 4595 4634 0 (CStringList) 
COMMENT             (CStringList) 1 1 1 1 "complement(4595..4634)") 
COMMENT        #85=(CFSignal (CObList) "HGTI-400_Max=" 28 0 0 2328 2348 0 (CStringList) 
COMMENT             (CStringList) 1 1 1 1 "2328..2348") 
COMMENT        #86=(CFSignal (CObList) "HGTI-437_Max=" 28 0 0 2959 2983 0 (CStringList) 
COMMENT             (CStringList) 1 1 1 1 "2959..2983") 
COMMENT        #87=(CFSignal (CObList) "HGTI-438_Max=" 28 0 0 3017 3044 0 (CStringList) 
COMMENT             (CStringList) 1 1 1 1 "3017..3044") 
COMMENT        #88=(CFSignal (CObList) "HGTI-439_Max=" 28 0 0 3045 3075 0 (CStringList) 
COMMENT             (CStringList) 1 1 1 1 "3045..3075") 
COMMENT        #89=(CFSignal (CObList) "HGTI-440_Max=137" 28 0 0 3076 3104 0 
COMMENT             (CStringList) (CStringList) 1 1 1 1 "3076..3104") 
COMMENT        #90=(CFSignal (CObList) "HGTI-472_Max=" 28 0 1 3749 3781 0 (CStringList) 
COMMENT             (CStringList) 1 1 1 1 "complement(3749..3781)") 
COMMENT        #91=(CFSignal (CObList) "HGTI-473_Max=0" 28 0 1 3970 4000 0 
COMMENT             (CStringList) (CStringList) 1 1 1 1 "complement(3970..4000)") 
COMMENT        #92=(CFSignal (CObList) "HGTI-480_Max=0" 28 0 0 1324 1343 0 
COMMENT             (CStringList) (CStringList) 1 1 1 1 "1324..1343") 
COMMENT        #93=(CFSignal (CObList) "HGTI-481_Max=" 28 0 0 1583 1606 0 (CStringList) 
COMMENT             (CStringList) 1 1 1 1 "1583..1606") 
COMMENT        #94=(CFSignal (CObList) "HGTI-482_Max=" 28 0 0 1822 1845 0 (CStringList) 
COMMENT             (CStringList) 1 1 1 1 "1822..1845") 
COMMENT        #95=(CFSignal (CObList) "HGTI-483_Max=" 28 0 0 2115 2134 0 (CStringList) 
COMMENT             (CStringList) 1 1 1 1 "2115..2134") 
COMMENT        #96=(CFSignal (CObList) "HGTI-484_Max=" 28 0 0 2407 2430 0 (CStringList) 
COMMENT             (CStringList) 1 1 1 1 "2407..2430") 
COMMENT        #97=(CFSignal (CObList) "HGTI-485_Max=" 28 0 0 2677 2700 0 (CStringList) 
COMMENT             (CStringList) 1 1 1 1 "2677..2700") 
COMMENT        #98=(CFSignal (CObList) "HGTI-486_Max=" 28 0 0 2923 2944 0 (CStringList) 
COMMENT             (CStringList) 1 1 1 1 "2923..2944") 
COMMENT        #99=(CFSignal (CObList) "HGTI-487_Max=" 28 0 0 3163 3186 0 (CStringList) 
COMMENT             (CStringList) 1 1 1 1 "3163..3186") 
COMMENT        #100=(CFSignal (CObList) "HGTI-488_Max=" 28 0 0 3460 3483 0 
COMMENT              (CStringList) (CStringList) 1 1 1 1 "3460..3483") 
COMMENT        #101=(CFSignal (CObList) "HGTI-489_Max=" 28 0 0 3718 3736 0 
COMMENT              (CStringList) (CStringList) 1 1 1 1 "3718..3736") 
COMMENT        #102=(CFSignal (CObList) "HGTI-490_Max=" 28 0 0 4146 4169 0 
COMMENT              (CStringList) (CStringList) 1 1 1 1 "4146..4169") 
COMMENT        #103=(CFSignal (CObList) "HGTI-491_Max=" 28 0 0 4478 4501 0 
COMMENT              (CStringList) (CStringList) 1 1 1 1 "4478..4501") 
COMMENT        #104=(CFSignal (CObList) "HGTI-492_Max=" 28 0 0 4773 4796 0 
COMMENT              (CStringList) (CStringList) 1 1 1 1 "4773..4796") 
COMMENT        #105=(CFSignal (CObList) "HGTI-493_Max=" 28 0 0 5086 5108 0 
COMMENT              (CStringList) (CStringList) 1 1 1 1 "5086..5108") 
COMMENT        #106=(CFSignal (CObList) "HGTI-494_Max=" 28 0 0 5319 5341 0 
COMMENT              (CStringList) (CStringList) 1 1 1 1 "5319..5341") 
COMMENT        #107=(CFSignal (CObList) "HGTI-495_Max=" 28 0 1 1600 1618 0 
COMMENT              (CStringList) (CStringList) 1 1 1 1 "complement(1600..1618)") 
COMMENT        #108=(CFSignal (CObList) "HGTI-496_Max=" 28 0 1 1830 1847 0 
COMMENT              (CStringList) (CStringList) 1 1 1 1 "complement(1830..1847)") 
COMMENT        #109=(CFSignal (CObList) "HGTI-497_Max=" 28 0 1 2146 2166 0 
COMMENT              (CStringList) (CStringList) 1 1 1 1 "complement(2146..2166)") 
COMMENT        #110=(CFSignal (CObList) "HGTI-498_Max=" 28 0 1 2416 2439 0 
COMMENT              (CStringList) (CStringList) 1 1 1 1 "complement(2416..2439)") 
COMMENT        #111=(CFSignal (CObList) "HGTI-499_Max=" 28 0 1 2614 2633 0 
COMMENT              (CStringList) (CStringList) 1 1 1 1 "complement(2614..2633)") 
COMMENT        #112=(CFSignal (CObList) "HGTI-500_Max=" 28 0 1 2887 2906 0 
COMMENT              (CStringList) (CStringList) 1 1 1 1 "complement(2887..2906)") 
COMMENT        #113=(CFSignal (CObList) "HGTI-501_Max=" 28 0 1 3198 3218 0 
COMMENT              (CStringList) (CStringList) 1 1 1 1 "complement(3198..3218)") 
COMMENT        #114=(CFSignal (CObList) "HGTI-502_Max=" 28 0 1 3487 3504 0 
COMMENT              (CStringList) (CStringList) 1 1 1 1 "complement(3487..3504)") 
COMMENT        #115=(CFSignal (CObList) "HGTI-503_Max=" 28 0 1 3900 3920 0 
COMMENT              (CStringList) (CStringList) 1 1 1 1 "complement(3900..3920)") 
COMMENT        #116=(CFSignal (CObList) "HGTI-504_Max=" 28 0 1 4238 4258 0 
COMMENT              (CStringList) (CStringList) 1 1 1 1 "complement(4238..4258)") 
COMMENT        #117=(CFSignal (CObList) "HGTI-506_Max=0" 28 0 1 4829 4846 0 
COMMENT              (CStringList) (CStringList) 1 1 1 1 "complement(4829..4846)") 
COMMENT        #118=(CFSignal (CObList) "HGTI-507_Max=541" 28 0 1 5184 5202 0 
COMMENT              (CStringList) (CStringList) 1 1 1 1 "complement(5184..5202)") 
COMMENT        #119=(CFSignal (CObList) "HGTI-508_Max=412" 28 0 1 5524 5545 0 
COMMENT              (CStringList) (CStringList) 1 1 1 1 "complement(5524..5545)") 
COMMENT        #120=(CFSignal (CObList) "HGTI-522_Max=" 28 0 0 2435 2458 0 
COMMENT              (CStringList) (CStringList) 1 1 1 1 "2435..2458") 
COMMENT        #121=(CFSignal (CObList) "HGTI-525_Max=" 28 0 1 2788 2810 0 
COMMENT              (CStringList) (CStringList) 1 1 1 1 "complement(2788..2810)") 
COMMENT        #122=(CFSignal (CObList) "HGTI-742_Max=" 28 0 0 1941 1970 0 
COMMENT              (CStringList) (CStringList) 1 1 1 1 "1941..1970") 
COMMENT        #123=(CFSignal (CObList) "HGTI-761_Max=" 28 0 0 692 715 0 (CStringList) 
COMMENT              (CStringList) 1 1 1 1 "692..715") 
COMMENT        #124=(CFSignal (CObList) "HGTI-764_Max=" 28 0 0 3365 3396 0 
COMMENT              (CStringList) (CStringList) 1 1 1 1 "3365..3396") 
COMMENT        #125=(CFSignal (CObList) "HGTI-996_Max=" 28 0 0 2666 2700 0 
COMMENT              (CStringList) (CStringList) 1 1 1 1 "2666..2700") 
COMMENT        #126=(CFSignal (CObList) "HGTI-1016_Max=" 28 0 1 2637 2661 0 
COMMENT              (CStringList) (CStringList) 1 1 1 1 "complement(2637..2661)") 
COMMENT        #127=(CFSignal (CObList) "HGTI-1017_Max=" 28 0 1 2790 2810 0 
COMMENT              (CStringList) (CStringList) 1 1 1 1 "complement(2790..2810)") 
COMMENT        #128=(CFSignal (CObList) "HGTI-1134_Max=" 28 0 0 4710 4742 0 
COMMENT              (CStringList) (CStringList) 1 1 1 1 "4710..4742") 
COMMENT        #129=(CFSignal (CObList) "HGTI-1135_Max=" 28 0 1 4710 4742 0 
COMMENT              (CStringList) (CStringList) 1 1 1 1 "complement(4710..4742)") 
COMMENT        #130=(CFSignal (CObList) "HGTI-1192_Max=" 28 0 1 662 703 0 (CStringList) 
COMMENT              (CStringList) 1 1 1 1 "complement(662..703)") 
COMMENT        #131=(CFSignal (CObList) "HGTI-1204_Max=311" 28 0 0 617 638 0 
COMMENT              (CStringList) (CStringList) 1 1 1 1 "617..638") 
COMMENT        #132=(CFSignal (CObList) "HGTI-1220_Max=162" 28 0 0 612 652 0 
COMMENT              (CStringList) (CStringList) 1 1 1 1 "612..652") 
COMMENT        #133=(CFSignal (CObList) "HGTI-1278_Max=0" 28 0 0 1224 1244 0 
COMMENT              (CStringList) (CStringList) 1 1 1 1 "1224..1244") 
COMMENT        #134=(CFSignal (CObList) "HGTI-1279_Max=" 28 0 1 5756 5773 0 
COMMENT              (CStringList) (CStringList) 1 1 1 1 "complement(5756..5773)") 
COMMENT        #135=(CFSignal (CObList) "HGTI-1732_Max=783" 28 0 0 1209 1243 0 
COMMENT              (CStringList) (CStringList) 1 1 1 1 "1209..1243") 
COMMENT        #136=(CFSignal (CObList) "HGTI-1828_Max=662" 28 0 0 8751 8776 0 
COMMENT              (CStringList) (CStringList) 1 1 1 1 "8751..8776") 
COMMENT        #137=(CFSignal (CObList) "HGTI-1832_Max=638" 28 0 0 151 178 0 
COMMENT              (CStringList) (CStringList) 1 1 1 1 "151..178") 
COMMENT        #138=(CFSignal (CObList) "HGTI-1834_Max=595" 28 0 0 751 775 0 
COMMENT              (CStringList) (CStringList) 1 1 1 1 "751..775") 
COMMENT        #139=(CFSignal (CObList) "HGTI-1835_Max=639" 28 0 0 1051 1082 0 
COMMENT              (CStringList) (CStringList) 1 1 1 1 "1051..1082") 
COMMENT        #140=(CFSignal (CObList) "HGTI-1843_Max=379" 28 0 0 5879 5907 0 
COMMENT              (CStringList) (CStringList) 1 1 1 1 "5879..5907") 
COMMENT        #141=(CFSignal (CObList) "HGTI-1844_Max=643" 28 0 0 6180 6213 0 
COMMENT              (CStringList) (CStringList) 1 1 1 1 "6180..6213") 
COMMENT        #142=(CFSignal (CObList) "HGTI-1851_Max=601" 28 0 1 8034 8052 0 
COMMENT              (CStringList) (CStringList) 1 1 1 1 "complement(8034..8052)") 
COMMENT        #143=(CFSignal (CObList) "HGTI-1852_Max=372" 28 0 1 7723 7752 0 
COMMENT              (CStringList) (CStringList) 1 1 1 1 "complement(7723..7752)") 
COMMENT        #144=(CFSignal (CObList) "HGTI-1853_Max=0" 28 0 1 7431 7452 0 
COMMENT              (CStringList) (CStringList) 1 1 1 1 "complement(7431..7452)") 
COMMENT        #145=(CFSignal (CObList) "HGTI-1854_Max=650" 28 0 1 7132 7152 0 
COMMENT              (CStringList) (CStringList) 1 1 1 1 "complement(7132..7152)") 
COMMENT        #146=(CFSignal (CObList) "HGTI-1855_Max=661" 28 0 1 6829 6852 0 
COMMENT              (CStringList) (CStringList) 1 1 1 1 "complement(6829..6852)") 
COMMENT        #147=(CFSignal (CObList) "HGTI-1856_Max=711" 28 0 1 6522 6552 0 
COMMENT              (CStringList) (CStringList) 1 1 1 1 "complement(6522..6552)") 
COMMENT        #148=(CFSignal (CObList) "HGTI-1863_Max=672" 28 0 1 236 260 0 
COMMENT              (CStringList) (CStringList) 1 1 1 1 "complement(236..260)") 
COMMENT        #149=(CFSignal (CObList) "HGTI-1864_Max=485" 28 0 1 536 560 0 
COMMENT              (CStringList) (CStringList) 1 1 1 1 "complement(536..560)") 
COMMENT        #150=(CFSignal (CObList) "HGTI-1865_Max=636" 28 0 1 833 860 0 
COMMENT              (CStringList) (CStringList) 1 1 1 1 "complement(833..860)") 
COMMENT        #151=(CFSignal (CObList) "HGTI-1866_Max=639" 28 0 1 1135 1160 0 
COMMENT              (CStringList) (CStringList) 1 1 1 1 "complement(1135..1160)") 
COMMENT        #152=(CFSignal (CObList) "HGTI-1874_Max=692" 28 0 1 5964 5988 0 
COMMENT              (CStringList) (CStringList) 1 1 1 1 "complement(5964..5988)") 
COMMENT        #153=(CFSignal (CObList) "HGTI-1875_Max=610" 28 0 1 6259 6289 0 
COMMENT              (CStringList) (CStringList) 1 1 1 1 "complement(6259..6289)") 
COMMENT        #154=(CFSignal (CObList) "HGTI-1881_Max=511" 28 0 0 8243 8268 0 
COMMENT              (CStringList) (CStringList) 1 1 1 1 "8243..8268") 
COMMENT        #155=(CFSignal (CObList) "HGTI-1882_Max=565" 28 0 0 7943 7970 0 
COMMENT              (CStringList) (CStringList) 1 1 1 1 "7943..7970") 
COMMENT        #156=(CFSignal (CObList) "HGTI-1883_Max=564" 28 0 0 7643 7671 0 
COMMENT              (CStringList) (CStringList) 1 1 1 1 "7643..7671") 
COMMENT        #157=(CFSignal (CObList) "HGTI-1884_Max=593" 28 0 0 7343 7367 0 
COMMENT              (CStringList) (CStringList) 1 1 1 1 "7343..7367") 
COMMENT        #158=(CFSignal (CObList) "HGTI-1885_Max=654" 28 0 0 7043 7070 0 
COMMENT              (CStringList) (CStringList) 1 1 1 1 "7043..7070") 
COMMENT        #159=(CFSignal (CObList) "HGTI-1886_Max=647" 28 0 0 6743 6763 0 
COMMENT              (CStringList) (CStringList) 1 1 1 1 "6743..6763") 
COMMENT        #160=(CFSignal (CObList) "HGTI-2021_Max=707" 28 0 0 561 593 0 
COMMENT              (CStringList) (CStringList) 1 1 1 1 "561..593") 
COMMENT        #161=(CFSignal (CObList) "HGTI-2022_Max=610" 28 0 1 952 981 0 
COMMENT              (CStringList) (CStringList) 1 1 1 1 "complement(952..981)") 
COMMENT        #162=(CFSignal (CObList) "HGTI-2144_Max=0" 28 0 0 1226 1253 0 
COMMENT              (CStringList) (CStringList) 1 1 1 1 "1226..1253")) (CObList) 
COMMENT       (CObList) (CObList) (CObList) (CObList) (CObList) 
COMMENT       (CTextView 0 
COMMENT        #163=(CGroupPar (CParagraph 0 (0 0) 1 2 0 0 180) 
COMMENT              (CObjectList 
COMMENT               #164=(CRefLinePar 
COMMENT                     (CLinePar (CParagraph 0 (0 0) 0 2 0 1 233) "HDM-Hgpm2" 2) 5 
COMMENT                     "" 0 4) 
COMMENT               #165=(CFolderPar 
COMMENT                     (CGroupPar (CParagraph 1 (0 0) 1 1 0 0 178) 
COMMENT                      (CObjectList 
COMMENT                       #166=(CLinePar (CParagraph 0 (0 0) 1 2 1 0 180) 
COMMENT                             "DNA 'HDM-Hgpm2'" 1) 
COMMENT                       #167=(CLinePar (CParagraph 0 (0 0) 1 2 1 0 180) 
COMMENT                             "codon optimized version of the HIV gagpol fusion gene in an HDM expression" 
COMMENT                             1) 
COMMENT                       #168=(CLinePar (CParagraph 0 (0 0) 1 2 1 0 180) 
COMMENT                             "Currently local object. Original author: UNKNOWN" 
COMMENT                             1) 
COMMENT                       #169=(CLinePar (CParagraph 0 (0 0) 1 2 1 0 180) 
COMMENT                             "Creation Date: ? (no data)" 1) 
COMMENT                       #170=(CLinePar (CParagraph 0 (0 0) 1 2 1 0 180) 
COMMENT                             "Last Modified: 01/05/08 10:28AM" 1) 
COMMENT                       #171=(CLinePar (CParagraph 0 (0 0) 1 2 1 0 180) 
COMMENT                             "length: 8910 bp" 1) 
COMMENT                       #172=(CLinePar (CParagraph 0 (0 0) 1 2 1 0 180) 
COMMENT                             "storage type: Basic" 1) 
COMMENT                       #173=(CLinePar (CParagraph 0 (0 0) 1 2 1 0 180) 
COMMENT                             "form: Circular" 1))) "General Description") 
COMMENT               #174=(CFolderPar 
COMMENT                     (CGroupPar (CParagraph 2 (0 0) 1 1 0 0 178) 
COMMENT                      (CObjectList 
COMMENT                       #175=(CLinePar (CParagraph 0 (0 0) 1 2 1 0 180) 
COMMENT                             "Original Source Database: GenBank" 1) 
COMMENT                       #176=(CLinePar (CParagraph 0 (0 0) 1 2 1 0 180) 
COMMENT                             "Division: SYN" 1) 
COMMENT                       #177=(CLinePar (CParagraph 0 (0 0) 1 2 1 0 180) 
COMMENT                             "Modification Date in the Original DB: 1-May-2003" 
COMMENT                             1))) "Standard Fields") 
COMMENT               #178=(CFolderPar 
COMMENT                     (CGroupPar (CParagraph 3 (0 0) 1 1 0 0 178) 
COMMENT                      (CObjectList 
COMMENT                       #179=(CLinePar (CParagraph 0 (0 0) 1 2 1 0 180) 
COMMENT                             "REFERENCE   1  (bases 1 to        8910)" 1) 
COMMENT                       #180=(CLinePar (CParagraph 0 (0 0) 1 2 1 0 180) 
COMMENT                             "  AUTHORS   GRAY JT" 1) 
COMMENT                       #181=(CLinePar (CParagraph 0 (0 0) 1 2 1 0 180) 
COMMENT                             "  TITLE     Direct Submission" 1) 
COMMENT                       #182=(CLinePar (CParagraph 0 (0 0) 1 2 1 0 180) 
COMMENT                             "  JOURNAL   Submitted (1-May-2003) John T. Gray" 1) 
COMMENT                       #183=(CLinePar (CParagraph 0 (0 0) 1 2 1 0 180) 
COMMENT                             "            Telephone: (617) 432-1249" 1) 
COMMENT                       #184=(CLinePar (CParagraph 0 (0 0) 1 2 1 0 180) 
COMMENT                             "            E-mail: gray@hihg.med.harvard.edu" 1) 
COMMENT                       #185=(CLinePar (CParagraph 0 (0 0) 1 2 1 0 180) 
COMMENT                             "            Harvard Gene Therapy Initiative" 1) 
COMMENT                       #186=(CLinePar (CParagraph 0 (0 0) 1 2 1 0 180) 
COMMENT                             "            Vector Core Lab, Room 412" 1) 
COMMENT                       #187=(CLinePar (CParagraph 0 (0 0) 1 2 1 0 180) 
COMMENT                             "            Harvard Institutes for Medicine" 1) 
COMMENT                       #188=(CLinePar (CParagraph 0 (0 0) 1 2 1 0 180) 
COMMENT                             "            77 Avenue Louis Pasteur" 1) 
COMMENT                       #189=(CLinePar (CParagraph 0 (0 0) 1 2 1 0 180) 
COMMENT                             "            Boston, MA 02115 USA" 1))) 
COMMENT                     "References") 
COMMENT               #190=(CRefLinePar 
COMMENT                     (CLinePar (CParagraph 0 (0 0) 0 2 0 0 233) "Comments" 2) 1 
COMMENT                     "" 0 0) 
COMMENT               #191=(CFolderPar 
COMMENT                     (CGroupPar (CParagraph 8 (0 0) 1 2 0 0 178) (CObjectList)) 
COMMENT                     "Annotations") 
COMMENT               #192=(CFolderPar 
COMMENT                     (CGroupPar (CParagraph 12 (6 0) 1 1 0 0 178) 
COMMENT                      (CObjectList 
COMMENT                       #193=(CFolderPar 
COMMENT                             (CGroupPar (CParagraph 4 (7 4 0) 1 1 1 0 178) 
COMMENT                              (CObjectList 
COMMENT                               #194=(CFolderPar 
COMMENT                                     (CGroupPar 
COMMENT                                      (CParagraph 1318 (3 #20# 0) 1 2 2 0 327) 
COMMENT                                      (CObjectList 
COMMENT                                       #195=(CLinePar 
COMMENT                                             (CParagraph 0 (0 0) 1 2 3 0 180) 
COMMENT                                             "Start: 1318  End: 2817" 1) 
COMMENT                                       #196=(CLinePar 
COMMENT                                             (CParagraph 0 (0 0) 1 2 3 0 180) 
COMMENT                                             "Codon optimized gag gene, from pHDMHgpm2." 
COMMENT                                             1) 
COMMENT                                       #197=(CLinePar 
COMMENT                                             (CParagraph 0 (0 0) 1 2 3 0 180) 
COMMENT                                             "Original Location Description:" 1) 
COMMENT                                       #198=(CLinePar 
COMMENT                                             (CParagraph 0 (0 0) 1 2 3 0 180) 
COMMENT                                             "   1318..2817" 1))) "HIV_gag_co") 
COMMENT                               #199=(CFolderPar 
COMMENT                                     (CGroupPar 
COMMENT                                      (CParagraph 1321 (3 #22# 0) 1 2 2 0 327) 
COMMENT                                      (CObjectList 
COMMENT                                       #200=(CLinePar 
COMMENT                                             (CParagraph 0 (0 0) 1 2 3 0 180) 
COMMENT                                             "Start: 1321  End: 1713" 1) 
COMMENT                                       #201=(CLinePar 
COMMENT                                             (CParagraph 0 (0 0) 1 2 3 0 180) 
COMMENT                                             "HIV codon-opt. matrix protein from gag.  NL4-3." 
COMMENT                                             1) 
COMMENT                                       #202=(CLinePar 
COMMENT                                             (CParagraph 0 (0 0) 1 2 3 0 180) 
COMMENT                                             "Original Location Description:" 1) 
COMMENT                                       #203=(CLinePar 
COMMENT                                             (CParagraph 0 (0 0) 1 2 3 0 180) 
COMMENT                                             "   1321..1713" 1))) "MA_p17") 
COMMENT                               #204=(CFolderPar 
COMMENT                                     (CGroupPar 
COMMENT                                      (CParagraph 1714 (3 #23# 0) 1 2 2 0 327) 
COMMENT                                      (CObjectList 
COMMENT                                       #205=(CLinePar 
COMMENT                                             (CParagraph 0 (0 0) 1 2 3 0 180) 
COMMENT                                             "Start: 1714  End: 2406" 1) 
COMMENT                                       #206=(CLinePar 
COMMENT                                             (CParagraph 0 (0 0) 1 2 3 0 180) 
COMMENT                                             "HIV NL4-3 codon-opt. capsid p24 protein from gag." 
COMMENT                                             1) 
COMMENT                                       #207=(CLinePar 
COMMENT                                             (CParagraph 0 (0 0) 1 2 3 0 180) 
COMMENT                                             "Original Location Description:" 1) 
COMMENT                                       #208=(CLinePar 
COMMENT                                             (CParagraph 0 (0 0) 1 2 3 0 180) 
COMMENT                                             "   1714..2406" 1))) "CA_p24") 
COMMENT                               #209=(CFolderPar 
COMMENT                                     (CGroupPar 
COMMENT                                      (CParagraph 2407 (3 #24# 0) 1 2 2 0 327) 
COMMENT                                      (CObjectList 
COMMENT                                       #210=(CLinePar 
COMMENT                                             (CParagraph 0 (0 0) 1 2 3 0 180) 
COMMENT                                             "Start: 2407  End: 2448" 1) 
COMMENT                                       #211=(CLinePar 
COMMENT                                             (CParagraph 0 (0 0) 1 2 3 0 180) 
COMMENT                                             "HIV p2 codon-opt. protein from gag" 
COMMENT                                             1) 
COMMENT                                       #212=(CLinePar 
COMMENT                                             (CParagraph 0 (0 0) 1 2 3 0 180) 
COMMENT                                             "Original Location Description:" 1) 
COMMENT                                       #213=(CLinePar 
COMMENT                                             (CParagraph 0 (0 0) 1 2 3 0 180) 
COMMENT                                             "   2407..2448" 1))) "p2") 
COMMENT                               #214=(CFolderPar 
COMMENT                                     (CGroupPar 
COMMENT                                      (CParagraph 2449 (3 #25# 0) 1 2 2 0 327) 
COMMENT                                      (CObjectList 
COMMENT                                       #215=(CLinePar 
COMMENT                                             (CParagraph 0 (0 0) 1 2 3 0 180) 
COMMENT                                             "Start: 2449  End: 2613" 1) 
COMMENT                                       #216=(CLinePar 
COMMENT                                             (CParagraph 0 (0 0) 1 2 3 0 180) 
COMMENT                                             "HIV NL4-3 codon-opt. nucleocapsid protein from gag." 
COMMENT                                             1) 
COMMENT                                       #217=(CLinePar 
COMMENT                                             (CParagraph 0 (0 0) 1 2 3 0 180) 
COMMENT                                             "Original Location Description:" 1) 
COMMENT                                       #218=(CLinePar 
COMMENT                                             (CParagraph 0 (0 0) 1 2 3 0 180) 
COMMENT                                             "   2449..2613" 1))) "NC_p7") 
COMMENT                               #219=(CFolderPar 
COMMENT                                     (CGroupPar 
COMMENT                                      (CParagraph 2614 (3 #26# 0) 1 2 2 0 327) 
COMMENT                                      (CObjectList 
COMMENT                                       #220=(CLinePar 
COMMENT                                             (CParagraph 0 (0 0) 1 2 3 0 180) 
COMMENT                                             "Start: 2614  End: 2661" 1) 
COMMENT                                       #221=(CLinePar 
COMMENT                                             (CParagraph 0 (0 0) 1 2 3 0 180) 
COMMENT                                             "HIV NL4-3 codon-opt. p1 protein from gag." 
COMMENT                                             1) 
COMMENT                                       #222=(CLinePar 
COMMENT                                             (CParagraph 0 (0 0) 1 2 3 0 180) 
COMMENT                                             "Original Location Description:" 1) 
COMMENT                                       #223=(CLinePar 
COMMENT                                             (CParagraph 0 (0 0) 1 2 3 0 180) 
COMMENT                                             "   2614..2661" 1))) "p1") 
COMMENT                               #224=(CFolderPar 
COMMENT                                     (CGroupPar 
COMMENT                                      (CParagraph 2619 (3 #21# 0) 1 2 2 0 327) 
COMMENT                                      (CObjectList 
COMMENT                                       #225=(CLinePar 
COMMENT                                             (CParagraph 0 (0 0) 1 2 3 0 180) 
COMMENT                                             "Start: 2619  End: 5621" 1) 
COMMENT                                       #226=(CLinePar 
COMMENT                                             (CParagraph 0 (0 0) 1 2 3 0 180) 
COMMENT                                             "Codon optimized pol gene, from pHDMHgpm2." 
COMMENT                                             1) 
COMMENT                                       #227=(CLinePar 
COMMENT                                             (CParagraph 0 (0 0) 1 2 3 0 180) 
COMMENT                                             "Original Location Description:" 1) 
COMMENT                                       #228=(CLinePar 
COMMENT                                             (CParagraph 0 (0 0) 1 2 3 0 180) 
COMMENT                                             "   2619..5621" 1))) "HIV_pol_co") 
COMMENT                               #229=(CFolderPar 
COMMENT                                     (CGroupPar 
COMMENT                                      (CParagraph 2662 (3 #27# 0) 1 2 2 0 327) 
COMMENT                                      (CObjectList 
COMMENT                                       #230=(CLinePar 
COMMENT                                             (CParagraph 0 (0 0) 1 2 3 0 180) 
COMMENT                                             "Start: 2662  End: 2817" 1) 
COMMENT                                       #231=(CLinePar 
COMMENT                                             (CParagraph 0 (0 0) 1 2 3 0 180) 
COMMENT                                             "HIV NL4-3  codon-opt. p6 protein from gag." 
COMMENT                                             1) 
COMMENT                                       #232=(CLinePar 
COMMENT                                             (CParagraph 0 (0 0) 1 2 3 0 180) 
COMMENT                                             "Original Location Description:" 1) 
COMMENT                                       #233=(CLinePar 
COMMENT                                             (CParagraph 0 (0 0) 1 2 3 0 180) 
COMMENT                                             "   2662..2817" 1))) "p6") 
COMMENT                               #234=(CFolderPar 
COMMENT                                     (CGroupPar 
COMMENT                                      (CParagraph 2781 (3 #28# 0) 1 2 2 0 327) 
COMMENT                                      (CObjectList 
COMMENT                                       #235=(CLinePar 
COMMENT                                             (CParagraph 0 (0 0) 1 2 3 0 180) 
COMMENT                                             "Start: 2781  End: 3077" 1) 
COMMENT                                       #236=(CLinePar 
COMMENT                                             (CParagraph 0 (0 0) 1 2 3 0 180) 
COMMENT                                             "HIV NL4-3  codon-opt. protease protein from pol." 
COMMENT                                             1) 
COMMENT                                       #237=(CLinePar 
COMMENT                                             (CParagraph 0 (0 0) 1 2 3 0 180) 
COMMENT                                             "Original Location Description:" 1) 
COMMENT                                       #238=(CLinePar 
COMMENT                                             (CParagraph 0 (0 0) 1 2 3 0 180) 
COMMENT                                             "   2781..3077" 1))) "PR_HIV") 
COMMENT                               #239=(CFolderPar 
COMMENT                                     (CGroupPar 
COMMENT                                      (CParagraph 3078 (3 #29# 0) 1 2 2 0 327) 
COMMENT                                      (CObjectList 
COMMENT                                       #240=(CLinePar 
COMMENT                                             (CParagraph 0 (0 0) 1 2 3 0 180) 
COMMENT                                             "Start: 3078  End: 4397" 1) 
COMMENT                                       #241=(CLinePar 
COMMENT                                             (CParagraph 0 (0 0) 1 2 3 0 180) 
COMMENT                                             "HIV NL4-3  codon-opt. reverse transcriptase protein, p51 subunit." 
COMMENT                                             1) 
COMMENT                                       #242=(CLinePar 
COMMENT                                             (CParagraph 0 (0 0) 1 2 3 0 180) 
COMMENT                                             "Original Location Description:" 1) 
COMMENT                                       #243=(CLinePar 
COMMENT                                             (CParagraph 0 (0 0) 1 2 3 0 180) 
COMMENT                                             "   3078..4397" 1))) "RT_p51") 
COMMENT                               #244=(CFolderPar 
COMMENT                                     (CGroupPar 
COMMENT                                      (CParagraph 4398 (3 #30# 0) 1 2 2 0 327) 
COMMENT                                      (CObjectList 
COMMENT                                       #245=(CLinePar 
COMMENT                                             (CParagraph 0 (0 0) 1 2 3 0 180) 
COMMENT                                             "Start: 4398  End: 4757" 1) 
COMMENT                                       #246=(CLinePar 
COMMENT                                             (CParagraph 0 (0 0) 1 2 3 0 180) 
COMMENT                                             "HIV NL4-3  codon-opt. RNaseH domain of reverse transcriptase, in pol." 
COMMENT                                             1) 
COMMENT                                       #247=(CLinePar 
COMMENT                                             (CParagraph 0 (0 0) 1 2 3 0 180) 
COMMENT                                             "Original Location Description:" 1) 
COMMENT                                       #248=(CLinePar 
COMMENT                                             (CParagraph 0 (0 0) 1 2 3 0 180) 
COMMENT                                             "   4398..4757" 1))) "RNaseH") 
COMMENT                               #249=(CFolderPar 
COMMENT                                     (CGroupPar 
COMMENT                                      (CParagraph 4758 (3 #31# 0) 1 2 2 0 327) 
COMMENT                                      (CObjectList 
COMMENT                                       #250=(CLinePar 
COMMENT                                             (CParagraph 0 (0 0) 1 2 3 0 180) 
COMMENT                                             "Start: 4758  End: 5621" 1) 
COMMENT                                       #251=(CLinePar 
COMMENT                                             (CParagraph 0 (0 0) 1 2 3 0 180) 
COMMENT                                             "HIV NL4-3 codon-opt. integrase protein from pol." 
COMMENT                                             1) 
COMMENT                                       #252=(CLinePar 
COMMENT                                             (CParagraph 0 (0 0) 1 2 3 0 180) 
COMMENT                                             "Original Location Description:" 1) 
COMMENT                                       #253=(CLinePar 
COMMENT                                             (CParagraph 0 (0 0) 1 2 3 0 180) 
COMMENT                                             "   4758..5621" 1))) "IN_HIV") 
COMMENT                               #254=(CFolderPar 
COMMENT                                     (CGroupPar 
COMMENT                                      (CParagraph 6709 (3 #13# 0) 1 2 2 0 327) 
COMMENT                                      (CObjectList 
COMMENT                                       #255=(CLinePar 
COMMENT                                             (CParagraph 0 (0 0) 1 2 3 0 180) 
COMMENT                                             "Start: 6709  End: 7566" 1) 
COMMENT                                       #256=(CLinePar 
COMMENT                                             (CParagraph 0 (0 0) 1 2 3 0 180) 
COMMENT                                             "B-lactamase, confers ampicillin resistance, no Pst I." 
COMMENT                                             1) 
COMMENT                                       #257=(CLinePar 
COMMENT                                             (CParagraph 0 (0 0) 1 2 3 0 180) 
COMMENT                                             "Original Location Description:" 1) 
COMMENT                                       #258=(CLinePar 
COMMENT                                             (CParagraph 0 (0 0) 1 2 3 0 180) 
COMMENT                                             "   6709..7566" 1))) "bla"))) 
COMMENT                             "CDS (13 total)") 
COMMENT                       #259=(CFolderPar 
COMMENT                             (CGroupPar (CParagraph 21 (7 21 0) 1 1 1 0 178) 
COMMENT                              (CObjectList 
COMMENT                               #260=(CFolderPar 
COMMENT                                     (CGroupPar 
COMMENT                                      (CParagraph 628 (3 #14# 0) 1 2 2 0 194) 
COMMENT                                      (CObjectList 
COMMENT                                       #261=(CLinePar 
COMMENT                                             (CParagraph 0 (0 0) 1 2 3 0 180) 
COMMENT                                             "Start: 628   End: 679 " 1) 
COMMENT                                       #262=(CLinePar 
COMMENT                                             (CParagraph 0 (0 0) 1 2 3 0 180) 
COMMENT                                             "CMV TATA box sequences, from -52 to -1.  Wild type, with Sac I site." 
COMMENT                                             1) 
COMMENT                                       #263=(CLinePar 
COMMENT                                             (CParagraph 0 (0 0) 1 2 3 0 180) 
COMMENT                                             "Original Location Description:" 1) 
COMMENT                                       #264=(CLinePar 
COMMENT                                             (CParagraph 0 (0 0) 1 2 3 0 180) 
COMMENT                                             "   628..679" 1))) "CMV_TATA") 
COMMENT                               #265=(CFolderPar 
COMMENT                                     (CGroupPar 
COMMENT                                      (CParagraph 680 (3 #18# 0) 1 2 2 0 194) 
COMMENT                                      (CObjectList 
COMMENT                                       #266=(CLinePar 
COMMENT                                             (CParagraph 0 (0 0) 1 2 3 0 180) 
COMMENT                                             "Start: 680   End: 750 " 1) 
COMMENT                                       #267=(CLinePar 
COMMENT                                             (CParagraph 0 (0 0) 1 2 3 0 180) 
COMMENT                                             "5xx untranslated region from CMV immediate early promoter.  The 3 prime end corresponds to the full extent of CMV sequences in the MDM constructs." 
COMMENT                                             1) 
COMMENT                                       #268=(CLinePar 
COMMENT                                             (CParagraph 0 (0 0) 1 2 3 0 180) 
COMMENT                                             "Original Location Description:" 1) 
COMMENT                                       #269=(CLinePar 
COMMENT                                             (CParagraph 0 (0 0) 1 2 3 0 180) 
COMMENT                                             "   680..750" 1))) "CMV_5xxUTR") 
COMMENT                               #270=(CFolderPar 
COMMENT                                     (CGroupPar 
COMMENT                                      (CParagraph 779 (3 #10# 0) 1 2 2 0 194) 
COMMENT                                      (CObjectList 
COMMENT                                       #271=(CLinePar 
COMMENT                                             (CParagraph 0 (0 0) 1 2 3 0 180) 
COMMENT                                             "Start: 779   End: 1254" 1) 
COMMENT                                       #272=(CLinePar 
COMMENT                                             (CParagraph 0 (0 0) 1 2 3 0 180) 
COMMENT                                             "Human B-globin 2nd intron, Rsa I deleted." 
COMMENT                                             1) 
COMMENT                                       #273=(CLinePar 
COMMENT                                             (CParagraph 0 (0 0) 1 2 3 0 180) 
COMMENT                                             "Original Location Description:" 1) 
COMMENT                                       #274=(CLinePar 
COMMENT                                             (CParagraph 0 (0 0) 1 2 3 0 180) 
COMMENT                                             "   779..1254" 1))) 
COMMENT                                     "B-globin_intron") 
COMMENT                               #275=(CFolderPar 
COMMENT                                     (CGroupPar 
COMMENT                                      (CParagraph 5710 (3 #19# 0) 1 2 2 0 194) 
COMMENT                                      (CObjectList 
COMMENT                                       #276=(CLinePar 
COMMENT                                             (CParagraph 0 (0 0) 1 2 3 0 180) 
COMMENT                                             "Start: 5710  End: 6469" 1) 
COMMENT                                       #277=(CLinePar 
COMMENT                                             (CParagraph 0 (0 0) 1 2 3 0 180) 
COMMENT                                             "From 3rd exon of human beta globin, contains polyA sequences commonly used in HGTI vector lab constructs." 
COMMENT                                             1) 
COMMENT                                       #278=(CLinePar 
COMMENT                                             (CParagraph 0 (0 0) 1 2 3 0 180) 
COMMENT                                             "Original Location Description:" 1) 
COMMENT                                       #279=(CLinePar 
COMMENT                                             (CParagraph 0 (0 0) 1 2 3 0 180) 
COMMENT                                             "   5710..6469" 1))) 
COMMENT                                     "beta_globin_pA") 
COMMENT                               #280=(CFolderPar 
COMMENT                                     (CGroupPar 
COMMENT                                      (CParagraph 6445 (3 #12# 0) 1 2 2 0 194) 
COMMENT                                      (CObjectList 
COMMENT                                       #281=(CLinePar 
COMMENT                                             (CParagraph 0 (0 0) 1 2 3 0 180) 
COMMENT                                             "Start: 6445  End: 6469" 1) 
COMMENT                                       #282=(CLinePar 
COMMENT                                             (CParagraph 0 (0 0) 1 2 3 0 180) 
COMMENT                                             "End of globin sequences in typical pMD constructs." 
COMMENT                                             1) 
COMMENT                                       #283=(CLinePar 
COMMENT                                             (CParagraph 0 (0 0) 1 2 3 0 180) 
COMMENT                                             "Original Location Description:" 1) 
COMMENT                                       #284=(CLinePar 
COMMENT                                             (CParagraph 0 (0 0) 1 2 3 0 180) 
COMMENT                                             "   6445..6469" 1))) 
COMMENT                                     "End_of_globin") 
COMMENT                               #285=(CFolderPar 
COMMENT                                     (CGroupPar 
COMMENT                                      (CParagraph 6483 (3 #33# 0) 1 2 2 0 194) 
COMMENT                                      (CObjectList 
COMMENT                                       #286=(CLinePar 
COMMENT                                             (CParagraph 0 (0 0) 1 2 3 0 180) 
COMMENT                                             "Start: 6483  End: 6520" 1) 
COMMENT                                       #287=(CLinePar 
COMMENT                                             (CParagraph 0 (0 0) 1 2 3 0 180) 
COMMENT                                             "Extra EcoR I site of pMD-old-gag-pol.  This sequence is definitely not in all MDM constructs.  Probably only exists in a few older constructs prior to the MDM2b set.  This sequence has been found to be erroneous for some plasmids in our laboratory.  It would be prudent to sequence the DNA to confirm the accuracy of your records.  The sequence specified by this feature was actually found to be:  ACATGGCAGT CTAGAATTCT TGAAGACGAA AGGGCC." 
COMMENT                                             1) 
COMMENT                                       #288=(CLinePar 
COMMENT                                             (CParagraph 0 (0 0) 1 2 3 0 180) 
COMMENT                                             "Original Location Description:" 1) 
COMMENT                                       #289=(CLinePar 
COMMENT                                             (CParagraph 0 (0 0) 1 2 3 0 180) 
COMMENT                                             "   6483..6520" 1))) 
COMMENT                                     "Correction-143") 
COMMENT                               #290=(CFolderPar 
COMMENT                                     (CGroupPar 
COMMENT                                      (CParagraph 7865 (3 #16# 0) 1 2 2 0 194) 
COMMENT                                      (CObjectList 
COMMENT                                       #291=(CLinePar 
COMMENT                                             (CParagraph 0 (0 0) 1 2 3 0 180) 
COMMENT                                             "Start: 7865  End: 7908" 1) 
COMMENT                                       #292=(CLinePar 
COMMENT                                             (CParagraph 0 (0 0) 1 2 3 0 180) 
COMMENT                                             "Tag for High copy plasmid replication xxpUC18xx" 
COMMENT                                             1) 
COMMENT                                       #293=(CLinePar 
COMMENT                                             (CParagraph 0 (0 0) 1 2 3 0 180) 
COMMENT                                             "Original Location Description:" 1) 
COMMENT                                       #294=(CLinePar 
COMMENT                                             (CParagraph 0 (0 0) 1 2 3 0 180) 
COMMENT                                             "   7865..7908" 1))) "High_copy") 
COMMENT                               #295=(CFolderPar 
COMMENT                                     (CGroupPar 
COMMENT                                      (CParagraph 8798 (3 #15# 0) 1 2 2 0 194) 
COMMENT                                      (CObjectList 
COMMENT                                       #296=(CLinePar 
COMMENT                                             (CParagraph 0 (0 0) 1 2 3 0 180) 
COMMENT                                             "Start: 8798  End: 8910" 1) 
COMMENT                                       #297=(CLinePar 
COMMENT                                             (CParagraph 0 (0 0) 1 2 3 0 180) 
COMMENT                                             "SV40 5172..41, contains origin of replication, from pMD cassette." 
COMMENT                                             1) 
COMMENT                                       #298=(CLinePar 
COMMENT                                             (CParagraph 0 (0 0) 1 2 3 0 180) 
COMMENT                                             "Original Location Description:" 1) 
COMMENT                                       #299=(CLinePar 
COMMENT                                             (CParagraph 0 (0 0) 1 2 3 0 180) 
COMMENT                                             "   8798..8910" 1))) "SV40_ori"))) 
COMMENT                             "Misc. Feature (8 total)") 
COMMENT                       #300=(CFolderPar 
COMMENT                             (CGroupPar (CParagraph 26 (7 26 0) 1 1 1 0 178) 
COMMENT                              (CObjectList 
COMMENT                               #301=(CFolderPar 
COMMENT                                     (CGroupPar 
COMMENT                                      (CParagraph 5897 (3 #11# 0) 1 2 2 0 194) 
COMMENT                                      (CObjectList 
COMMENT                                       #302=(CLinePar 
COMMENT                                             (CParagraph 0 (0 0) 1 2 3 0 180) 
COMMENT                                             "Start: 5897  End: 5921" 1) 
COMMENT                                       #303=(CLinePar 
COMMENT                                             (CParagraph 0 (0 0) 1 2 3 0 180) 
COMMENT                                             "Axxs added after these bases in globin message." 
COMMENT                                             1) 
COMMENT                                       #304=(CLinePar 
COMMENT                                             (CParagraph 0 (0 0) 1 2 3 0 180) 
COMMENT                                             "Original Location Description:" 1) 
COMMENT                                       #305=(CLinePar 
COMMENT                                             (CParagraph 0 (0 0) 1 2 3 0 180) 
COMMENT                                             "   5897..5921" 1))) "polyA_site"))) 
COMMENT                             "PolyA Site (1 total)") 
COMMENT                       #306=(CFolderPar 
COMMENT                             (CGroupPar (CParagraph 28 (7 28 0) 1 1 1 0 178) 
COMMENT                              (CObjectList 
COMMENT                               #307=(CFolderPar 
COMMENT                                     (CGroupPar 
COMMENT                                      (CParagraph 151 (3 #137# 0) 1 2 2 0 194) 
COMMENT                                      (CObjectList 
COMMENT                                       #308=(CLinePar 
COMMENT                                             (CParagraph 0 (0 0) 1 2 3 0 180) 
COMMENT                                             "Start: 151   End: 178 " 1) 
COMMENT                                       #309=(CLinePar 
COMMENT                                             (CParagraph 0 (0 0) 1 2 3 0 180) 
COMMENT                                             "Full plasmid sequencing for Add-BGFP-FasL-Ires-FADD  Max recorded sequencing read = 638 bases.  Perfect match Tm = 58.7 C, although only 17 nt are required to match.  The actual sequence of the primer is agttccgcgt tacataactt acggtaaa." 
COMMENT                                             1) 
COMMENT                                       #310=(CLinePar 
COMMENT                                             (CParagraph 0 (0 0) 1 2 3 0 180) 
COMMENT                                             "Original Location Description:" 1) 
COMMENT                                       #311=(CLinePar 
COMMENT                                             (CParagraph 0 (0 0) 1 2 3 0 180) 
COMMENT                                             "   151..178" 1))) 
COMMENT                                     "HGTI-1832_Max=638") 
COMMENT                               #312=(CFolderPar 
COMMENT                                     (CGroupPar 
COMMENT                                      (CParagraph 236 (3 #148# 0) 1 2 2 0 194) 
COMMENT                                      (CObjectList 
COMMENT                                       #313=(CLinePar 
COMMENT                                             (CParagraph 0 (0 0) 1 2 3 0 180) 
COMMENT                                             "Start: 236   End: 260  (Complementary)" 
COMMENT                                             1) 
COMMENT                                       #314=(CLinePar 
COMMENT                                             (CParagraph 0 (0 0) 1 2 3 0 180) 
COMMENT                                             "Full plasmid sequencing for Add-BGFP-FasL-Ires-FADD  Max recorded sequencing read = 672 bases.  Perfect match Tm = 59.1 C, although only 17 nt are required to match.  The actual sequence of the primer is ccctattggc gttactatgg gaaca." 
COMMENT                                             1) 
COMMENT                                       #315=(CLinePar 
COMMENT                                             (CParagraph 0 (0 0) 1 2 3 0 180) 
COMMENT                                             "Original Location Description:" 1) 
COMMENT                                       #316=(CLinePar 
COMMENT                                             (CParagraph 0 (0 0) 1 2 3 0 180) 
COMMENT                                             "   complement(236..260)" 1))) 
COMMENT                                     "HGTI-1863_Max=672") 
COMMENT                               #317=(CFolderPar 
COMMENT                                     (CGroupPar 
COMMENT                                      (CParagraph 536 (3 #149# 0) 1 2 2 0 194) 
COMMENT                                      (CObjectList 
COMMENT                                       #318=(CLinePar 
COMMENT                                             (CParagraph 0 (0 0) 1 2 3 0 180) 
COMMENT                                             "Start: 536   End: 560  (Complementary)" 
COMMENT                                             1) 
COMMENT                                       #319=(CLinePar 
COMMENT                                             (CParagraph 0 (0 0) 1 2 3 0 180) 
COMMENT                                             "Full plasmid sequencing for Add-BGFP-FasL-Ires-FADD  Max recorded sequencing read = 485 bases.  Perfect match Tm = 58.0 C, although only 17 nt are required to match.  The actual sequence of the primer is aaacaaactc ccattgacgt caatg." 
COMMENT                                             1) 
COMMENT                                       #320=(CLinePar 
COMMENT                                             (CParagraph 0 (0 0) 1 2 3 0 180) 
COMMENT                                             "Original Location Description:" 1) 
COMMENT                                       #321=(CLinePar 
COMMENT                                             (CParagraph 0 (0 0) 1 2 3 0 180) 
COMMENT                                             "   complement(536..560)" 1))) 
COMMENT                                     "HGTI-1864_Max=485") 
COMMENT                               #322=(CFolderPar 
COMMENT                                     (CGroupPar 
COMMENT                                      (CParagraph 561 (3 #160# 0) 1 2 2 0 194) 
COMMENT                                      (CObjectList 
COMMENT                                       #323=(CLinePar 
COMMENT                                             (CParagraph 0 (0 0) 1 2 3 0 180) 
COMMENT                                             "Start: 561   End: 593 " 1) 
COMMENT                                       #324=(CLinePar 
COMMENT                                             (CParagraph 0 (0 0) 1 2 3 0 180) 
COMMENT                                             "sequencing pHD from 3xx end  Max recorded sequencing read = 707 bases. Perfect match Tm = 71.5 C, although only 17 nt are required to match.  The actual sequence of the primer is tggcaccaaa atcaacggga ctttccaaaa tgt." 
COMMENT                                             1) 
COMMENT                                       #325=(CLinePar 
COMMENT                                             (CParagraph 0 (0 0) 1 2 3 0 180) 
COMMENT                                             "Original Location Description:" 1) 
COMMENT                                       #326=(CLinePar 
COMMENT                                             (CParagraph 0 (0 0) 1 2 3 0 180) 
COMMENT                                             "   561..593" 1))) 
COMMENT                                     "HGTI-2021_Max=707") 
COMMENT                               #327=(CFolderPar 
COMMENT                                     (CGroupPar 
COMMENT                                      (CParagraph 612 (3 #132# 0) 1 2 2 0 194) 
COMMENT                                      (CObjectList 
COMMENT                                       #328=(CLinePar 
COMMENT                                             (CParagraph 0 (0 0) 1 2 3 0 180) 
COMMENT                                             "Start: 612   End: 652 " 1) 
COMMENT                                       #329=(CLinePar 
COMMENT                                             (CParagraph 0 (0 0) 1 2 3 0 180) 
COMMENT                                             "?  Max recorded sequencing read = 162 bases.  Perfect match Tm = 76.1 C, although only 17 nt are required to match.  The actual sequence of the primer is gcgcactagt catatggtag gcgtgtacgg tgggaggtct a." 
COMMENT                                             1) 
COMMENT                                       #330=(CLinePar 
COMMENT                                             (CParagraph 0 (0 0) 1 2 3 0 180) 
COMMENT                                             "Original Location Description:" 1) 
COMMENT                                       #331=(CLinePar 
COMMENT                                             (CParagraph 0 (0 0) 1 2 3 0 180) 
COMMENT                                             "   612..652" 1))) 
COMMENT                                     "HGTI-1220_Max=162") 
COMMENT                               #332=(CFolderPar 
COMMENT                                     (CGroupPar 
COMMENT                                      (CParagraph 617 (3 #131# 0) 1 2 2 0 194) 
COMMENT                                      (CObjectList 
COMMENT                                       #333=(CLinePar 
COMMENT                                             (CParagraph 0 (0 0) 1 2 3 0 180) 
COMMENT                                             "Start: 617   End: 638 " 1) 
COMMENT                                       #334=(CLinePar 
COMMENT                                             (CParagraph 0 (0 0) 1 2 3 0 180) 
COMMENT                                             "Sequencing primers for pHJ1  Max recorded sequencing read = 311 bases. Perfect match Tm = 62.5 C, although only 17 nt are required to match.  The actual sequence of the primer is GCAAATGGGC GGTAGGCGTG TA." 
COMMENT                                             1) 
COMMENT                                       #335=(CLinePar 
COMMENT                                             (CParagraph 0 (0 0) 1 2 3 0 180) 
COMMENT                                             "Original Location Description:" 1) 
COMMENT                                       #336=(CLinePar 
COMMENT                                             (CParagraph 0 (0 0) 1 2 3 0 180) 
COMMENT                                             "   617..638" 1))) 
COMMENT                                     "HGTI-1204_Max=311") 
COMMENT                               #337=(CFolderPar 
COMMENT                                     (CGroupPar 
COMMENT                                      (CParagraph 662 (3 #130# 0) 1 2 2 0 194) 
COMMENT                                      (CObjectList 
COMMENT                                       #338=(CLinePar 
COMMENT                                             (CParagraph 0 (0 0) 1 2 3 0 180) 
COMMENT                                             "Start: 662   End: 703  (Complementary)" 
COMMENT                                             1) 
COMMENT                                       #339=(CLinePar 
COMMENT                                             (CParagraph 0 (0 0) 1 2 3 0 180) 
COMMENT                                             "linker from SacI of CMV bridging into BglII of HIV R.  Max recorded sequencing read =  bases.  Perfect match Tm = 74.8 C, although only 17 nt are required to match.  The actual sequence of the primer is gatcTGGTCT AACCAGAGAG ACCCcggttc actaaacgAG CT." 
COMMENT                                             1) 
COMMENT                                       #340=(CLinePar 
COMMENT                                             (CParagraph 0 (0 0) 1 2 3 0 180) 
COMMENT                                             "Original Location Description:" 1) 
COMMENT                                       #341=(CLinePar 
COMMENT                                             (CParagraph 0 (0 0) 1 2 3 0 180) 
COMMENT                                             "   complement(662..703)" 1))) 
COMMENT                                     "HGTI-1192_Max=") 
COMMENT                               #342=(CFolderPar 
COMMENT                                     (CGroupPar 
COMMENT                                      (CParagraph 692 (3 #123# 0) 1 2 2 0 194) 
COMMENT                                      (CObjectList 
COMMENT                                       #343=(CLinePar 
COMMENT                                             (CParagraph 0 (0 0) 1 2 3 0 180) 
COMMENT                                             "Start: 692   End: 715 " 1) 
COMMENT                                       #344=(CLinePar 
COMMENT                                             (CParagraph 0 (0 0) 1 2 3 0 180) 
COMMENT                                             "PCR or sequencing primer located in CMV sequence just after 5xx end of RNA transcript.  Max recorded sequencing read =  bases.  Perfect match Tm = 63.9 C, although only 17 nt are required to match.  The actual sequence of the primer is GAGACGCCAT CCACGCTGTT TTGA." 
COMMENT                                             1) 
COMMENT                                       #345=(CLinePar 
COMMENT                                             (CParagraph 0 (0 0) 1 2 3 0 180) 
COMMENT                                             "Original Location Description:" 1) 
COMMENT                                       #346=(CLinePar 
COMMENT                                             (CParagraph 0 (0 0) 1 2 3 0 180) 
COMMENT                                             "   692..715" 1))) "HGTI-761_Max=") 
COMMENT                               #347=(CFolderPar 
COMMENT                                     (CGroupPar 
COMMENT                                      (CParagraph 751 (3 #138# 0) 1 2 2 0 194) 
COMMENT                                      (CObjectList 
COMMENT                                       #348=(CLinePar 
COMMENT                                             (CParagraph 0 (0 0) 1 2 3 0 180) 
COMMENT                                             "Start: 751   End: 775 " 1) 
COMMENT                                       #349=(CLinePar 
COMMENT                                             (CParagraph 0 (0 0) 1 2 3 0 180) 
COMMENT                                             "Full plasmid sequencing for Add-BGFP-FasL-Ires-FADD  Max recorded sequencing read = 595 bases.  Perfect match Tm = 58.7 C, although only 17 nt are required to match.  The actual sequence of the primer is cctcgaagct gatcctgaga acttc." 
COMMENT                                             1) 
COMMENT                                       #350=(CLinePar 
COMMENT                                             (CParagraph 0 (0 0) 1 2 3 0 180) 
COMMENT                                             "Original Location Description:" 1) 
COMMENT                                       #351=(CLinePar 
COMMENT                                             (CParagraph 0 (0 0) 1 2 3 0 180) 
COMMENT                                             "   751..775" 1))) 
COMMENT                                     "HGTI-1834_Max=595") 
COMMENT                               #352=(CFolderPar 
COMMENT                                     (CGroupPar 
COMMENT                                      (CParagraph 833 (3 #150# 0) 1 2 2 0 194) 
COMMENT                                      (CObjectList 
COMMENT                                       #353=(CLinePar 
COMMENT                                             (CParagraph 0 (0 0) 1 2 3 0 180) 
COMMENT                                             "Start: 833   End: 860  (Complementary)" 
COMMENT                                             1) 
COMMENT                                       #354=(CLinePar 
COMMENT                                             (CParagraph 0 (0 0) 1 2 3 0 180) 
COMMENT                                             "Full plasmid sequencing for Add-BGFP-FasL-Ires-FADD  Max recorded sequencing read = 636 bases.  Perfect match Tm = 59.3 C, although only 17 nt are required to match.  The actual sequence of the primer is tgttacttct ccccttccta tgacatga." 
COMMENT                                             1) 
COMMENT                                       #355=(CLinePar 
COMMENT                                             (CParagraph 0 (0 0) 1 2 3 0 180) 
COMMENT                                             "Original Location Description:" 1) 
COMMENT                                       #356=(CLinePar 
COMMENT                                             (CParagraph 0 (0 0) 1 2 3 0 180) 
COMMENT                                             "   complement(833..860)" 1))) 
COMMENT                                     "HGTI-1865_Max=636") 
COMMENT                               #357=(CFolderPar 
COMMENT                                     (CGroupPar 
COMMENT                                      (CParagraph 952 (3 #161# 0) 1 2 2 0 194) 
COMMENT                                      (CObjectList 
COMMENT                                       #358=(CLinePar 
COMMENT                                             (CParagraph 0 (0 0) 1 2 3 0 180) 
COMMENT                                             "Start: 952   End: 981  (Complementary)" 
COMMENT                                             1) 
COMMENT                                       #359=(CLinePar 
COMMENT                                             (CParagraph 0 (0 0) 1 2 3 0 180) 
COMMENT                                             "sequencing primer in globin intron facing left.  Max recorded sequencing read = 610 bases.  Perfect match Tm = 53.9 C, although only 17 nt are required to match.  The actual sequence of the primer is gaaagaaaga gattagggaa agtattagaa ." 
COMMENT                                             1) 
COMMENT                                       #360=(CLinePar 
COMMENT                                             (CParagraph 0 (0 0) 1 2 3 0 180) 
COMMENT                                             "Original Location Description:" 1) 
COMMENT                                       #361=(CLinePar 
COMMENT                                             (CParagraph 0 (0 0) 1 2 3 0 180) 
COMMENT                                             "   complement(952..981)" 1))) 
COMMENT                                     "HGTI-2022_Max=610") 
COMMENT                               #362=(CFolderPar 
COMMENT                                     (CGroupPar 
COMMENT                                      (CParagraph 1051 (3 #139# 0) 1 2 2 0 194) 
COMMENT                                      (CObjectList 
COMMENT                                       #363=(CLinePar 
COMMENT                                             (CParagraph 0 (0 0) 1 2 3 0 180) 
COMMENT                                             "Start: 1051  End: 1082" 1) 
COMMENT                                       #364=(CLinePar 
COMMENT                                             (CParagraph 0 (0 0) 1 2 3 0 180) 
COMMENT                                             "Full plasmid sequencing for Add-BGFP-FasL-Ires-FADD  Max recorded sequencing read = 639 bases.  Perfect match Tm = 58.2 C, although only 17 nt are required to match.  The actual sequence of the primer is gttaaggcaa tagcaatatt tctgcatata aa." 
COMMENT                                             1) 
COMMENT                                       #365=(CLinePar 
COMMENT                                             (CParagraph 0 (0 0) 1 2 3 0 180) 
COMMENT                                             "Original Location Description:" 1) 
COMMENT                                       #366=(CLinePar 
COMMENT                                             (CParagraph 0 (0 0) 1 2 3 0 180) 
COMMENT                                             "   1051..1082" 1))) 
COMMENT                                     "HGTI-1835_Max=639") 
COMMENT                               #367=(CFolderPar 
COMMENT                                     (CGroupPar 
COMMENT                                      (CParagraph 1135 (3 #151# 0) 1 2 2 0 194) 
COMMENT                                      (CObjectList 
COMMENT                                       #368=(CLinePar 
COMMENT                                             (CParagraph 0 (0 0) 1 2 3 0 180) 
COMMENT                                             "Start: 1135  End: 1160 (Complementary)" 
COMMENT                                             1) 
COMMENT                                       #369=(CLinePar 
COMMENT                                             (CParagraph 0 (0 0) 1 2 3 0 180) 
COMMENT                                             "Full plasmid sequencing for Add-BGFP-FasL-Ires-FADD  Max recorded sequencing read = 639 bases.  Perfect match Tm = 59.3 C, although only 17 nt are required to match.  The actual sequence of the primer is gcagaatggt agctggattg tagctg." 
COMMENT                                             1) 
COMMENT                                       #370=(CLinePar 
COMMENT                                             (CParagraph 0 (0 0) 1 2 3 0 180) 
COMMENT                                             "Original Location Description:" 1) 
COMMENT                                       #371=(CLinePar 
COMMENT                                             (CParagraph 0 (0 0) 1 2 3 0 180) 
COMMENT                                             "   complement(1135..1160)" 1))) 
COMMENT                                     "HGTI-1866_Max=639") 
COMMENT                               #372=(CFolderPar 
COMMENT                                     (CGroupPar 
COMMENT                                      (CParagraph 1209 (3 #135# 0) 1 2 2 0 194) 
COMMENT                                      (CObjectList 
COMMENT                                       #373=(CLinePar 
COMMENT                                             (CParagraph 0 (0 0) 1 2 3 0 180) 
COMMENT                                             "Start: 1209  End: 1243" 1) 
COMMENT                                       #374=(CLinePar 
COMMENT                                             (CParagraph 0 (0 0) 1 2 3 0 180) 
COMMENT                                             "New 5xx sequencing primer for B-globin constructs.  Same position as JSL-70, but longer with a Tm at 66C.  Max recorded sequencing read = 783 bases.  Perfect match Tm = 65.5 C, although only 17 nt are required to match. The actual sequence of the primer is GGCCCTTTTG CTAATCATGT TCATACCTCT TATCT." 
COMMENT                                             1) 
COMMENT                                       #375=(CLinePar 
COMMENT                                             (CParagraph 0 (0 0) 1 2 3 0 180) 
COMMENT                                             "Original Location Description:" 1) 
COMMENT                                       #376=(CLinePar 
COMMENT                                             (CParagraph 0 (0 0) 1 2 3 0 180) 
COMMENT                                             "   1209..1243" 1))) 
COMMENT                                     "HGTI-1732_Max=783") 
COMMENT                               #377=(CFolderPar 
COMMENT                                     (CGroupPar 
COMMENT                                      (CParagraph 1224 (3 #133# 0) 1 2 2 0 194) 
COMMENT                                      (CObjectList 
COMMENT                                       #378=(CLinePar 
COMMENT                                             (CParagraph 0 (0 0) 1 2 3 0 180) 
COMMENT                                             "Start: 1224  End: 1244" 1) 
COMMENT                                       #379=(CLinePar 
COMMENT                                             (CParagraph 0 (0 0) 1 2 3 0 180) 
COMMENT                                             "Jeng Shin designed sequencing primer @ 5xx end of MDM2b polylinker facing towards gene.  xx723 is longer, higher Tm versionxx.  Max recorded sequencing read = 0 bases.  Perfect match Tm = 40.3 C, although only 17 nt are required to match.  The actual sequence of the primer is CATGTTCATA CCTCTTATCT T." 
COMMENT                                             1) 
COMMENT                                       #380=(CLinePar 
COMMENT                                             (CParagraph 0 (0 0) 1 2 3 0 180) 
COMMENT                                             "Original Location Description:" 1) 
COMMENT                                       #381=(CLinePar 
COMMENT                                             (CParagraph 0 (0 0) 1 2 3 0 180) 
COMMENT                                             "   1224..1244" 1))) 
COMMENT                                     "HGTI-1278_Max=0") 
COMMENT                               #382=(CFolderPar 
COMMENT                                     (CGroupPar 
COMMENT                                      (CParagraph 1226 (3 #162# 0) 1 2 2 0 194) 
COMMENT                                      (CObjectList 
COMMENT                                       #383=(CLinePar 
COMMENT                                             (CParagraph 0 (0 0) 1 2 3 0 180) 
COMMENT                                             "Start: 1226  End: 1253" 1) 
COMMENT                                       #384=(CLinePar 
COMMENT                                             (CParagraph 0 (0 0) 1 2 3 0 180) 
COMMENT                                             "sFlt clone Add-musFlt-mIg: sequencing ORF  Max recorded sequencing read = 0 bases.  Perfect match Tm = 59.3 C, although only 17 nt are required to match.  The actual sequence of the primer is TGTTCATACC TCTTATCTTC CTCCCACA." 
COMMENT                                             1) 
COMMENT                                       #385=(CLinePar 
COMMENT                                             (CParagraph 0 (0 0) 1 2 3 0 180) 
COMMENT                                             "Original Location Description:" 1) 
COMMENT                                       #386=(CLinePar 
COMMENT                                             (CParagraph 0 (0 0) 1 2 3 0 180) 
COMMENT                                             "   1226..1253" 1))) 
COMMENT                                     "HGTI-2144_Max=0") 
COMMENT                               #387=(CFolderPar 
COMMENT                                     (CGroupPar 
COMMENT                                      (CParagraph 1324 (3 #92# 0) 1 2 2 0 194) 
COMMENT                                      (CObjectList 
COMMENT                                       #388=(CLinePar 
COMMENT                                             (CParagraph 0 (0 0) 1 2 3 0 180) 
COMMENT                                             "Start: 1324  End: 1343" 1) 
COMMENT                                       #389=(CLinePar 
COMMENT                                             (CParagraph 0 (0 0) 1 2 3 0 180) 
COMMENT                                             "HGPM is for HIV gag pol mammalianized.  The series is for sequencing primers.  Max recorded sequencing read = 0 bases.  Perfect match Tm = 68.5 C, although only 17 nt are required to match.  The actual sequence of the primer is gcccgcgcct ccgtgctgtc ." 
COMMENT                                             1) 
COMMENT                                       #390=(CLinePar 
COMMENT                                             (CParagraph 0 (0 0) 1 2 3 0 180) 
COMMENT                                             "Original Location Description:" 1) 
COMMENT                                       #391=(CLinePar 
COMMENT                                             (CParagraph 0 (0 0) 1 2 3 0 180) 
COMMENT                                             "   1324..1343" 1))) 
COMMENT                                     "HGTI-480_Max=0") 
COMMENT                               #392=(CFolderPar 
COMMENT                                     (CGroupPar 
COMMENT                                      (CParagraph 1583 (3 #93# 0) 1 2 2 0 194) 
COMMENT                                      (CObjectList 
COMMENT                                       #393=(CLinePar 
COMMENT                                             (CParagraph 0 (0 0) 1 2 3 0 180) 
COMMENT                                             "Start: 1583  End: 1606" 1) 
COMMENT                                       #394=(CLinePar 
COMMENT                                             (CParagraph 0 (0 0) 1 2 3 0 180) 
COMMENT                                             "HGPM is for HIV gag pol mammalianized.  The series is for sequencing primers.  Max recorded sequencing read =  bases.  Perfect match Tm = 66.3 C, although only 17 nt are required to match.  The actual sequence of the primer is accagcgcat cgacgtgaag gaca." 
COMMENT                                             1) 
COMMENT                                       #395=(CLinePar 
COMMENT                                             (CParagraph 0 (0 0) 1 2 3 0 180) 
COMMENT                                             "Original Location Description:" 1) 
COMMENT                                       #396=(CLinePar 
COMMENT                                             (CParagraph 0 (0 0) 1 2 3 0 180) 
COMMENT                                             "   1583..1606" 1))) 
COMMENT                                     "HGTI-481_Max=") 
COMMENT                               #397=(CFolderPar 
COMMENT                                     (CGroupPar 
COMMENT                                      (CParagraph 1600 (3 #107# 0) 1 2 2 0 194) 
COMMENT                                      (CObjectList 
COMMENT                                       #398=(CLinePar 
COMMENT                                             (CParagraph 0 (0 0) 1 2 3 0 180) 
COMMENT                                             "Start: 1600  End: 1618 (Complementary)" 
COMMENT                                             1) 
COMMENT                                       #399=(CLinePar 
COMMENT                                             (CParagraph 0 (0 0) 1 2 3 0 180) 
COMMENT                                             "HGPM is for HIV gag pol mammalianized.  The series is for sequencing primers.  Max recorded sequencing read =  bases.  Perfect match Tm = 55.1 C, although only 17 nt are required to match.  The actual sequence of the primer is gggcctcctt ggtgtcctt." 
COMMENT                                             1) 
COMMENT                                       #400=(CLinePar 
COMMENT                                             (CParagraph 0 (0 0) 1 2 3 0 180) 
COMMENT                                             "Original Location Description:" 1) 
COMMENT                                       #401=(CLinePar 
COMMENT                                             (CParagraph 0 (0 0) 1 2 3 0 180) 
COMMENT                                             "   complement(1600..1618)" 1))) 
COMMENT                                     "HGTI-495_Max=") 
COMMENT                               #402=(CFolderPar 
COMMENT                                     (CGroupPar 
COMMENT                                      (CParagraph 1822 (3 #94# 0) 1 2 2 0 194) 
COMMENT                                      (CObjectList 
COMMENT                                       #403=(CLinePar 
COMMENT                                             (CParagraph 0 (0 0) 1 2 3 0 180) 
COMMENT                                             "Start: 1822  End: 1845" 1) 
COMMENT                                       #404=(CLinePar 
COMMENT                                             (CParagraph 0 (0 0) 1 2 3 0 180) 
COMMENT                                             "HGPM is for HIV gag pol mammalianized.  The series is for sequencing primers.  Max recorded sequencing read =  bases.  Perfect match Tm = 66.6 C, although only 17 nt are required to match.  The actual sequence of the primer is atccccatgt tctccgccct gtcc." 
COMMENT                                             1) 
COMMENT                                       #405=(CLinePar 
COMMENT                                             (CParagraph 0 (0 0) 1 2 3 0 180) 
COMMENT                                             "Original Location Description:" 1) 
COMMENT                                       #406=(CLinePar 
COMMENT                                             (CParagraph 0 (0 0) 1 2 3 0 180) 
COMMENT                                             "   1822..1845" 1))) 
COMMENT                                     "HGTI-482_Max=") 
COMMENT                               #407=(CFolderPar 
COMMENT                                     (CGroupPar 
COMMENT                                      (CParagraph 1830 (3 #108# 0) 1 2 2 0 194) 
COMMENT                                      (CObjectList 
COMMENT                                       #408=(CLinePar 
COMMENT                                             (CParagraph 0 (0 0) 1 2 3 0 180) 
COMMENT                                             "Start: 1830  End: 1847 (Complementary)" 
COMMENT                                             1) 
COMMENT                                       #409=(CLinePar 
COMMENT                                             (CParagraph 0 (0 0) 1 2 3 0 180) 
COMMENT                                             "HGPM is for HIV gag pol mammalianized.  The series is for sequencing primers.  Max recorded sequencing read =  bases.  Perfect match Tm = 55.6 C, although only 17 nt are required to match.  The actual sequence of the primer is tcggacaggg cggagaac." 
COMMENT                                             1) 
COMMENT                                       #410=(CLinePar 
COMMENT                                             (CParagraph 0 (0 0) 1 2 3 0 180) 
COMMENT                                             "Original Location Description:" 1) 
COMMENT                                       #411=(CLinePar 
COMMENT                                             (CParagraph 0 (0 0) 1 2 3 0 180) 
COMMENT                                             "   complement(1830..1847)" 1))) 
COMMENT                                     "HGTI-496_Max=") 
COMMENT                               #412=(CFolderPar 
COMMENT                                     (CGroupPar 
COMMENT                                      (CParagraph 1941 (3 #122# 0) 1 2 2 0 194) 
COMMENT                                      (CObjectList 
COMMENT                                       #413=(CLinePar 
COMMENT                                             (CParagraph 0 (0 0) 1 2 3 0 180) 
COMMENT                                             "Start: 1941  End: 1970" 1) 
COMMENT                                       #414=(CLinePar 
COMMENT                                             (CParagraph 0 (0 0) 1 2 3 0 180) 
COMMENT                                             "PCR primer amplifies pMDA.HIVgp mam, yet inserts PstI site from position 1946 of pMDA.HIVgp jtg.  Max recorded sequencing read =  bases.  Perfect match Tm = 78.5 C, although only 17 nt are required to match.  The actual sequence of the primer is aGCtGCaGAG TGGGACCGCC TGCACCCCGT ." 
COMMENT                                             1) 
COMMENT                                       #415=(CLinePar 
COMMENT                                             (CParagraph 0 (0 0) 1 2 3 0 180) 
COMMENT                                             "Original Location Description:" 1) 
COMMENT                                       #416=(CLinePar 
COMMENT                                             (CParagraph 0 (0 0) 1 2 3 0 180) 
COMMENT                                             "   1941..1970" 1))) 
COMMENT                                     "HGTI-742_Max=") 
COMMENT                               #417=(CFolderPar 
COMMENT                                     (CGroupPar 
COMMENT                                      (CParagraph 2115 (3 #95# 0) 1 2 2 0 194) 
COMMENT                                      (CObjectList 
COMMENT                                       #418=(CLinePar 
COMMENT                                             (CParagraph 0 (0 0) 1 2 3 0 180) 
COMMENT                                             "Start: 2115  End: 2134" 1) 
COMMENT                                       #419=(CLinePar 
COMMENT                                             (CParagraph 0 (0 0) 1 2 3 0 180) 
COMMENT                                             "HGPM is for HIV gag pol mammalianized.  The series is for sequencing primers.  Max recorded sequencing read =  bases.  Perfect match Tm = 54.8 C, although only 17 nt are required to match.  The actual sequence of the primer is catcctgggc ctgaacaaga ." 
COMMENT                                             1) 
COMMENT                                       #420=(CLinePar 
COMMENT                                             (CParagraph 0 (0 0) 1 2 3 0 180) 
COMMENT                                             "Original Location Description:" 1) 
COMMENT                                       #421=(CLinePar 
COMMENT                                             (CParagraph 0 (0 0) 1 2 3 0 180) 
COMMENT                                             "   2115..2134" 1))) 
COMMENT                                     "HGTI-483_Max=") 
COMMENT                               #422=(CFolderPar 
COMMENT                                     (CGroupPar 
COMMENT                                      (CParagraph 2146 (3 #109# 0) 1 2 2 0 194) 
COMMENT                                      (CObjectList 
COMMENT                                       #423=(CLinePar 
COMMENT                                             (CParagraph 0 (0 0) 1 2 3 0 180) 
COMMENT                                             "Start: 2146  End: 2166 (Complementary)" 
COMMENT                                             1) 
COMMENT                                       #424=(CLinePar 
COMMENT                                             (CParagraph 0 (0 0) 1 2 3 0 180) 
COMMENT                                             "HGPM is for HIV gag pol mammalianized.  The series is for sequencing primers.  Max recorded sequencing read =  bases.  Perfect match Tm = 57.3 C, although only 17 nt are required to match.  The actual sequence of the primer is caggatggag gtgggggagt a." 
COMMENT                                             1) 
COMMENT                                       #425=(CLinePar 
COMMENT                                             (CParagraph 0 (0 0) 1 2 3 0 180) 
COMMENT                                             "Original Location Description:" 1) 
COMMENT                                       #426=(CLinePar 
COMMENT                                             (CParagraph 0 (0 0) 1 2 3 0 180) 
COMMENT                                             "   complement(2146..2166)" 1))) 
COMMENT                                     "HGTI-497_Max=") 
COMMENT                               #427=(CFolderPar 
COMMENT                                     (CGroupPar 
COMMENT                                      (CParagraph 2328 (3 #85# 0) 1 2 2 0 194) 
COMMENT                                      (CObjectList 
COMMENT                                       #428=(CLinePar 
COMMENT                                             (CParagraph 0 (0 0) 1 2 3 0 180) 
COMMENT                                             "Start: 2328  End: 2348" 1) 
COMMENT                                       #429=(CLinePar 
COMMENT                                             (CParagraph 0 (0 0) 1 2 3 0 180) 
COMMENT                                             "use in pALTER derivative pA1xx3xx  Max recorded sequencing read = bases.  Perfect match Tm = 75.4 C, although only 17 nt are required to match. The actual sequence of the primer is gggccccggc gccaccctgg a." 
COMMENT                                             1) 
COMMENT                                       #430=(CLinePar 
COMMENT                                             (CParagraph 0 (0 0) 1 2 3 0 180) 
COMMENT                                             "Original Location Description:" 1) 
COMMENT                                       #431=(CLinePar 
COMMENT                                             (CParagraph 0 (0 0) 1 2 3 0 180) 
COMMENT                                             "   2328..2348" 1))) 
COMMENT                                     "HGTI-400_Max=") 
COMMENT                               #432=(CFolderPar 
COMMENT                                     (CGroupPar 
COMMENT                                      (CParagraph 2407 (3 #96# 0) 1 2 2 0 194) 
COMMENT                                      (CObjectList 
COMMENT                                       #433=(CLinePar 
COMMENT                                             (CParagraph 0 (0 0) 1 2 3 0 180) 
COMMENT                                             "Start: 2407  End: 2430" 1) 
COMMENT                                       #434=(CLinePar 
COMMENT                                             (CParagraph 0 (0 0) 1 2 3 0 180) 
COMMENT                                             "HGPM is for HIV gag pol mammalianized.  The series is for sequencing primers.  Max recorded sequencing read =  bases.  Perfect match Tm = 68 C, although only 17 nt are required to match.  The actual sequence of the primer is gccgaggcca tgtcccaagt cacc." 
COMMENT                                             1) 
COMMENT                                       #435=(CLinePar 
COMMENT                                             (CParagraph 0 (0 0) 1 2 3 0 180) 
COMMENT                                             "Original Location Description:" 1) 
COMMENT                                       #436=(CLinePar 
COMMENT                                             (CParagraph 0 (0 0) 1 2 3 0 180) 
COMMENT                                             "   2407..2430" 1))) 
COMMENT                                     "HGTI-484_Max=") 
COMMENT                               #437=(CFolderPar 
COMMENT                                     (CGroupPar 
COMMENT                                      (CParagraph 2416 (3 #110# 0) 1 2 2 0 194) 
COMMENT                                      (CObjectList 
COMMENT                                       #438=(CLinePar 
COMMENT                                             (CParagraph 0 (0 0) 1 2 3 0 180) 
COMMENT                                             "Start: 2416  End: 2439 (Complementary)" 
COMMENT                                             1) 
COMMENT                                       #439=(CLinePar 
COMMENT                                             (CParagraph 0 (0 0) 1 2 3 0 180) 
COMMENT                                             "HGPM is for HIV gag pol mammalianized.  The series is for sequencing primers.  Max recorded sequencing read =  bases.  Perfect match Tm = 67.2 C, although only 17 nt are required to match.  The actual sequence of the primer is ggcggggttg gtgacttggg acat." 
COMMENT                                             1) 
COMMENT                                       #440=(CLinePar 
COMMENT                                             (CParagraph 0 (0 0) 1 2 3 0 180) 
COMMENT                                             "Original Location Description:" 1) 
COMMENT                                       #441=(CLinePar 
COMMENT                                             (CParagraph 0 (0 0) 1 2 3 0 180) 
COMMENT                                             "   complement(2416..2439)" 1))) 
COMMENT                                     "HGTI-498_Max=") 
COMMENT                               #442=(CFolderPar 
COMMENT                                     (CGroupPar 
COMMENT                                      (CParagraph 2435 (3 #120# 0) 1 2 2 0 194) 
COMMENT                                      (CObjectList 
COMMENT                                       #443=(CLinePar 
COMMENT                                             (CParagraph 0 (0 0) 1 2 3 0 180) 
COMMENT                                             "Start: 2435  End: 2458" 1) 
COMMENT                                       #444=(CLinePar 
COMMENT                                             (CParagraph 0 (0 0) 1 2 3 0 180) 
COMMENT                                             "For sequencing dedicated mammalianized HIV gag constructs.  Max recorded sequencing read =  bases.  Perfect match Tm = 65.0 C, although only 17 nt are required to match.  The actual sequence of the primer is CCGCCACCAT CATGATCCAG AAGG." 
COMMENT                                             1) 
COMMENT                                       #445=(CLinePar 
COMMENT                                             (CParagraph 0 (0 0) 1 2 3 0 180) 
COMMENT                                             "Original Location Description:" 1) 
COMMENT                                       #446=(CLinePar 
COMMENT                                             (CParagraph 0 (0 0) 1 2 3 0 180) 
COMMENT                                             "   2435..2458" 1))) 
COMMENT                                     "HGTI-522_Max=") 
COMMENT                               #447=(CFolderPar 
COMMENT                                     (CGroupPar 
COMMENT                                      (CParagraph 2614 (3 #111# 0) 1 2 2 0 194) 
COMMENT                                      (CObjectList 
COMMENT                                       #448=(CLinePar 
COMMENT                                             (CParagraph 0 (0 0) 1 2 3 0 180) 
COMMENT                                             "Start: 2614  End: 2633 (Complementary)" 
COMMENT                                             1) 
COMMENT                                       #449=(CLinePar 
COMMENT                                             (CParagraph 0 (0 0) 1 2 3 0 180) 
COMMENT                                             "HGPM is for HIV gag pol mammalianized.  The series is for sequencing primers.  Max recorded sequencing read =  bases.  Perfect match Tm = 50.3 C, although only 17 nt are required to match.  The actual sequence of the primer is ggccagatct tccctaaaaa ." 
COMMENT                                             1) 
COMMENT                                       #450=(CLinePar 
COMMENT                                             (CParagraph 0 (0 0) 1 2 3 0 180) 
COMMENT                                             "Original Location Description:" 1) 
COMMENT                                       #451=(CLinePar 
COMMENT                                             (CParagraph 0 (0 0) 1 2 3 0 180) 
COMMENT                                             "   complement(2614..2633)" 1))) 
COMMENT                                     "HGTI-499_Max=") 
COMMENT                               #452=(CFolderPar 
COMMENT                                     (CGroupPar 
COMMENT                                      (CParagraph 2637 (3 #126# 0) 1 2 2 0 194) 
COMMENT                                      (CObjectList 
COMMENT                                       #453=(CLinePar 
COMMENT                                             (CParagraph 0 (0 0) 1 2 3 0 180) 
COMMENT                                             "Start: 2637  End: 2661 (Complementary)" 
COMMENT                                             1) 
COMMENT                                       #454=(CLinePar 
COMMENT                                             (CParagraph 0 (0 0) 1 2 3 0 180) 
COMMENT                                             "Sequencing primers for sequencing gagpol of HIV strain NL4-3.  Max recorded sequencing read =  bases.  Perfect match Tm = 64.7 C, although only 17 nt are required to match.  The actual sequence of the primer is AAAATTCCCT GGCCTTCCCT TGTGG." 
COMMENT                                             1) 
COMMENT                                       #455=(CLinePar 
COMMENT                                             (CParagraph 0 (0 0) 1 2 3 0 180) 
COMMENT                                             "Original Location Description:" 1) 
COMMENT                                       #456=(CLinePar 
COMMENT                                             (CParagraph 0 (0 0) 1 2 3 0 180) 
COMMENT                                             "   complement(2637..2661)" 1))) 
COMMENT                                     "HGTI-1016_Max=") 
COMMENT                               #457=(CFolderPar 
COMMENT                                     (CGroupPar 
COMMENT                                      (CParagraph 2666 (3 #125# 0) 1 2 2 0 194) 
COMMENT                                      (CObjectList 
COMMENT                                       #458=(CLinePar 
COMMENT                                             (CParagraph 0 (0 0) 1 2 3 0 180) 
COMMENT                                             "Start: 2666  End: 2700" 1) 
COMMENT                                       #459=(CLinePar 
COMMENT                                             (CParagraph 0 (0 0) 1 2 3 0 180) 
COMMENT                                             "Sequencing primers for sequencing gagpol of HIV strain NL4-3.  Max recorded sequencing read =  bases.  Perfect match Tm = 75.5 C, although only 17 nt are required to match.  The actual sequence of the primer is AGAGCAGACC AGAGCCAACA GCCCCACCAG AAGAG." 
COMMENT                                             1) 
COMMENT                                       #460=(CLinePar 
COMMENT                                             (CParagraph 0 (0 0) 1 2 3 0 180) 
COMMENT                                             "Original Location Description:" 1) 
COMMENT                                       #461=(CLinePar 
COMMENT                                             (CParagraph 0 (0 0) 1 2 3 0 180) 
COMMENT                                             "   2666..2700" 1))) 
COMMENT                                     "HGTI-996_Max=") 
COMMENT                               #462=(CFolderPar 
COMMENT                                     (CGroupPar 
COMMENT                                      (CParagraph 2677 (3 #97# 0) 1 2 2 0 194) 
COMMENT                                      (CObjectList 
COMMENT                                       #463=(CLinePar 
COMMENT                                             (CParagraph 0 (0 0) 1 2 3 0 180) 
COMMENT                                             "Start: 2677  End: 2700" 1) 
COMMENT                                       #464=(CLinePar 
COMMENT                                             (CParagraph 0 (0 0) 1 2 3 0 180) 
COMMENT                                             "HGPM is for HIV gag pol mammalianized.  The series is for sequencing primers.  Max recorded sequencing read =  bases.  Perfect match Tm = 63.9 C, although only 17 nt are required to match.  The actual sequence of the primer is gagccaacag ccccaccaga agag." 
COMMENT                                             1) 
COMMENT                                       #465=(CLinePar 
COMMENT                                             (CParagraph 0 (0 0) 1 2 3 0 180) 
COMMENT                                             "Original Location Description:" 1) 
COMMENT                                       #466=(CLinePar 
COMMENT                                             (CParagraph 0 (0 0) 1 2 3 0 180) 
COMMENT                                             "   2677..2700" 1))) 
COMMENT                                     "HGTI-485_Max=") 
COMMENT                               #467=(CFolderPar 
COMMENT                                     (CGroupPar 
COMMENT                                      (CParagraph 2788 (3 #121# 0) 1 2 2 0 194) 
COMMENT                                      (CObjectList 
COMMENT                                       #468=(CLinePar 
COMMENT                                             (CParagraph 0 (0 0) 1 2 3 0 180) 
COMMENT                                             "Start: 2788  End: 2810 (Complementary)" 
COMMENT                                             1) 
COMMENT                                       #469=(CLinePar 
COMMENT                                             (CParagraph 0 (0 0) 1 2 3 0 180) 
COMMENT                                             "For sequencing dedicated gagpol mammalianized constructs.  Max recorded sequencing read =  bases.  Perfect match Tm = 63.3 C, although only 17 nt are required to match.  The actual sequence of the primer is gaggggtcgc tgccaaagag tga." 
COMMENT                                             1) 
COMMENT                                       #470=(CLinePar 
COMMENT                                             (CParagraph 0 (0 0) 1 2 3 0 180) 
COMMENT                                             "Original Location Description:" 1) 
COMMENT                                       #471=(CLinePar 
COMMENT                                             (CParagraph 0 (0 0) 1 2 3 0 180) 
COMMENT                                             "   complement(2788..2810)" 1))) 
COMMENT                                     "HGTI-525_Max=") 
COMMENT                               #472=(CFolderPar 
COMMENT                                     (CGroupPar 
COMMENT                                      (CParagraph 2790 (3 #127# 0) 1 2 2 0 194) 
COMMENT                                      (CObjectList 
COMMENT                                       #473=(CLinePar 
COMMENT                                             (CParagraph 0 (0 0) 1 2 3 0 180) 
COMMENT                                             "Start: 2790  End: 2810 (Complementary)" 
COMMENT                                             1) 
COMMENT                                       #474=(CLinePar 
COMMENT                                             (CParagraph 0 (0 0) 1 2 3 0 180) 
COMMENT                                             "Sequencing primers for sequencing gagpol of HIV strain NL4-3.  Max recorded sequencing read =  bases.  Perfect match Tm = 59.2 C, although only 17 nt are required to match.  The actual sequence of the primer is GAGGGGTCGC TGCCAAAGAG T." 
COMMENT                                             1) 
COMMENT                                       #475=(CLinePar 
COMMENT                                             (CParagraph 0 (0 0) 1 2 3 0 180) 
COMMENT                                             "Original Location Description:" 1) 
COMMENT                                       #476=(CLinePar 
COMMENT                                             (CParagraph 0 (0 0) 1 2 3 0 180) 
COMMENT                                             "   complement(2790..2810)" 1))) 
COMMENT                                     "HGTI-1017_Max=") 
COMMENT                               #477=(CFolderPar 
COMMENT                                     (CGroupPar 
COMMENT                                      (CParagraph 2887 (3 #112# 0) 1 2 2 0 194) 
COMMENT                                      (CObjectList 
COMMENT                                       #478=(CLinePar 
COMMENT                                             (CParagraph 0 (0 0) 1 2 3 0 180) 
COMMENT                                             "Start: 2887  End: 2906 (Complementary)" 
COMMENT                                             1) 
COMMENT                                       #479=(CLinePar 
COMMENT                                             (CParagraph 0 (0 0) 1 2 3 0 180) 
COMMENT                                             "HGPM is for HIV gag pol mammalianized.  The series is for sequencing primers.  Max recorded sequencing read =  bases.  Perfect match Tm = 68.7 C, although only 17 nt are required to match.  The actual sequence of the primer is ccagcggccg ggcaggttca ." 
COMMENT                                             1) 
COMMENT                                       #480=(CLinePar 
COMMENT                                             (CParagraph 0 (0 0) 1 2 3 0 180) 
COMMENT                                             "Original Location Description:" 1) 
COMMENT                                       #481=(CLinePar 
COMMENT                                             (CParagraph 0 (0 0) 1 2 3 0 180) 
COMMENT                                             "   complement(2887..2906)" 1))) 
COMMENT                                     "HGTI-500_Max=") 
COMMENT                               #482=(CFolderPar 
COMMENT                                     (CGroupPar 
COMMENT                                      (CParagraph 2923 (3 #98# 0) 1 2 2 0 194) 
COMMENT                                      (CObjectList 
COMMENT                                       #483=(CLinePar 
COMMENT                                             (CParagraph 0 (0 0) 1 2 3 0 180) 
COMMENT                                             "Start: 2923  End: 2944" 1) 
COMMENT                                       #484=(CLinePar 
COMMENT                                             (CParagraph 0 (0 0) 1 2 3 0 180) 
COMMENT                                             "HGPM is for HIV gag pol mammalianized.  The series is for sequencing primers.  Max recorded sequencing read =  bases.  Perfect match Tm = 69.3 C, although only 17 nt are required to match.  The actual sequence of the primer is gcggcatcgg cggcttcatc aa." 
COMMENT                                             1) 
COMMENT                                       #485=(CLinePar 
COMMENT                                             (CParagraph 0 (0 0) 1 2 3 0 180) 
COMMENT                                             "Original Location Description:" 1) 
COMMENT                                       #486=(CLinePar 
COMMENT                                             (CParagraph 0 (0 0) 1 2 3 0 180) 
COMMENT                                             "   2923..2944" 1))) 
COMMENT                                     "HGTI-486_Max=") 
COMMENT                               #487=(CFolderPar 
COMMENT                                     (CGroupPar 
COMMENT                                      (CParagraph 2959 (3 #86# 0) 1 2 2 0 194) 
COMMENT                                      (CObjectList 
COMMENT                                       #488=(CLinePar 
COMMENT                                             (CParagraph 0 (0 0) 1 2 3 0 180) 
COMMENT                                             "Start: 2959  End: 2983" 1) 
COMMENT                                       #489=(CLinePar 
COMMENT                                             (CParagraph 0 (0 0) 1 2 3 0 180) 
COMMENT                                             "Series of oligos for pALTER mutagenesis repair of HIVgagpol clone p2xx3a.  Max recorded sequencing read =  bases.  Perfect match Tm = 63.4 C, although only 17 nt are required to match.  The actual sequence of the primer is accagatcct gatcgagatc tgcgg." 
COMMENT                                             1) 
COMMENT                                       #490=(CLinePar 
COMMENT                                             (CParagraph 0 (0 0) 1 2 3 0 180) 
COMMENT                                             "Original Location Description:" 1) 
COMMENT                                       #491=(CLinePar 
COMMENT                                             (CParagraph 0 (0 0) 1 2 3 0 180) 
COMMENT                                             "   2959..2983" 1))) 
COMMENT                                     "HGTI-437_Max=") 
COMMENT                               #492=(CFolderPar 
COMMENT                                     (CGroupPar 
COMMENT                                      (CParagraph 3017 (3 #87# 0) 1 2 2 0 194) 
COMMENT                                      (CObjectList 
COMMENT                                       #493=(CLinePar 
COMMENT                                             (CParagraph 0 (0 0) 1 2 3 0 180) 
COMMENT                                             "Start: 3017  End: 3044" 1) 
COMMENT                                       #494=(CLinePar 
COMMENT                                             (CParagraph 0 (0 0) 1 2 3 0 180) 
COMMENT                                             "Series of oligos for pALTER mutagenesis repair of HIVgagpol clone p2xx3a.  Max recorded sequencing read =  bases.  Perfect match Tm = 75.7 C, although only 17 nt are required to match.  The actual sequence of the primer is cacccccgtg aacatcatcg gccgcaac." 
COMMENT                                             1) 
COMMENT                                       #495=(CLinePar 
COMMENT                                             (CParagraph 0 (0 0) 1 2 3 0 180) 
COMMENT                                             "Original Location Description:" 1) 
COMMENT                                       #496=(CLinePar 
COMMENT                                             (CParagraph 0 (0 0) 1 2 3 0 180) 
COMMENT                                             "   3017..3044" 1))) 
COMMENT                                     "HGTI-438_Max=") 
COMMENT                               #497=(CFolderPar 
COMMENT                                     (CGroupPar 
COMMENT                                      (CParagraph 3045 (3 #88# 0) 1 2 2 0 194) 
COMMENT                                      (CObjectList 
COMMENT                                       #498=(CLinePar 
COMMENT                                             (CParagraph 0 (0 0) 1 2 3 0 180) 
COMMENT                                             "Start: 3045  End: 3075" 1) 
COMMENT                                       #499=(CLinePar 
COMMENT                                             (CParagraph 0 (0 0) 1 2 3 0 180) 
COMMENT                                             "Series of oligos for pALTER mutagenesis repair of HIVgagpol clone p2xx3a.  Max recorded sequencing read =  bases.  Perfect match Tm = 74.1 C, although only 17 nt are required to match.  The actual sequence of the primer is ctgctgaccc agatcggctg caccctgaac t." 
COMMENT                                             1) 
COMMENT                                       #500=(CLinePar 
COMMENT                                             (CParagraph 0 (0 0) 1 2 3 0 180) 
COMMENT                                             "Original Location Description:" 1) 
COMMENT                                       #501=(CLinePar 
COMMENT                                             (CParagraph 0 (0 0) 1 2 3 0 180) 
COMMENT                                             "   3045..3075" 1))) 
COMMENT                                     "HGTI-439_Max=") 
COMMENT                               #502=(CFolderPar 
COMMENT                                     (CGroupPar 
COMMENT                                      (CParagraph 3076 (3 #89# 0) 1 2 2 0 194) 
COMMENT                                      (CObjectList 
COMMENT                                       #503=(CLinePar 
COMMENT                                             (CParagraph 0 (0 0) 1 2 3 0 180) 
COMMENT                                             "Start: 3076  End: 3104" 1) 
COMMENT                                       #504=(CLinePar 
COMMENT                                             (CParagraph 0 (0 0) 1 2 3 0 180) 
COMMENT                                             "Series of oligos for pALTER mutagenesis repair of HIVgagpol clone p2xx3a.  Max recorded sequencing read = 137 bases.  Perfect match Tm = 77.4 C, although only 17 nt are required to match.  The actual sequence of the primer is tccccatctc ccccatcgag accgtgccc." 
COMMENT                                             1) 
COMMENT                                       #505=(CLinePar 
COMMENT                                             (CParagraph 0 (0 0) 1 2 3 0 180) 
COMMENT                                             "Original Location Description:" 1) 
COMMENT                                       #506=(CLinePar 
COMMENT                                             (CParagraph 0 (0 0) 1 2 3 0 180) 
COMMENT                                             "   3076..3104" 1))) 
COMMENT                                     "HGTI-440_Max=137") 
COMMENT                               #507=(CFolderPar 
COMMENT                                     (CGroupPar 
COMMENT                                      (CParagraph 3163 (3 #99# 0) 1 2 2 0 194) 
COMMENT                                      (CObjectList 
COMMENT                                       #508=(CLinePar 
COMMENT                                             (CParagraph 0 (0 0) 1 2 3 0 180) 
COMMENT                                             "Start: 3163  End: 3186" 1) 
COMMENT                                       #509=(CLinePar 
COMMENT                                             (CParagraph 0 (0 0) 1 2 3 0 180) 
COMMENT                                             "HGPM is for HIV gag pol mammalianized.  The series is for sequencing primers.  Max recorded sequencing read =  bases.  Perfect match Tm = 61.1 C, although only 17 nt are required to match.  The actual sequence of the primer is agaagatcaa ggccctggtg gaga." 
COMMENT                                             1) 
COMMENT                                       #510=(CLinePar 
COMMENT                                             (CParagraph 0 (0 0) 1 2 3 0 180) 
COMMENT                                             "Original Location Description:" 1) 
COMMENT                                       #511=(CLinePar 
COMMENT                                             (CParagraph 0 (0 0) 1 2 3 0 180) 
COMMENT                                             "   3163..3186" 1))) 
COMMENT                                     "HGTI-487_Max=") 
COMMENT                               #512=(CFolderPar 
COMMENT                                     (CGroupPar 
COMMENT                                      (CParagraph 3198 (3 #113# 0) 1 2 2 0 194) 
COMMENT                                      (CObjectList 
COMMENT                                       #513=(CLinePar 
COMMENT                                             (CParagraph 0 (0 0) 1 2 3 0 180) 
COMMENT                                             "Start: 3198  End: 3218 (Complementary)" 
COMMENT                                             1) 
COMMENT                                       #514=(CLinePar 
COMMENT                                             (CParagraph 0 (0 0) 1 2 3 0 180) 
COMMENT                                             "HGPM is for HIV gag pol mammalianized.  The series is for sequencing primers.  Max recorded sequencing read =  bases.  Perfect match Tm = 53.7 C, although only 17 nt are required to match.  The actual sequence of the primer is gatcttgccc tccttctcca t." 
COMMENT                                             1) 
COMMENT                                       #515=(CLinePar 
COMMENT                                             (CParagraph 0 (0 0) 1 2 3 0 180) 
COMMENT                                             "Original Location Description:" 1) 
COMMENT                                       #516=(CLinePar 
COMMENT                                             (CParagraph 0 (0 0) 1 2 3 0 180) 
COMMENT                                             "   complement(3198..3218)" 1))) 
COMMENT                                     "HGTI-501_Max=") 
COMMENT                               #517=(CFolderPar 
COMMENT                                     (CGroupPar 
COMMENT                                      (CParagraph 3365 (3 #124# 0) 1 2 2 0 194) 
COMMENT                                      (CObjectList 
COMMENT                                       #518=(CLinePar 
COMMENT                                             (CParagraph 0 (0 0) 1 2 3 0 180) 
COMMENT                                             "Start: 3365  End: 3396" 1) 
COMMENT                                       #519=(CLinePar 
COMMENT                                             (CParagraph 0 (0 0) 1 2 3 0 180) 
COMMENT                                             "PCR primer for fusing mammalianized HIV gagpol with wt, this time after the protease region.  Max recorded sequencing read =  bases.  Perfect match Tm = 74.6 C, although only 17 nt are required to match.  The actual sequence of the primer is CCCTGCAGGC CTGAAGCAGA AGAAGTCCGT GA." 
COMMENT                                             1) 
COMMENT                                       #520=(CLinePar 
COMMENT                                             (CParagraph 0 (0 0) 1 2 3 0 180) 
COMMENT                                             "Original Location Description:" 1) 
COMMENT                                       #521=(CLinePar 
COMMENT                                             (CParagraph 0 (0 0) 1 2 3 0 180) 
COMMENT                                             "   3365..3396" 1))) 
COMMENT                                     "HGTI-764_Max=") 
COMMENT                               #522=(CFolderPar 
COMMENT                                     (CGroupPar 
COMMENT                                      (CParagraph 3460 (3 #100# 0) 1 2 2 0 194) 
COMMENT                                      (CObjectList 
COMMENT                                       #523=(CLinePar 
COMMENT                                             (CParagraph 0 (0 0) 1 2 3 0 180) 
COMMENT                                             "Start: 3460  End: 3483" 1) 
COMMENT                                       #524=(CLinePar 
COMMENT                                             (CParagraph 0 (0 0) 1 2 3 0 180) 
COMMENT                                             "HGPM is for HIV gag pol mammalianized.  The series is for sequencing primers.  Max recorded sequencing read =  bases.  Perfect match Tm = 68.2 C, although only 17 nt are required to match.  The actual sequence of the primer is ccgccttcac catcccctcc atca." 
COMMENT                                             1) 
COMMENT                                       #525=(CLinePar 
COMMENT                                             (CParagraph 0 (0 0) 1 2 3 0 180) 
COMMENT                                             "Original Location Description:" 1) 
COMMENT                                       #526=(CLinePar 
COMMENT                                             (CParagraph 0 (0 0) 1 2 3 0 180) 
COMMENT                                             "   3460..3483" 1))) 
COMMENT                                     "HGTI-488_Max=") 
COMMENT                               #527=(CFolderPar 
COMMENT                                     (CGroupPar 
COMMENT                                      (CParagraph 3487 (3 #114# 0) 1 2 2 0 194) 
COMMENT                                      (CObjectList 
COMMENT                                       #528=(CLinePar 
COMMENT                                             (CParagraph 0 (0 0) 1 2 3 0 180) 
COMMENT                                             "Start: 3487  End: 3504 (Complementary)" 
COMMENT                                             1) 
COMMENT                                       #529=(CLinePar 
COMMENT                                             (CParagraph 0 (0 0) 1 2 3 0 180) 
COMMENT                                             "HGPM is for HIV gag pol mammalianized.  The series is for sequencing primers.  Max recorded sequencing read =  bases.  Perfect match Tm = 59.1 C, although only 17 nt are required to match.  The actual sequence of the primer is ggatgccggg ggtctcgt." 
COMMENT                                             1) 
COMMENT                                       #530=(CLinePar 
COMMENT                                             (CParagraph 0 (0 0) 1 2 3 0 180) 
COMMENT                                             "Original Location Description:" 1) 
COMMENT                                       #531=(CLinePar 
COMMENT                                             (CParagraph 0 (0 0) 1 2 3 0 180) 
COMMENT                                             "   complement(3487..3504)" 1))) 
COMMENT                                     "HGTI-502_Max=") 
COMMENT                               #532=(CFolderPar 
COMMENT                                     (CGroupPar 
COMMENT                                      (CParagraph 3718 (3 #101# 0) 1 2 2 0 194) 
COMMENT                                      (CObjectList 
COMMENT                                       #533=(CLinePar 
COMMENT                                             (CParagraph 0 (0 0) 1 2 3 0 180) 
COMMENT                                             "Start: 3718  End: 3736" 1) 
COMMENT                                       #534=(CLinePar 
COMMENT                                             (CParagraph 0 (0 0) 1 2 3 0 180) 
COMMENT                                             "HGPM is for HIV gag pol mammalianized.  The series is for sequencing primers.  Max recorded sequencing read =  bases.  Perfect match Tm = 55.8 C, although only 17 nt are required to match.  The actual sequence of the primer is tcaccacccc cgacaagaa." 
COMMENT                                             1) 
COMMENT                                       #535=(CLinePar 
COMMENT                                             (CParagraph 0 (0 0) 1 2 3 0 180) 
COMMENT                                             "Original Location Description:" 1) 
COMMENT                                       #536=(CLinePar 
COMMENT                                             (CParagraph 0 (0 0) 1 2 3 0 180) 
COMMENT                                             "   3718..3736" 1))) 
COMMENT                                     "HGTI-489_Max=") 
COMMENT                               #537=(CFolderPar 
COMMENT                                     (CGroupPar 
COMMENT                                      (CParagraph 3749 (3 #90# 0) 1 2 2 0 194) 
COMMENT                                      (CObjectList 
COMMENT                                       #538=(CLinePar 
COMMENT                                             (CParagraph 0 (0 0) 1 2 3 0 180) 
COMMENT                                             "Start: 3749  End: 3781 (Complementary)" 
COMMENT                                             1) 
COMMENT                                       #539=(CLinePar 
COMMENT                                             (CParagraph 0 (0 0) 1 2 3 0 180) 
COMMENT                                             "repairs last remaining 3xx3 mutations  Max recorded sequencing read = bases.  Perfect match Tm = 79.4 C, although only 17 nt are required to match. The actual sequence of the primer is TGCAGCTCGT AGCCCATCCA CAGGAAGGGG GGC." 
COMMENT                                             1) 
COMMENT                                       #540=(CLinePar 
COMMENT                                             (CParagraph 0 (0 0) 1 2 3 0 180) 
COMMENT                                             "Original Location Description:" 1) 
COMMENT                                       #541=(CLinePar 
COMMENT                                             (CParagraph 0 (0 0) 1 2 3 0 180) 
COMMENT                                             "   complement(3749..3781)" 1))) 
COMMENT                                     "HGTI-472_Max=") 
COMMENT                               #542=(CFolderPar 
COMMENT                                     (CGroupPar 
COMMENT                                      (CParagraph 3900 (3 #115# 0) 1 2 2 0 194) 
COMMENT                                      (CObjectList 
COMMENT                                       #543=(CLinePar 
COMMENT                                             (CParagraph 0 (0 0) 1 2 3 0 180) 
COMMENT                                             "Start: 3900  End: 3920 (Complementary)" 
COMMENT                                             1) 
COMMENT                                       #544=(CLinePar 
COMMENT                                             (CParagraph 0 (0 0) 1 2 3 0 180) 
COMMENT                                             "HGPM is for HIV gag pol mammalianized.  The series is for sequencing primers.  Max recorded sequencing read =  bases.  Perfect match Tm = 59.0 C, although only 17 nt are required to match.  The actual sequence of the primer is cttgcacagc tggcggactt t." 
COMMENT                                             1) 
COMMENT                                       #545=(CLinePar 
COMMENT                                             (CParagraph 0 (0 0) 1 2 3 0 180) 
COMMENT                                             "Original Location Description:" 1) 
COMMENT                                       #546=(CLinePar 
COMMENT                                             (CParagraph 0 (0 0) 1 2 3 0 180) 
COMMENT                                             "   complement(3900..3920)" 1))) 
COMMENT                                     "HGTI-503_Max=") 
COMMENT                               #547=(CFolderPar 
COMMENT                                     (CGroupPar 
COMMENT                                      (CParagraph 3970 (3 #91# 0) 1 2 2 0 194) 
COMMENT                                      (CObjectList 
COMMENT                                       #548=(CLinePar 
COMMENT                                             (CParagraph 0 (0 0) 1 2 3 0 180) 
COMMENT                                             "Start: 3970  End: 4000 (Complementary)" 
COMMENT                                             1) 
COMMENT                                       #549=(CLinePar 
COMMENT                                             (CParagraph 0 (0 0) 1 2 3 0 180) 
COMMENT                                             "repairs last remaining 3xx3 mutations  Max recorded sequencing read = 0 bases.  Perfect match Tm = 81.2 C, although only 17 nt are required to match. The actual sequence of the primer is TCGCGGTTCT CGGCCAGCTC CAGCTCGGCC T." 
COMMENT                                             1) 
COMMENT                                       #550=(CLinePar 
COMMENT                                             (CParagraph 0 (0 0) 1 2 3 0 180) 
COMMENT                                             "Original Location Description:" 1) 
COMMENT                                       #551=(CLinePar 
COMMENT                                             (CParagraph 0 (0 0) 1 2 3 0 180) 
COMMENT                                             "   complement(3970..4000)" 1))) 
COMMENT                                     "HGTI-473_Max=0") 
COMMENT                               #552=(CFolderPar 
COMMENT                                     (CGroupPar 
COMMENT                                      (CParagraph 4146 (3 #102# 0) 1 2 2 0 194) 
COMMENT                                      (CObjectList 
COMMENT                                       #553=(CLinePar 
COMMENT                                             (CParagraph 0 (0 0) 1 2 3 0 180) 
COMMENT                                             "Start: 4146  End: 4169" 1) 
COMMENT                                       #554=(CLinePar 
COMMENT                                             (CParagraph 0 (0 0) 1 2 3 0 180) 
COMMENT                                             "HGPM is for HIV gag pol mammalianized.  The series is for sequencing primers.  Max recorded sequencing read =  bases.  Perfect match Tm = 68.2 C, although only 17 nt are required to match.  The actual sequence of the primer is atgaagggcg cccacaccaa cgac." 
COMMENT                                             1) 
COMMENT                                       #555=(CLinePar 
COMMENT                                             (CParagraph 0 (0 0) 1 2 3 0 180) 
COMMENT                                             "Original Location Description:" 1) 
COMMENT                                       #556=(CLinePar 
COMMENT                                             (CParagraph 0 (0 0) 1 2 3 0 180) 
COMMENT                                             "   4146..4169" 1))) 
COMMENT                                     "HGTI-490_Max=") 
COMMENT                               #557=(CFolderPar 
COMMENT                                     (CGroupPar 
COMMENT                                      (CParagraph 4238 (3 #116# 0) 1 2 2 0 194) 
COMMENT                                      (CObjectList 
COMMENT                                       #558=(CLinePar 
COMMENT                                             (CParagraph 0 (0 0) 1 2 3 0 180) 
COMMENT                                             "Start: 4238  End: 4258 (Complementary)" 
COMMENT                                             1) 
COMMENT                                       #559=(CLinePar 
COMMENT                                             (CParagraph 0 (0 0) 1 2 3 0 180) 
COMMENT                                             "HGPM is for HIV gag pol mammalianized.  The series is for sequencing primers.  Max recorded sequencing read =  bases.  Perfect match Tm = 57.4 C, although only 17 nt are required to match.  The actual sequence of the primer is tggatgggca gcttgaactt g." 
COMMENT                                             1) 
COMMENT                                       #560=(CLinePar 
COMMENT                                             (CParagraph 0 (0 0) 1 2 3 0 180) 
COMMENT                                             "Original Location Description:" 1) 
COMMENT                                       #561=(CLinePar 
COMMENT                                             (CParagraph 0 (0 0) 1 2 3 0 180) 
COMMENT                                             "   complement(4238..4258)" 1))) 
COMMENT                                     "HGTI-504_Max=") 
COMMENT                               #562=(CFolderPar 
COMMENT                                     (CGroupPar 
COMMENT                                      (CParagraph 4478 (3 #103# 0) 1 2 2 0 194) 
COMMENT                                      (CObjectList 
COMMENT                                       #563=(CLinePar 
COMMENT                                             (CParagraph 0 (0 0) 1 2 3 0 180) 
COMMENT                                             "Start: 4478  End: 4501" 1) 
COMMENT                                       #564=(CLinePar 
COMMENT                                             (CParagraph 0 (0 0) 1 2 3 0 180) 
COMMENT                                             "HGPM is for HIV gag pol mammalianized.  The series is for sequencing primers.  Max recorded sequencing read =  bases.  Perfect match Tm = 69.2 C, although only 17 nt are required to match.  The actual sequence of the primer is gcccctgacc gacaccacca acca." 
COMMENT                                             1) 
COMMENT                                       #565=(CLinePar 
COMMENT                                             (CParagraph 0 (0 0) 1 2 3 0 180) 
COMMENT                                             "Original Location Description:" 1) 
COMMENT                                       #566=(CLinePar 
COMMENT                                             (CParagraph 0 (0 0) 1 2 3 0 180) 
COMMENT                                             "   4478..4501" 1))) 
COMMENT                                     "HGTI-491_Max=") 
COMMENT                               #567=(CFolderPar 
COMMENT                                     (CGroupPar 
COMMENT                                      (CParagraph 4575 (3 #35# 0) 1 2 2 0 194) 
COMMENT                                      (CObjectList 
COMMENT                                       #568=(CLinePar 
COMMENT                                             (CParagraph 0 (0 0) 1 2 3 0 180) 
COMMENT                                             "Start: 4575  End: 4614" 1) 
COMMENT                                       #569=(CLinePar 
COMMENT                                             (CParagraph 0 (0 0) 1 2 3 0 180) 
COMMENT                                             "All oligos in the 54 oligo set will be used together in a shuffling expt to reconstruct the HIV integrase gene using optimized mammalian codon usage. Max recorded sequencing read =  bases.  Perfect match Tm = 81.3 C, although only 17 nt are required to match.  The actual sequence of the primer is CAATATGCAT TGGGCATCAT CCAGGCCCAG CCCGACAAGT ." 
COMMENT                                             1) 
COMMENT                                       #570=(CLinePar 
COMMENT                                             (CParagraph 0 (0 0) 1 2 3 0 180) 
COMMENT                                             "Original Location Description:" 1) 
COMMENT                                       #571=(CLinePar 
COMMENT                                             (CParagraph 0 (0 0) 1 2 3 0 180) 
COMMENT                                             "   4575..4614" 1))) 
COMMENT                                     "HGTI-262_Max=") 
COMMENT                               #572=(CFolderPar 
COMMENT                                     (CGroupPar 
COMMENT                                      (CParagraph 4595 (3 #84# 0) 1 2 2 0 194) 
COMMENT                                      (CObjectList 
COMMENT                                       #573=(CLinePar 
COMMENT                                             (CParagraph 0 (0 0) 1 2 3 0 180) 
COMMENT                                             "Start: 4595  End: 4634 (Complementary)" 
COMMENT                                             1) 
COMMENT                                       #574=(CLinePar 
COMMENT                                             (CParagraph 0 (0 0) 1 2 3 0 180) 
COMMENT                                             "All oligos in the 54 oligo set will be used together in a shuffling expt to reconstruct the HIV integrase gene using optimized mammalian codon usage. Max recorded sequencing read =  bases.  Perfect match Tm = 85.5 C, although only 17 nt are required to match.  The actual sequence of the primer is GGACACCAGC TCGGACTCGG ACTTGTCGGG CTGGGCCTGG ." 
COMMENT                                             1) 
COMMENT                                       #575=(CLinePar 
COMMENT                                             (CParagraph 0 (0 0) 1 2 3 0 180) 
COMMENT                                             "Original Location Description:" 1) 
COMMENT                                       #576=(CLinePar 
COMMENT                                             (CParagraph 0 (0 0) 1 2 3 0 180) 
COMMENT                                             "   complement(4595..4634)" 1))) 
COMMENT                                     "HGTI-315_Max=") 
COMMENT                               #577=(CFolderPar 
COMMENT                                     (CGroupPar 
COMMENT                                      (CParagraph 4615 (3 #36# 0) 1 2 2 0 194) 
COMMENT                                      (CObjectList 
COMMENT                                       #578=(CLinePar 
COMMENT                                             (CParagraph 0 (0 0) 1 2 3 0 180) 
COMMENT                                             "Start: 4615  End: 4654" 1) 
COMMENT                                       #579=(CLinePar 
COMMENT                                             (CParagraph 0 (0 0) 1 2 3 0 180) 
COMMENT                                             "All oligos in the 54 oligo set will be used together in a shuffling expt to reconstruct the HIV integrase gene using optimized mammalian codon usage. Max recorded sequencing read =  bases.  Perfect match Tm = 81.2 C, although only 17 nt are required to match.  The actual sequence of the primer is CCGAGTCCGA GCTGGTGTCC CAGATCATCG AGCAGCTGAT ." 
COMMENT                                             1) 
COMMENT                                       #580=(CLinePar 
COMMENT                                             (CParagraph 0 (0 0) 1 2 3 0 180) 
COMMENT                                             "Original Location Description:" 1) 
COMMENT                                       #581=(CLinePar 
COMMENT                                             (CParagraph 0 (0 0) 1 2 3 0 180) 
COMMENT                                             "   4615..4654" 1))) 
COMMENT                                     "HGTI-263_Max=") 
COMMENT                               #582=(CFolderPar 
COMMENT                                     (CGroupPar 
COMMENT                                      (CParagraph 4635 (3 #83# 0) 1 2 2 0 194) 
COMMENT                                      (CObjectList 
COMMENT                                       #583=(CLinePar 
COMMENT                                             (CParagraph 0 (0 0) 1 2 3 0 180) 
COMMENT                                             "Start: 4635  End: 4674 (Complementary)" 
COMMENT                                             1) 
COMMENT                                       #584=(CLinePar 
COMMENT                                             (CParagraph 0 (0 0) 1 2 3 0 180) 
COMMENT                                             "All oligos in the 54 oligo set will be used together in a shuffling expt to reconstruct the HIV integrase gene using optimized mammalian codon usage. Max recorded sequencing read =  bases.  Perfect match Tm = 73.6 C, although only 17 nt are required to match.  The actual sequence of the primer is GGTACACCTT CTCCTTCTTG ATCAGCTGCT CGATGATCTG ." 
COMMENT                                             1) 
COMMENT                                       #585=(CLinePar 
COMMENT                                             (CParagraph 0 (0 0) 1 2 3 0 180) 
COMMENT                                             "Original Location Description:" 1) 
COMMENT                                       #586=(CLinePar 
COMMENT                                             (CParagraph 0 (0 0) 1 2 3 0 180) 
COMMENT                                             "   complement(4635..4674)" 1))) 
COMMENT                                     "HGTI-314_Max=") 
COMMENT                               #587=(CFolderPar 
COMMENT                                     (CGroupPar 
COMMENT                                      (CParagraph 4655 (3 #37# 0) 1 2 2 0 194) 
COMMENT                                      (CObjectList 
COMMENT                                       #588=(CLinePar 
COMMENT                                             (CParagraph 0 (0 0) 1 2 3 0 180) 
COMMENT                                             "Start: 4655  End: 4694" 1) 
COMMENT                                       #589=(CLinePar 
COMMENT                                             (CParagraph 0 (0 0) 1 2 3 0 180) 
COMMENT                                             "All oligos in the 54 oligo set will be used together in a shuffling expt to reconstruct the HIV integrase gene using optimized mammalian codon usage. Max recorded sequencing read =  bases.  Perfect match Tm = 82.4 C, although only 17 nt are required to match.  The actual sequence of the primer is CAAGAAGGAG AAGGTGTACC TGGCCTGGGT GCCCGCCCAC ." 
COMMENT                                             1) 
COMMENT                                       #590=(CLinePar 
COMMENT                                             (CParagraph 0 (0 0) 1 2 3 0 180) 
COMMENT                                             "Original Location Description:" 1) 
COMMENT                                       #591=(CLinePar 
COMMENT                                             (CParagraph 0 (0 0) 1 2 3 0 180) 
COMMENT                                             "   4655..4694" 1))) 
COMMENT                                     "HGTI-264_Max=") 
COMMENT                               #592=(CFolderPar 
COMMENT                                     (CGroupPar 
COMMENT                                      (CParagraph 4675 (3 #82# 0) 1 2 2 0 194) 
COMMENT                                      (CObjectList 
COMMENT                                       #593=(CLinePar 
COMMENT                                             (CParagraph 0 (0 0) 1 2 3 0 180) 
COMMENT                                             "Start: 4675  End: 4714 (Complementary)" 
COMMENT                                             1) 
COMMENT                                       #594=(CLinePar 
COMMENT                                             (CParagraph 0 (0 0) 1 2 3 0 180) 
COMMENT                                             "All oligos in the 54 oligo set will be used together in a shuffling expt to reconstruct the HIV integrase gene using optimized mammalian codon usage. Max recorded sequencing read =  bases.  Perfect match Tm = 91.9 C, although only 17 nt are required to match.  The actual sequence of the primer is TCGTTGCCGC CGATGCCCTT GTGGGCGGGC ACCCAGGCCA ." 
COMMENT                                             1) 
COMMENT                                       #595=(CLinePar 
COMMENT                                             (CParagraph 0 (0 0) 1 2 3 0 180) 
COMMENT                                             "Original Location Description:" 1) 
COMMENT                                       #596=(CLinePar 
COMMENT                                             (CParagraph 0 (0 0) 1 2 3 0 180) 
COMMENT                                             "   complement(4675..4714)" 1))) 
COMMENT                                     "HGTI-313_Max=") 
COMMENT                               #597=(CFolderPar 
COMMENT                                     (CGroupPar 
COMMENT                                      (CParagraph 4710 (3 #128# 0) 1 2 2 0 194) 
COMMENT                                      (CObjectList 
COMMENT                                       #598=(CLinePar 
COMMENT                                             (CParagraph 0 (0 0) 1 2 3 0 180) 
COMMENT                                             "Start: 4710  End: 4742" 1) 
COMMENT                                       #599=(CLinePar 
COMMENT                                             (CParagraph 0 (0 0) 1 2 3 0 180) 
COMMENT                                             "2 PCR repair oligos to repair the RNase H domain of pHDMHgpm  Max recorded sequencing read =  bases.  Perfect match Tm = 80.3 C, although only 17 nt are required to match.  The actual sequence of the primer is AACGAGCAGG TGGACaagCT GGTGTCCGCC GGC." 
COMMENT                                             1) 
COMMENT                                       #600=(CLinePar 
COMMENT                                             (CParagraph 0 (0 0) 1 2 3 0 180) 
COMMENT                                             "Original Location Description:" 1) 
COMMENT                                       #601=(CLinePar 
COMMENT                                             (CParagraph 0 (0 0) 1 2 3 0 180) 
COMMENT                                             "   4710..4742" 1))) 
COMMENT                                     "HGTI-1134_Max=") 
COMMENT                               #602=(CFolderPar 
COMMENT                                     (CGroupPar 
COMMENT                                      (CParagraph 4710 (3 #129# 0) 1 2 2 0 194) 
COMMENT                                      (CObjectList 
COMMENT                                       #603=(CLinePar 
COMMENT                                             (CParagraph 0 (0 0) 1 2 3 0 180) 
COMMENT                                             "Start: 4710  End: 4742 (Complementary)" 
COMMENT                                             1) 
COMMENT                                       #604=(CLinePar 
COMMENT                                             (CParagraph 0 (0 0) 1 2 3 0 180) 
COMMENT                                             "2 PCR repair oligos to repair the RNase H domain of pHDMHgpm  Max recorded sequencing read =  bases.  Perfect match Tm = 80.3 C, although only 17 nt are required to match.  The actual sequence of the primer is GCCGGCGGAC ACCAGcttGT CCACCTGCTC GTT." 
COMMENT                                             1) 
COMMENT                                       #605=(CLinePar 
COMMENT                                             (CParagraph 0 (0 0) 1 2 3 0 180) 
COMMENT                                             "Original Location Description:" 1) 
COMMENT                                       #606=(CLinePar 
COMMENT                                             (CParagraph 0 (0 0) 1 2 3 0 180) 
COMMENT                                             "   complement(4710..4742)" 1))) 
COMMENT                                     "HGTI-1135_Max=") 
COMMENT                               #607=(CFolderPar 
COMMENT                                     (CGroupPar 
COMMENT                                      (CParagraph 4735 (3 #38# 0) 1 2 2 0 194) 
COMMENT                                      (CObjectList 
COMMENT                                       #608=(CLinePar 
COMMENT                                             (CParagraph 0 (0 0) 1 2 3 0 180) 
COMMENT                                             "Start: 4735  End: 4774" 1) 
COMMENT                                       #609=(CLinePar 
COMMENT                                             (CParagraph 0 (0 0) 1 2 3 0 180) 
COMMENT                                             "All oligos in the 54 oligo set will be used together in a shuffling expt to reconstruct the HIV integrase gene using optimized mammalian codon usage. Max recorded sequencing read =  bases.  Perfect match Tm = 88.5 C, although only 17 nt are required to match.  The actual sequence of the primer is CCGCCGGCAT CCGCAAGGTG CTGTTCCTGG ACGGCATCGA ." 
COMMENT                                             1) 
COMMENT                                       #610=(CLinePar 
COMMENT                                             (CParagraph 0 (0 0) 1 2 3 0 180) 
COMMENT                                             "Original Location Description:" 1) 
COMMENT                                       #611=(CLinePar 
COMMENT                                             (CParagraph 0 (0 0) 1 2 3 0 180) 
COMMENT                                             "   4735..4774" 1))) 
COMMENT                                     "HGTI-266_Max=") 
COMMENT                               #612=(CFolderPar 
COMMENT                                     (CGroupPar 
COMMENT                                      (CParagraph 4755 (3 #81# 0) 1 2 2 0 194) 
COMMENT                                      (CObjectList 
COMMENT                                       #613=(CLinePar 
COMMENT                                             (CParagraph 0 (0 0) 1 2 3 0 180) 
COMMENT                                             "Start: 4755  End: 4794 (Complementary)" 
COMMENT                                             1) 
COMMENT                                       #614=(CLinePar 
COMMENT                                             (CParagraph 0 (0 0) 1 2 3 0 180) 
COMMENT                                             "All oligos in the 54 oligo set will be used together in a shuffling expt to reconstruct the HIV integrase gene using optimized mammalian codon usage. Max recorded sequencing read =  bases.  Perfect match Tm = 84.0 C, although only 17 nt are required to match.  The actual sequence of the primer is CGTGCTCCTC CTGGGCCTTG TCGATGCCGT CCAGGAACAG ." 
COMMENT                                             1) 
COMMENT                                       #615=(CLinePar 
COMMENT                                             (CParagraph 0 (0 0) 1 2 3 0 180) 
COMMENT                                             "Original Location Description:" 1) 
COMMENT                                       #616=(CLinePar 
COMMENT                                             (CParagraph 0 (0 0) 1 2 3 0 180) 
COMMENT                                             "   complement(4755..4794)" 1))) 
COMMENT                                     "HGTI-311_Max=") 
COMMENT                               #617=(CFolderPar 
COMMENT                                     (CGroupPar 
COMMENT                                      (CParagraph 4773 (3 #104# 0) 1 2 2 0 194) 
COMMENT                                      (CObjectList 
COMMENT                                       #618=(CLinePar 
COMMENT                                             (CParagraph 0 (0 0) 1 2 3 0 180) 
COMMENT                                             "Start: 4773  End: 4796" 1) 
COMMENT                                       #619=(CLinePar 
COMMENT                                             (CParagraph 0 (0 0) 1 2 3 0 180) 
COMMENT                                             "HGPM is for HIV gag pol mammalianized.  The series is for sequencing primers.  Max recorded sequencing read =  bases.  Perfect match Tm = 65.8 C, although only 17 nt are required to match.  The actual sequence of the primer is gacaaggccc aggaggagca cgag." 
COMMENT                                             1) 
COMMENT                                       #620=(CLinePar 
COMMENT                                             (CParagraph 0 (0 0) 1 2 3 0 180) 
COMMENT                                             "Original Location Description:" 1) 
COMMENT                                       #621=(CLinePar 
COMMENT                                             (CParagraph 0 (0 0) 1 2 3 0 180) 
COMMENT                                             "   4773..4796" 1))) 
COMMENT                                     "HGTI-492_Max=") 
COMMENT                               #622=(CFolderPar 
COMMENT                                     (CGroupPar 
COMMENT                                      (CParagraph 4775 (3 #39# 0) 1 2 2 0 194) 
COMMENT                                      (CObjectList 
COMMENT                                       #623=(CLinePar 
COMMENT                                             (CParagraph 0 (0 0) 1 2 3 0 180) 
COMMENT                                             "Start: 4775  End: 4814" 1) 
COMMENT                                       #624=(CLinePar 
COMMENT                                             (CParagraph 0 (0 0) 1 2 3 0 180) 
COMMENT                                             "All oligos in the 54 oligo set will be used together in a shuffling expt to reconstruct the HIV integrase gene using optimized mammalian codon usage. Max recorded sequencing read =  bases.  Perfect match Tm = 78.8 C, although only 17 nt are required to match.  The actual sequence of the primer is CAAGGCCCAG GAGGAGCACG AGAAGTACCA CTCCAACTGG ." 
COMMENT                                             1) 
COMMENT                                       #625=(CLinePar 
COMMENT                                             (CParagraph 0 (0 0) 1 2 3 0 180) 
COMMENT                                             "Original Location Description:" 1) 
COMMENT                                       #626=(CLinePar 
COMMENT                                             (CParagraph 0 (0 0) 1 2 3 0 180) 
COMMENT                                             "   4775..4814" 1))) 
COMMENT                                     "HGTI-267_Max=") 
COMMENT                               #627=(CFolderPar 
COMMENT                                     (CGroupPar 
COMMENT                                      (CParagraph 4795 (3 #80# 0) 1 2 2 0 194) 
COMMENT                                      (CObjectList 
COMMENT                                       #628=(CLinePar 
COMMENT                                             (CParagraph 0 (0 0) 1 2 3 0 180) 
COMMENT                                             "Start: 4795  End: 4834 (Complementary)" 
COMMENT                                             1) 
COMMENT                                       #629=(CLinePar 
COMMENT                                             (CParagraph 0 (0 0) 1 2 3 0 180) 
COMMENT                                             "All oligos in the 54 oligo set will be used together in a shuffling expt to reconstruct the HIV integrase gene using optimized mammalian codon usage. Max recorded sequencing read =  bases.  Perfect match Tm = 81.4 C, although only 17 nt are required to match.  The actual sequence of the primer is AAGTCGGAGG CCATGGCGCG CCAGTTGGAG TGGTACTTCT ." 
COMMENT                                             1) 
COMMENT                                       #630=(CLinePar 
COMMENT                                             (CParagraph 0 (0 0) 1 2 3 0 180) 
COMMENT                                             "Original Location Description:" 1) 
COMMENT                                       #631=(CLinePar 
COMMENT                                             (CParagraph 0 (0 0) 1 2 3 0 180) 
COMMENT                                             "   complement(4795..4834)" 1))) 
COMMENT                                     "HGTI-310_Max=") 
COMMENT                               #632=(CFolderPar 
COMMENT                                     (CGroupPar 
COMMENT                                      (CParagraph 4815 (3 #40# 0) 1 2 2 0 194) 
COMMENT                                      (CObjectList 
COMMENT                                       #633=(CLinePar 
COMMENT                                             (CParagraph 0 (0 0) 1 2 3 0 180) 
COMMENT                                             "Start: 4815  End: 4854" 1) 
COMMENT                                       #634=(CLinePar 
COMMENT                                             (CParagraph 0 (0 0) 1 2 3 0 180) 
COMMENT                                             "All oligos in the 54 oligo set will be used together in a shuffling expt to reconstruct the HIV integrase gene using optimized mammalian codon usage. Max recorded sequencing read =  bases.  Perfect match Tm = 89.3 C, although only 17 nt are required to match.  The actual sequence of the primer is CGCGCCATGG CCTCCGACTT CAACCTGCCC CCCGTGGTGG ." 
COMMENT                                             1) 
COMMENT                                       #635=(CLinePar 
COMMENT                                             (CParagraph 0 (0 0) 1 2 3 0 180) 
COMMENT                                             "Original Location Description:" 1) 
COMMENT                                       #636=(CLinePar 
COMMENT                                             (CParagraph 0 (0 0) 1 2 3 0 180) 
COMMENT                                             "   4815..4854" 1))) 
COMMENT                                     "HGTI-268_Max=") 
COMMENT                               #637=(CFolderPar 
COMMENT                                     (CGroupPar 
COMMENT                                      (CParagraph 4829 (3 #117# 0) 1 2 2 0 194) 
COMMENT                                      (CObjectList 
COMMENT                                       #638=(CLinePar 
COMMENT                                             (CParagraph 0 (0 0) 1 2 3 0 180) 
COMMENT                                             "Start: 4829  End: 4846 (Complementary)" 
COMMENT                                             1) 
COMMENT                                       #639=(CLinePar 
COMMENT                                             (CParagraph 0 (0 0) 1 2 3 0 180) 
COMMENT                                             "HGPM is for HIV gag pol mammalianized.  The series is for sequencing primers.  Max recorded sequencing read = 0 bases.  Perfect match Tm = 55.0 C, although only 17 nt are required to match.  The actual sequence of the primer is gggggcaggt tgaagtcg." 
COMMENT                                             1) 
COMMENT                                       #640=(CLinePar 
COMMENT                                             (CParagraph 0 (0 0) 1 2 3 0 180) 
COMMENT                                             "Original Location Description:" 1) 
COMMENT                                       #641=(CLinePar 
COMMENT                                             (CParagraph 0 (0 0) 1 2 3 0 180) 
COMMENT                                             "   complement(4829..4846)" 1))) 
COMMENT                                     "HGTI-506_Max=0") 
COMMENT                               #642=(CFolderPar 
COMMENT                                     (CGroupPar 
COMMENT                                      (CParagraph 4835 (3 #79# 0) 1 2 2 0 194) 
COMMENT                                      (CObjectList 
COMMENT                                       #643=(CLinePar 
COMMENT                                             (CParagraph 0 (0 0) 1 2 3 0 180) 
COMMENT                                             "Start: 4835  End: 4874 (Complementary)" 
COMMENT                                             1) 
COMMENT                                       #644=(CLinePar 
COMMENT                                             (CParagraph 0 (0 0) 1 2 3 0 180) 
COMMENT                                             "All oligos in the 54 oligo set will be used together in a shuffling expt to reconstruct the HIV integrase gene using optimized mammalian codon usage. Max recorded sequencing read =  bases.  Perfect match Tm = 86.7 C, although only 17 nt are required to match.  The actual sequence of the primer is GGAGGCCACG ATCTCCTTGG CCACCACGGG GGGCAGGTTG ." 
COMMENT                                             1) 
COMMENT                                       #645=(CLinePar 
COMMENT                                             (CParagraph 0 (0 0) 1 2 3 0 180) 
COMMENT                                             "Original Location Description:" 1) 
COMMENT                                       #646=(CLinePar 
COMMENT                                             (CParagraph 0 (0 0) 1 2 3 0 180) 
COMMENT                                             "   complement(4835..4874)" 1))) 
COMMENT                                     "HGTI-309_Max=") 
COMMENT                               #647=(CFolderPar 
COMMENT                                     (CGroupPar 
COMMENT                                      (CParagraph 4855 (3 #41# 0) 1 2 2 0 194) 
COMMENT                                      (CObjectList 
COMMENT                                       #648=(CLinePar 
COMMENT                                             (CParagraph 0 (0 0) 1 2 3 0 180) 
COMMENT                                             "Start: 4855  End: 4894" 1) 
COMMENT                                       #649=(CLinePar 
COMMENT                                             (CParagraph 0 (0 0) 1 2 3 0 180) 
COMMENT                                             "All oligos in the 54 oligo set will be used together in a shuffling expt to reconstruct the HIV integrase gene using optimized mammalian codon usage. Max recorded sequencing read =  bases.  Perfect match Tm = 82.4 C, although only 17 nt are required to match.  The actual sequence of the primer is CCAAGGAGAT CGTGGCCTCC TGCGACAAGT GCCAGCTGAA ." 
COMMENT                                             1) 
COMMENT                                       #650=(CLinePar 
COMMENT                                             (CParagraph 0 (0 0) 1 2 3 0 180) 
COMMENT                                             "Original Location Description:" 1) 
COMMENT                                       #651=(CLinePar 
COMMENT                                             (CParagraph 0 (0 0) 1 2 3 0 180) 
COMMENT                                             "   4855..4894" 1))) 
COMMENT                                     "HGTI-269_Max=") 
COMMENT                               #652=(CFolderPar 
COMMENT                                     (CGroupPar 
COMMENT                                      (CParagraph 4875 (3 #78# 0) 1 2 2 0 194) 
COMMENT                                      (CObjectList 
COMMENT                                       #653=(CLinePar 
COMMENT                                             (CParagraph 0 (0 0) 1 2 3 0 180) 
COMMENT                                             "Start: 4875  End: 4914 (Complementary)" 
COMMENT                                             1) 
COMMENT                                       #654=(CLinePar 
COMMENT                                             (CParagraph 0 (0 0) 1 2 3 0 180) 
COMMENT                                             "All oligos in the 54 oligo set will be used together in a shuffling expt to reconstruct the HIV integrase gene using optimized mammalian codon usage. Max recorded sequencing read =  bases.  Perfect match Tm = 88 C, although only 17 nt are required to match.  The actual sequence of the primer is GGCCGTGCAT GGCCTCGCCC TTCAGCTGGC ACTTGTCGCA ." 
COMMENT                                             1) 
COMMENT                                       #655=(CLinePar 
COMMENT                                             (CParagraph 0 (0 0) 1 2 3 0 180) 
COMMENT                                             "Original Location Description:" 1) 
COMMENT                                       #656=(CLinePar 
COMMENT                                             (CParagraph 0 (0 0) 1 2 3 0 180) 
COMMENT                                             "   complement(4875..4914)" 1))) 
COMMENT                                     "HGTI-308_Max=") 
COMMENT                               #657=(CFolderPar 
COMMENT                                     (CGroupPar 
COMMENT                                      (CParagraph 4895 (3 #42# 0) 1 2 2 0 194) 
COMMENT                                      (CObjectList 
COMMENT                                       #658=(CLinePar 
COMMENT                                             (CParagraph 0 (0 0) 1 2 3 0 180) 
COMMENT                                             "Start: 4895  End: 4934" 1) 
COMMENT                                       #659=(CLinePar 
COMMENT                                             (CParagraph 0 (0 0) 1 2 3 0 180) 
COMMENT                                             "All oligos in the 54 oligo set will be used together in a shuffling expt to reconstruct the HIV integrase gene using optimized mammalian codon usage. Max recorded sequencing read =  bases.  Perfect match Tm = 90.8 C, although only 17 nt are required to match.  The actual sequence of the primer is GGGCGAGGCC ATGCACGGCC AGGTGGACTG CTCCCCCGGC ." 
COMMENT                                             1) 
COMMENT                                       #660=(CLinePar 
COMMENT                                             (CParagraph 0 (0 0) 1 2 3 0 180) 
COMMENT                                             "Original Location Description:" 1) 
COMMENT                                       #661=(CLinePar 
COMMENT                                             (CParagraph 0 (0 0) 1 2 3 0 180) 
COMMENT                                             "   4895..4934" 1))) 
COMMENT                                     "HGTI-270_Max=") 
COMMENT                               #662=(CFolderPar 
COMMENT                                     (CGroupPar 
COMMENT                                      (CParagraph 4915 (3 #77# 0) 1 2 2 0 194) 
COMMENT                                      (CObjectList 
COMMENT                                       #663=(CLinePar 
COMMENT                                             (CParagraph 0 (0 0) 1 2 3 0 180) 
COMMENT                                             "Start: 4915  End: 4954 (Complementary)" 
COMMENT                                             1) 
COMMENT                                       #664=(CLinePar 
COMMENT                                             (CParagraph 0 (0 0) 1 2 3 0 180) 
COMMENT                                             "All oligos in the 54 oligo set will be used together in a shuffling expt to reconstruct the HIV integrase gene using optimized mammalian codon usage. Max recorded sequencing read =  bases.  Perfect match Tm = 85.1 C, although only 17 nt are required to match.  The actual sequence of the primer is GTGCAGTCCA GCTGCCAGAT GCCGGGGGAG CAGTCCACCT ." 
COMMENT                                             1) 
COMMENT                                       #665=(CLinePar 
COMMENT                                             (CParagraph 0 (0 0) 1 2 3 0 180) 
COMMENT                                             "Original Location Description:" 1) 
COMMENT                                       #666=(CLinePar 
COMMENT                                             (CParagraph 0 (0 0) 1 2 3 0 180) 
COMMENT                                             "   complement(4915..4954)" 1))) 
COMMENT                                     "HGTI-307_Max=") 
COMMENT                               #667=(CFolderPar 
COMMENT                                     (CGroupPar 
COMMENT                                      (CParagraph 4935 (3 #43# 0) 1 2 2 0 194) 
COMMENT                                      (CObjectList 
COMMENT                                       #668=(CLinePar 
COMMENT                                             (CParagraph 0 (0 0) 1 2 3 0 180) 
COMMENT                                             "Start: 4935  End: 4974" 1) 
COMMENT                                       #669=(CLinePar 
COMMENT                                             (CParagraph 0 (0 0) 1 2 3 0 180) 
COMMENT                                             "All oligos in the 54 oligo set will be used together in a shuffling expt to reconstruct the HIV integrase gene using optimized mammalian codon usage. Max recorded sequencing read =  bases.  Perfect match Tm = 83.4 C, although only 17 nt are required to match.  The actual sequence of the primer is ATCTGGCAGC TGGACTGCAC CCACCTGGAG GGCAAGGTGA ." 
COMMENT                                             1) 
COMMENT                                       #670=(CLinePar 
COMMENT                                             (CParagraph 0 (0 0) 1 2 3 0 180) 
COMMENT                                             "Original Location Description:" 1) 
COMMENT                                       #671=(CLinePar 
COMMENT                                             (CParagraph 0 (0 0) 1 2 3 0 180) 
COMMENT                                             "   4935..4974" 1))) 
COMMENT                                     "HGTI-271_Max=") 
COMMENT                               #672=(CFolderPar 
COMMENT                                     (CGroupPar 
COMMENT                                      (CParagraph 4955 (3 #76# 0) 1 2 2 0 194) 
COMMENT                                      (CObjectList 
COMMENT                                       #673=(CLinePar 
COMMENT                                             (CParagraph 0 (0 0) 1 2 3 0 180) 
COMMENT                                             "Start: 4955  End: 4994 (Complementary)" 
COMMENT                                             1) 
COMMENT                                       #674=(CLinePar 
COMMENT                                             (CParagraph 0 (0 0) 1 2 3 0 180) 
COMMENT                                             "All oligos in the 54 oligo set will be used together in a shuffling expt to reconstruct the HIV integrase gene using optimized mammalian codon usage. Max recorded sequencing read =  bases.  Perfect match Tm = 86.1 C, although only 17 nt are required to match.  The actual sequence of the primer is CACGTGCACG GCCACCAGGA TCACCTTGCC CTCCAGGTGG ." 
COMMENT                                             1) 
COMMENT                                       #675=(CLinePar 
COMMENT                                             (CParagraph 0 (0 0) 1 2 3 0 180) 
COMMENT                                             "Original Location Description:" 1) 
COMMENT                                       #676=(CLinePar 
COMMENT                                             (CParagraph 0 (0 0) 1 2 3 0 180) 
COMMENT                                             "   complement(4955..4994)" 1))) 
COMMENT                                     "HGTI-306_Max=") 
COMMENT                               #677=(CFolderPar 
COMMENT                                     (CGroupPar 
COMMENT                                      (CParagraph 4975 (3 #44# 0) 1 2 2 0 194) 
COMMENT                                      (CObjectList 
COMMENT                                       #678=(CLinePar 
COMMENT                                             (CParagraph 0 (0 0) 1 2 3 0 180) 
COMMENT                                             "Start: 4975  End: 5014" 1) 
COMMENT                                       #679=(CLinePar 
COMMENT                                             (CParagraph 0 (0 0) 1 2 3 0 180) 
COMMENT                                             "All oligos in the 54 oligo set will be used together in a shuffling expt to reconstruct the HIV integrase gene using optimized mammalian codon usage. Max recorded sequencing read =  bases.  Perfect match Tm = 87.4 C, although only 17 nt are required to match.  The actual sequence of the primer is TCCTGGTGGC CGTGCACGTG GCCTCCGGCT ACATCGAGGC ." 
COMMENT                                             1) 
COMMENT                                       #680=(CLinePar 
COMMENT                                             (CParagraph 0 (0 0) 1 2 3 0 180) 
COMMENT                                             "Original Location Description:" 1) 
COMMENT                                       #681=(CLinePar 
COMMENT                                             (CParagraph 0 (0 0) 1 2 3 0 180) 
COMMENT                                             "   4975..5014" 1))) 
COMMENT                                     "HGTI-272_Max=") 
COMMENT                               #682=(CFolderPar 
COMMENT                                     (CGroupPar 
COMMENT                                      (CParagraph 4995 (3 #75# 0) 1 2 2 0 194) 
COMMENT                                      (CObjectList 
COMMENT                                       #683=(CLinePar 
COMMENT                                             (CParagraph 0 (0 0) 1 2 3 0 180) 
COMMENT                                             "Start: 4995  End: 5034 (Complementary)" 
COMMENT                                             1) 
COMMENT                                       #684=(CLinePar 
COMMENT                                             (CParagraph 0 (0 0) 1 2 3 0 180) 
COMMENT                                             "All oligos in the 54 oligo set will be used together in a shuffling expt to reconstruct the HIV integrase gene using optimized mammalian codon usage. Max recorded sequencing read =  bases.  Perfect match Tm = 86.4 C, although only 17 nt are required to match.  The actual sequence of the primer is TCTCGGCGGG GATCACCTCG GCCTCGATGT AGCCGGAGGC ." 
COMMENT                                             1) 
COMMENT                                       #685=(CLinePar 
COMMENT                                             (CParagraph 0 (0 0) 1 2 3 0 180) 
COMMENT                                             "Original Location Description:" 1) 
COMMENT                                       #686=(CLinePar 
COMMENT                                             (CParagraph 0 (0 0) 1 2 3 0 180) 
COMMENT                                             "   complement(4995..5034)" 1))) 
COMMENT                                     "HGTI-305_Max=") 
COMMENT                               #687=(CFolderPar 
COMMENT                                     (CGroupPar 
COMMENT                                      (CParagraph 5015 (3 #45# 0) 1 2 2 0 194) 
COMMENT                                      (CObjectList 
COMMENT                                       #688=(CLinePar 
COMMENT                                             (CParagraph 0 (0 0) 1 2 3 0 180) 
COMMENT                                             "Start: 5015  End: 5054" 1) 
COMMENT                                       #689=(CLinePar 
COMMENT                                             (CParagraph 0 (0 0) 1 2 3 0 180) 
COMMENT                                             "All oligos in the 54 oligo set will be used together in a shuffling expt to reconstruct the HIV integrase gene using optimized mammalian codon usage. Max recorded sequencing read = 405 bases.  Perfect match Tm = 86.2 C, although only 17 nt are required to match.  The actual sequence of the primer is CGAGGTGATC CCCGCCGAGA CCGGCCAGGA GACCGCCTAC ." 
COMMENT                                             1) 
COMMENT                                       #690=(CLinePar 
COMMENT                                             (CParagraph 0 (0 0) 1 2 3 0 180) 
COMMENT                                             "Original Location Description:" 1) 
COMMENT                                       #691=(CLinePar 
COMMENT                                             (CParagraph 0 (0 0) 1 2 3 0 180) 
COMMENT                                             "   5015..5054" 1))) 
COMMENT                                     "HGTI-273_Max=405") 
COMMENT                               #692=(CFolderPar 
COMMENT                                     (CGroupPar 
COMMENT                                      (CParagraph 5035 (3 #74# 0) 1 2 2 0 194) 
COMMENT                                      (CObjectList 
COMMENT                                       #693=(CLinePar 
COMMENT                                             (CParagraph 0 (0 0) 1 2 3 0 180) 
COMMENT                                             "Start: 5035  End: 5074 (Complementary)" 
COMMENT                                             1) 
COMMENT                                       #694=(CLinePar 
COMMENT                                             (CParagraph 0 (0 0) 1 2 3 0 180) 
COMMENT                                             "All oligos in the 54 oligo set will be used together in a shuffling expt to reconstruct the HIV integrase gene using optimized mammalian codon usage. Max recorded sequencing read =  bases.  Perfect match Tm = 85.1 C, although only 17 nt are required to match.  The actual sequence of the primer is CCGGCCAGCT TCAGCAGGAA GTAGGCGGTC TCCTGGCCGG ." 
COMMENT                                             1) 
COMMENT                                       #695=(CLinePar 
COMMENT                                             (CParagraph 0 (0 0) 1 2 3 0 180) 
COMMENT                                             "Original Location Description:" 1) 
COMMENT                                       #696=(CLinePar 
COMMENT                                             (CParagraph 0 (0 0) 1 2 3 0 180) 
COMMENT                                             "   complement(5035..5074)" 1))) 
COMMENT                                     "HGTI-304_Max=") 
COMMENT                               #697=(CFolderPar 
COMMENT                                     (CGroupPar 
COMMENT                                      (CParagraph 5055 (3 #46# 0) 1 2 2 0 194) 
COMMENT                                      (CObjectList 
COMMENT                                       #698=(CLinePar 
COMMENT                                             (CParagraph 0 (0 0) 1 2 3 0 180) 
COMMENT                                             "Start: 5055  End: 5094" 1) 
COMMENT                                       #699=(CLinePar 
COMMENT                                             (CParagraph 0 (0 0) 1 2 3 0 180) 
COMMENT                                             "All oligos in the 54 oligo set will be used together in a shuffling expt to reconstruct the HIV integrase gene using optimized mammalian codon usage. Max recorded sequencing read =  bases.  Perfect match Tm = 88.3 C, although only 17 nt are required to match.  The actual sequence of the primer is TTCCTGCTGA AGCTGGCCGG CCGCTGGCCC GTGAAGACCG ." 
COMMENT                                             1) 
COMMENT                                       #700=(CLinePar 
COMMENT                                             (CParagraph 0 (0 0) 1 2 3 0 180) 
COMMENT                                             "Original Location Description:" 1) 
COMMENT                                       #701=(CLinePar 
COMMENT                                             (CParagraph 0 (0 0) 1 2 3 0 180) 
COMMENT                                             "   5055..5094" 1))) 
COMMENT                                     "HGTI-274_Max=") 
COMMENT                               #702=(CFolderPar 
COMMENT                                     (CGroupPar 
COMMENT                                      (CParagraph 5075 (3 #73# 0) 1 2 2 0 194) 
COMMENT                                      (CObjectList 
COMMENT                                       #703=(CLinePar 
COMMENT                                             (CParagraph 0 (0 0) 1 2 3 0 180) 
COMMENT                                             "Start: 5075  End: 5114 (Complementary)" 
COMMENT                                             1) 
COMMENT                                       #704=(CLinePar 
COMMENT                                             (CParagraph 0 (0 0) 1 2 3 0 180) 
COMMENT                                             "All oligos in the 54 oligo set will be used together in a shuffling expt to reconstruct the HIV integrase gene using optimized mammalian codon usage. Max recorded sequencing read =  bases.  Perfect match Tm = 87.7 C, although only 17 nt are required to match.  The actual sequence of the primer is GGAGCCGTTG TCGGTGTGCA CGGTCTTCAC GGGCCAGCGG ." 
COMMENT                                             1) 
COMMENT                                       #705=(CLinePar 
COMMENT                                             (CParagraph 0 (0 0) 1 2 3 0 180) 
COMMENT                                             "Original Location Description:" 1) 
COMMENT                                       #706=(CLinePar 
COMMENT                                             (CParagraph 0 (0 0) 1 2 3 0 180) 
COMMENT                                             "   complement(5075..5114)" 1))) 
COMMENT                                     "HGTI-303_Max=") 
COMMENT                               #707=(CFolderPar 
COMMENT                                     (CGroupPar 
COMMENT                                      (CParagraph 5086 (3 #105# 0) 1 2 2 0 194) 
COMMENT                                      (CObjectList 
COMMENT                                       #708=(CLinePar 
COMMENT                                             (CParagraph 0 (0 0) 1 2 3 0 180) 
COMMENT                                             "Start: 5086  End: 5108" 1) 
COMMENT                                       #709=(CLinePar 
COMMENT                                             (CParagraph 0 (0 0) 1 2 3 0 180) 
COMMENT                                             "HGPM is for HIV gag pol mammalianized.  The series is for sequencing primers.  Max recorded sequencing read =  bases.  Perfect match Tm = 61.6 C, although only 17 nt are required to match.  The actual sequence of the primer is tgaagaccgt gcacaccgac aac." 
COMMENT                                             1) 
COMMENT                                       #710=(CLinePar 
COMMENT                                             (CParagraph 0 (0 0) 1 2 3 0 180) 
COMMENT                                             "Original Location Description:" 1) 
COMMENT                                       #711=(CLinePar 
COMMENT                                             (CParagraph 0 (0 0) 1 2 3 0 180) 
COMMENT                                             "   5086..5108" 1))) 
COMMENT                                     "HGTI-493_Max=") 
COMMENT                               #712=(CFolderPar 
COMMENT                                     (CGroupPar 
COMMENT                                      (CParagraph 5095 (3 #47# 0) 1 2 2 0 194) 
COMMENT                                      (CObjectList 
COMMENT                                       #713=(CLinePar 
COMMENT                                             (CParagraph 0 (0 0) 1 2 3 0 180) 
COMMENT                                             "Start: 5095  End: 5134" 1) 
COMMENT                                       #714=(CLinePar 
COMMENT                                             (CParagraph 0 (0 0) 1 2 3 0 180) 
COMMENT                                             "All oligos in the 54 oligo set will be used together in a shuffling expt to reconstruct the HIV integrase gene using optimized mammalian codon usage. Max recorded sequencing read =  bases.  Perfect match Tm = 83.2 C, although only 17 nt are required to match.  The actual sequence of the primer is TGCACACCGA CAACGGCTCC AACTTCACCT CCACCACCGT ." 
COMMENT                                             1) 
COMMENT                                       #715=(CLinePar 
COMMENT                                             (CParagraph 0 (0 0) 1 2 3 0 180) 
COMMENT                                             "Original Location Description:" 1) 
COMMENT                                       #716=(CLinePar 
COMMENT                                             (CParagraph 0 (0 0) 1 2 3 0 180) 
COMMENT                                             "   5095..5134" 1))) 
COMMENT                                     "HGTI-275_Max=") 
COMMENT                               #717=(CFolderPar 
COMMENT                                     (CGroupPar 
COMMENT                                      (CParagraph 5115 (3 #72# 0) 1 2 2 0 194) 
COMMENT                                      (CObjectList 
COMMENT                                       #718=(CLinePar 
COMMENT                                             (CParagraph 0 (0 0) 1 2 3 0 180) 
COMMENT                                             "Start: 5115  End: 5154 (Complementary)" 
COMMENT                                             1) 
COMMENT                                       #719=(CLinePar 
COMMENT                                             (CParagraph 0 (0 0) 1 2 3 0 180) 
COMMENT                                             "All oligos in the 54 oligo set will be used together in a shuffling expt to reconstruct the HIV integrase gene using optimized mammalian codon usage. Max recorded sequencing read =  bases.  Perfect match Tm = 84.4 C, although only 17 nt are required to match.  The actual sequence of the primer is CCCACCAGCA GGCGGCCTTC ACGGTGGTGG AGGTGAAGTT ." 
COMMENT                                             1) 
COMMENT                                       #720=(CLinePar 
COMMENT                                             (CParagraph 0 (0 0) 1 2 3 0 180) 
COMMENT                                             "Original Location Description:" 1) 
COMMENT                                       #721=(CLinePar 
COMMENT                                             (CParagraph 0 (0 0) 1 2 3 0 180) 
COMMENT                                             "   complement(5115..5154)" 1))) 
COMMENT                                     "HGTI-302_Max=") 
COMMENT                               #722=(CFolderPar 
COMMENT                                     (CGroupPar 
COMMENT                                      (CParagraph 5135 (3 #48# 0) 1 2 2 0 194) 
COMMENT                                      (CObjectList 
COMMENT                                       #723=(CLinePar 
COMMENT                                             (CParagraph 0 (0 0) 1 2 3 0 180) 
COMMENT                                             "Start: 5135  End: 5174" 1) 
COMMENT                                       #724=(CLinePar 
COMMENT                                             (CParagraph 0 (0 0) 1 2 3 0 180) 
COMMENT                                             "All oligos in the 54 oligo set will be used together in a shuffling expt to reconstruct the HIV integrase gene using optimized mammalian codon usage. Max recorded sequencing read =  bases.  Perfect match Tm = 85.8 C, although only 17 nt are required to match.  The actual sequence of the primer is GAAGGCCGCC TGCTGGTGGG CCGGCATCAA GCAGGAGTTC ." 
COMMENT                                             1) 
COMMENT                                       #725=(CLinePar 
COMMENT                                             (CParagraph 0 (0 0) 1 2 3 0 180) 
COMMENT                                             "Original Location Description:" 1) 
COMMENT                                       #726=(CLinePar 
COMMENT                                             (CParagraph 0 (0 0) 1 2 3 0 180) 
COMMENT                                             "   5135..5174" 1))) 
COMMENT                                     "HGTI-276_Max=") 
COMMENT                               #727=(CFolderPar 
COMMENT                                     (CGroupPar 
COMMENT                                      (CParagraph 5155 (3 #71# 0) 1 2 2 0 194) 
COMMENT                                      (CObjectList 
COMMENT                                       #728=(CLinePar 
COMMENT                                             (CParagraph 0 (0 0) 1 2 3 0 180) 
COMMENT                                             "Start: 5155  End: 5194 (Complementary)" 
COMMENT                                             1) 
COMMENT                                       #729=(CLinePar 
COMMENT                                             (CParagraph 0 (0 0) 1 2 3 0 180) 
COMMENT                                             "All oligos in the 54 oligo set will be used together in a shuffling expt to reconstruct the HIV integrase gene using optimized mammalian codon usage. Max recorded sequencing read =  bases.  Perfect match Tm = 83.8 C, although only 17 nt are required to match.  The actual sequence of the primer is TGGGGGTTGT AGGGGATGCC GAACTCCTGC TTGATGCCGG ." 
COMMENT                                             1) 
COMMENT                                       #730=(CLinePar 
COMMENT                                             (CParagraph 0 (0 0) 1 2 3 0 180) 
COMMENT                                             "Original Location Description:" 1) 
COMMENT                                       #731=(CLinePar 
COMMENT                                             (CParagraph 0 (0 0) 1 2 3 0 180) 
COMMENT                                             "   complement(5155..5194)" 1))) 
COMMENT                                     "HGTI-301_Max=") 
COMMENT                               #732=(CFolderPar 
COMMENT                                     (CGroupPar 
COMMENT                                      (CParagraph 5175 (3 #49# 0) 1 2 2 0 194) 
COMMENT                                      (CObjectList 
COMMENT                                       #733=(CLinePar 
COMMENT                                             (CParagraph 0 (0 0) 1 2 3 0 180) 
COMMENT                                             "Start: 5175  End: 5214" 1) 
COMMENT                                       #734=(CLinePar 
COMMENT                                             (CParagraph 0 (0 0) 1 2 3 0 180) 
COMMENT                                             "All oligos in the 54 oligo set will be used together in a shuffling expt to reconstruct the HIV integrase gene using optimized mammalian codon usage. Max recorded sequencing read =  bases.  Perfect match Tm = 83.1 C, although only 17 nt are required to match.  The actual sequence of the primer is GGCATCCCCT ACAACCCCCA GTCCCAGGGC GTGATCGAGT ." 
COMMENT                                             1) 
COMMENT                                       #735=(CLinePar 
COMMENT                                             (CParagraph 0 (0 0) 1 2 3 0 180) 
COMMENT                                             "Original Location Description:" 1) 
COMMENT                                       #736=(CLinePar 
COMMENT                                             (CParagraph 0 (0 0) 1 2 3 0 180) 
COMMENT                                             "   5175..5214" 1))) 
COMMENT                                     "HGTI-277_Max=") 
COMMENT                               #737=(CFolderPar 
COMMENT                                     (CGroupPar 
COMMENT                                      (CParagraph 5184 (3 #118# 0) 1 2 2 0 194) 
COMMENT                                      (CObjectList 
COMMENT                                       #738=(CLinePar 
COMMENT                                             (CParagraph 0 (0 0) 1 2 3 0 180) 
COMMENT                                             "Start: 5184  End: 5202 (Complementary)" 
COMMENT                                             1) 
COMMENT                                       #739=(CLinePar 
COMMENT                                             (CParagraph 0 (0 0) 1 2 3 0 180) 
COMMENT                                             "HGPM is for HIV gag pol mammalianized.  The series is for sequencing primers.  Max recorded sequencing read = 541 bases.  Perfect match Tm = 54.3 C, although only 17 nt are required to match.  The actual sequence of the primer is cctgggactg ggggttgta." 
COMMENT                                             1) 
COMMENT                                       #740=(CLinePar 
COMMENT                                             (CParagraph 0 (0 0) 1 2 3 0 180) 
COMMENT                                             "Original Location Description:" 1) 
COMMENT                                       #741=(CLinePar 
COMMENT                                             (CParagraph 0 (0 0) 1 2 3 0 180) 
COMMENT                                             "   complement(5184..5202)" 1))) 
COMMENT                                     "HGTI-507_Max=541") 
COMMENT                               #742=(CFolderPar 
COMMENT                                     (CGroupPar 
COMMENT                                      (CParagraph 5195 (3 #70# 0) 1 2 2 0 194) 
COMMENT                                      (CObjectList 
COMMENT                                       #743=(CLinePar 
COMMENT                                             (CParagraph 0 (0 0) 1 2 3 0 180) 
COMMENT                                             "Start: 5195  End: 5234 (Complementary)" 
COMMENT                                             1) 
COMMENT                                       #744=(CLinePar 
COMMENT                                             (CParagraph 0 (0 0) 1 2 3 0 180) 
COMMENT                                             "All oligos in the 54 oligo set will be used together in a shuffling expt to reconstruct the HIV integrase gene using optimized mammalian codon usage. Max recorded sequencing read =  bases.  Perfect match Tm = 79.5 C, although only 17 nt are required to match.  The actual sequence of the primer is CTTCAGCTCC TTGTTCATGG ACTCGATCAC GCCCTGGGAC ." 
COMMENT                                             1) 
COMMENT                                       #745=(CLinePar 
COMMENT                                             (CParagraph 0 (0 0) 1 2 3 0 180) 
COMMENT                                             "Original Location Description:" 1) 
COMMENT                                       #746=(CLinePar 
COMMENT                                             (CParagraph 0 (0 0) 1 2 3 0 180) 
COMMENT                                             "   complement(5195..5234)" 1))) 
COMMENT                                     "HGTI-300_Max=") 
COMMENT                               #747=(CFolderPar 
COMMENT                                     (CGroupPar 
COMMENT                                      (CParagraph 5255 (3 #50# 0) 1 2 2 0 194) 
COMMENT                                      (CObjectList 
COMMENT                                       #748=(CLinePar 
COMMENT                                             (CParagraph 0 (0 0) 1 2 3 0 180) 
COMMENT                                             "Start: 5255  End: 5294" 1) 
COMMENT                                       #749=(CLinePar 
COMMENT                                             (CParagraph 0 (0 0) 1 2 3 0 180) 
COMMENT                                             "All oligos in the 54 oligo set will be used together in a shuffling expt to reconstruct the HIV integrase gene using optimized mammalian codon usage. Max recorded sequencing read = 424 bases.  Perfect match Tm = 87.3 C, although only 17 nt are required to match.  The actual sequence of the primer is CGACCAGGCC GAGCACCTGA AGACCGCCGT GCAGATGGCC ." 
COMMENT                                             1) 
COMMENT                                       #750=(CLinePar 
COMMENT                                             (CParagraph 0 (0 0) 1 2 3 0 180) 
COMMENT                                             "Original Location Description:" 1) 
COMMENT                                       #751=(CLinePar 
COMMENT                                             (CParagraph 0 (0 0) 1 2 3 0 180) 
COMMENT                                             "   5255..5294" 1))) 
COMMENT                                     "HGTI-279_Max=424") 
COMMENT                               #752=(CFolderPar 
COMMENT                                     (CGroupPar 
COMMENT                                      (CParagraph 5275 (3 #69# 0) 1 2 2 0 194) 
COMMENT                                      (CObjectList 
COMMENT                                       #753=(CLinePar 
COMMENT                                             (CParagraph 0 (0 0) 1 2 3 0 180) 
COMMENT                                             "Start: 5275  End: 5314 (Complementary)" 
COMMENT                                             1) 
COMMENT                                       #754=(CLinePar 
COMMENT                                             (CParagraph 0 (0 0) 1 2 3 0 180) 
COMMENT                                             "All oligos in the 54 oligo set will be used together in a shuffling expt to reconstruct the HIV integrase gene using optimized mammalian codon usage. Max recorded sequencing read = 487 bases.  Perfect match Tm = 81.9 C, although only 17 nt are required to match.  The actual sequence of the primer is TTGAAGTTGT GGATGAACAC GGCCATCTGC ACGGCGGTCT ." 
COMMENT                                             1) 
COMMENT                                       #755=(CLinePar 
COMMENT                                             (CParagraph 0 (0 0) 1 2 3 0 180) 
COMMENT                                             "Original Location Description:" 1) 
COMMENT                                       #756=(CLinePar 
COMMENT                                             (CParagraph 0 (0 0) 1 2 3 0 180) 
COMMENT                                             "   complement(5275..5314)" 1))) 
COMMENT                                     "HGTI-298_Max=487") 
COMMENT                               #757=(CFolderPar 
COMMENT                                     (CGroupPar 
COMMENT                                      (CParagraph 5295 (3 #51# 0) 1 2 2 0 194) 
COMMENT                                      (CObjectList 
COMMENT                                       #758=(CLinePar 
COMMENT                                             (CParagraph 0 (0 0) 1 2 3 0 180) 
COMMENT                                             "Start: 5295  End: 5334" 1) 
COMMENT                                       #759=(CLinePar 
COMMENT                                             (CParagraph 0 (0 0) 1 2 3 0 180) 
COMMENT                                             "All oligos in the 54 oligo set will be used together in a shuffling expt to reconstruct the HIV integrase gene using optimized mammalian codon usage. Max recorded sequencing read =  bases.  Perfect match Tm = 84.4 C, although only 17 nt are required to match.  The actual sequence of the primer is GTGTTCATCC ACAACTTCAA GCGCAAGGGC GGCATCGGCG ." 
COMMENT                                             1) 
COMMENT                                       #760=(CLinePar 
COMMENT                                             (CParagraph 0 (0 0) 1 2 3 0 180) 
COMMENT                                             "Original Location Description:" 1) 
COMMENT                                       #761=(CLinePar 
COMMENT                                             (CParagraph 0 (0 0) 1 2 3 0 180) 
COMMENT                                             "   5295..5334" 1))) 
COMMENT                                     "HGTI-280_Max=") 
COMMENT                               #762=(CFolderPar 
COMMENT                                     (CGroupPar 
COMMENT                                      (CParagraph 5315 (3 #68# 0) 1 2 2 0 194) 
COMMENT                                      (CObjectList 
COMMENT                                       #763=(CLinePar 
COMMENT                                             (CParagraph 0 (0 0) 1 2 3 0 180) 
COMMENT                                             "Start: 5315  End: 5354 (Complementary)" 
COMMENT                                             1) 
COMMENT                                       #764=(CLinePar 
COMMENT                                             (CParagraph 0 (0 0) 1 2 3 0 180) 
COMMENT                                             "All oligos in the 54 oligo set will be used together in a shuffling expt to reconstruct the HIV integrase gene using optimized mammalian codon usage. Max recorded sequencing read =  bases.  Perfect match Tm = 92.6 C, although only 17 nt are required to match.  The actual sequence of the primer is GCGCTCGCCG GCGGAGTAGC CGCCGATGCC GCCCTTGCGC ." 
COMMENT                                             1) 
COMMENT                                       #765=(CLinePar 
COMMENT                                             (CParagraph 0 (0 0) 1 2 3 0 180) 
COMMENT                                             "Original Location Description:" 1) 
COMMENT                                       #766=(CLinePar 
COMMENT                                             (CParagraph 0 (0 0) 1 2 3 0 180) 
COMMENT                                             "   complement(5315..5354)" 1))) 
COMMENT                                     "HGTI-297_Max=") 
COMMENT                               #767=(CFolderPar 
COMMENT                                     (CGroupPar 
COMMENT                                      (CParagraph 5319 (3 #106# 0) 1 2 2 0 194) 
COMMENT                                      (CObjectList 
COMMENT                                       #768=(CLinePar 
COMMENT                                             (CParagraph 0 (0 0) 1 2 3 0 180) 
COMMENT                                             "Start: 5319  End: 5341" 1) 
COMMENT                                       #769=(CLinePar 
COMMENT                                             (CParagraph 0 (0 0) 1 2 3 0 180) 
COMMENT                                             "HGPM is for HIV gag pol mammalianized.  The series is for sequencing primers.  Max recorded sequencing read =  bases.  Perfect match Tm = 69.3 C, although only 17 nt are required to match.  The actual sequence of the primer is aagggcggca tcggcggcta ctc." 
COMMENT                                             1) 
COMMENT                                       #770=(CLinePar 
COMMENT                                             (CParagraph 0 (0 0) 1 2 3 0 180) 
COMMENT                                             "Original Location Description:" 1) 
COMMENT                                       #771=(CLinePar 
COMMENT                                             (CParagraph 0 (0 0) 1 2 3 0 180) 
COMMENT                                             "   5319..5341" 1))) 
COMMENT                                     "HGTI-494_Max=") 
COMMENT                               #772=(CFolderPar 
COMMENT                                     (CGroupPar 
COMMENT                                      (CParagraph 5335 (3 #52# 0) 1 2 2 0 194) 
COMMENT                                      (CObjectList 
COMMENT                                       #773=(CLinePar 
COMMENT                                             (CParagraph 0 (0 0) 1 2 3 0 180) 
COMMENT                                             "Start: 5335  End: 5374" 1) 
COMMENT                                       #774=(CLinePar 
COMMENT                                             (CParagraph 0 (0 0) 1 2 3 0 180) 
COMMENT                                             "All oligos in the 54 oligo set will be used together in a shuffling expt to reconstruct the HIV integrase gene using optimized mammalian codon usage. Max recorded sequencing read =  bases.  Perfect match Tm = 86.6 C, although only 17 nt are required to match.  The actual sequence of the primer is GCTACTCCGC CGGCGAGCGC ATCGTGGACA TCATCGCCAC ." 
COMMENT                                             1) 
COMMENT                                       #775=(CLinePar 
COMMENT                                             (CParagraph 0 (0 0) 1 2 3 0 180) 
COMMENT                                             "Original Location Description:" 1) 
COMMENT                                       #776=(CLinePar 
COMMENT                                             (CParagraph 0 (0 0) 1 2 3 0 180) 
COMMENT                                             "   5335..5374" 1))) 
COMMENT                                     "HGTI-281_Max=") 
COMMENT                               #777=(CFolderPar 
COMMENT                                     (CGroupPar 
COMMENT                                      (CParagraph 5355 (3 #67# 0) 1 2 2 0 194) 
COMMENT                                      (CObjectList 
COMMENT                                       #778=(CLinePar 
COMMENT                                             (CParagraph 0 (0 0) 1 2 3 0 180) 
COMMENT                                             "Start: 5355  End: 5394 (Complementary)" 
COMMENT                                             1) 
COMMENT                                       #779=(CLinePar 
COMMENT                                             (CParagraph 0 (0 0) 1 2 3 0 180) 
COMMENT                                             "All oligos in the 54 oligo set will be used together in a shuffling expt to reconstruct the HIV integrase gene using optimized mammalian codon usage. Max recorded sequencing read =  bases.  Perfect match Tm = 81.4 C, although only 17 nt are required to match.  The actual sequence of the primer is GCTCCTTGGT CTGGATGTCG GTGGCGATGA TGTCCACGAT ." 
COMMENT                                             1) 
COMMENT                                       #780=(CLinePar 
COMMENT                                             (CParagraph 0 (0 0) 1 2 3 0 180) 
COMMENT                                             "Original Location Description:" 1) 
COMMENT                                       #781=(CLinePar 
COMMENT                                             (CParagraph 0 (0 0) 1 2 3 0 180) 
COMMENT                                             "   complement(5355..5394)" 1))) 
COMMENT                                     "HGTI-296_Max=") 
COMMENT                               #782=(CFolderPar 
COMMENT                                     (CGroupPar 
COMMENT                                      (CParagraph 5375 (3 #53# 0) 1 2 2 0 194) 
COMMENT                                      (CObjectList 
COMMENT                                       #783=(CLinePar 
COMMENT                                             (CParagraph 0 (0 0) 1 2 3 0 180) 
COMMENT                                             "Start: 5375  End: 5414" 1) 
COMMENT                                       #784=(CLinePar 
COMMENT                                             (CParagraph 0 (0 0) 1 2 3 0 180) 
COMMENT                                             "All oligos in the 54 oligo set will be used together in a shuffling expt to reconstruct the HIV integrase gene using optimized mammalian codon usage. Max recorded sequencing read = 530 bases.  Perfect match Tm = 78.2 C, although only 17 nt are required to match.  The actual sequence of the primer is CGACATCCAG ACCAAGGAGC TGCAGAAGCA GATCACCAAG ." 
COMMENT                                             1) 
COMMENT                                       #785=(CLinePar 
COMMENT                                             (CParagraph 0 (0 0) 1 2 3 0 180) 
COMMENT                                             "Original Location Description:" 1) 
COMMENT                                       #786=(CLinePar 
COMMENT                                             (CParagraph 0 (0 0) 1 2 3 0 180) 
COMMENT                                             "   5375..5414" 1))) 
COMMENT                                     "HGTI-282_Max=530") 
COMMENT                               #787=(CFolderPar 
COMMENT                                     (CGroupPar 
COMMENT                                      (CParagraph 5395 (3 #66# 0) 1 2 2 0 194) 
COMMENT                                      (CObjectList 
COMMENT                                       #788=(CLinePar 
COMMENT                                             (CParagraph 0 (0 0) 1 2 3 0 180) 
COMMENT                                             "Start: 5395  End: 5434 (Complementary)" 
COMMENT                                             1) 
COMMENT                                       #789=(CLinePar 
COMMENT                                             (CParagraph 0 (0 0) 1 2 3 0 180) 
COMMENT                                             "All oligos in the 54 oligo set will be used together in a shuffling expt to reconstruct the HIV integrase gene using optimized mammalian codon usage. Max recorded sequencing read =  bases.  Perfect match Tm = 77.3 C, although only 17 nt are required to match.  The actual sequence of the primer is TACACGCGGA AGTTCTGGAT CTTGGTGATC TGCTTCTGCA ." 
COMMENT                                             1) 
COMMENT                                       #790=(CLinePar 
COMMENT                                             (CParagraph 0 (0 0) 1 2 3 0 180) 
COMMENT                                             "Original Location Description:" 1) 
COMMENT                                       #791=(CLinePar 
COMMENT                                             (CParagraph 0 (0 0) 1 2 3 0 180) 
COMMENT                                             "   complement(5395..5434)" 1))) 
COMMENT                                     "HGTI-295_Max=") 
COMMENT                               #792=(CFolderPar 
COMMENT                                     (CGroupPar 
COMMENT                                      (CParagraph 5415 (3 #54# 0) 1 2 2 0 194) 
COMMENT                                      (CObjectList 
COMMENT                                       #793=(CLinePar 
COMMENT                                             (CParagraph 0 (0 0) 1 2 3 0 180) 
COMMENT                                             "Start: 5415  End: 5454" 1) 
COMMENT                                       #794=(CLinePar 
COMMENT                                             (CParagraph 0 (0 0) 1 2 3 0 180) 
COMMENT                                             "All oligos in the 54 oligo set will be used together in a shuffling expt to reconstruct the HIV integrase gene using optimized mammalian codon usage. Max recorded sequencing read =  bases.  Perfect match Tm = 81.5 C, although only 17 nt are required to match.  The actual sequence of the primer is ATCCAGAACT TCCGCGTGTA CTACCGCGAC TCCCGCGACC ." 
COMMENT                                             1) 
COMMENT                                       #795=(CLinePar 
COMMENT                                             (CParagraph 0 (0 0) 1 2 3 0 180) 
COMMENT                                             "Original Location Description:" 1) 
COMMENT                                       #796=(CLinePar 
COMMENT                                             (CParagraph 0 (0 0) 1 2 3 0 180) 
COMMENT                                             "   5415..5454" 1))) 
COMMENT                                     "HGTI-283_Max=") 
COMMENT                               #797=(CFolderPar 
COMMENT                                     (CGroupPar 
COMMENT                                      (CParagraph 5435 (3 #65# 0) 1 2 2 0 194) 
COMMENT                                      (CObjectList 
COMMENT                                       #798=(CLinePar 
COMMENT                                             (CParagraph 0 (0 0) 1 2 3 0 180) 
COMMENT                                             "Start: 5435  End: 5474 (Complementary)" 
COMMENT                                             1) 
COMMENT                                       #799=(CLinePar 
COMMENT                                             (CParagraph 0 (0 0) 1 2 3 0 180) 
COMMENT                                             "All oligos in the 54 oligo set will be used together in a shuffling expt to reconstruct the HIV integrase gene using optimized mammalian codon usage. Max recorded sequencing read =  bases.  Perfect match Tm = 89.6 C, although only 17 nt are required to match.  The actual sequence of the primer is GGCGGGGCCC TTCCACACGG GGTCGCGGGA GTCGCGGTAG ." 
COMMENT                                             1) 
COMMENT                                       #800=(CLinePar 
COMMENT                                             (CParagraph 0 (0 0) 1 2 3 0 180) 
COMMENT                                             "Original Location Description:" 1) 
COMMENT                                       #801=(CLinePar 
COMMENT                                             (CParagraph 0 (0 0) 1 2 3 0 180) 
COMMENT                                             "   complement(5435..5474)" 1))) 
COMMENT                                     "HGTI-294_Max=") 
COMMENT                               #802=(CFolderPar 
COMMENT                                     (CGroupPar 
COMMENT                                      (CParagraph 5455 (3 #55# 0) 1 2 2 0 194) 
COMMENT                                      (CObjectList 
COMMENT                                       #803=(CLinePar 
COMMENT                                             (CParagraph 0 (0 0) 1 2 3 0 180) 
COMMENT                                             "Start: 5455  End: 5494" 1) 
COMMENT                                       #804=(CLinePar 
COMMENT                                             (CParagraph 0 (0 0) 1 2 3 0 180) 
COMMENT                                             "All oligos in the 54 oligo set will be used together in a shuffling expt to reconstruct the HIV integrase gene using optimized mammalian codon usage. Max recorded sequencing read =  bases.  Perfect match Tm = 88.3 C, although only 17 nt are required to match.  The actual sequence of the primer is CCGTGTGGAA GGGCCCCGCC AAGCTGCTGT GGAAGGGCGA ." 
COMMENT                                             1) 
COMMENT                                       #805=(CLinePar 
COMMENT                                             (CParagraph 0 (0 0) 1 2 3 0 180) 
COMMENT                                             "Original Location Description:" 1) 
COMMENT                                       #806=(CLinePar 
COMMENT                                             (CParagraph 0 (0 0) 1 2 3 0 180) 
COMMENT                                             "   5455..5494" 1))) 
COMMENT                                     "HGTI-284_Max=") 
COMMENT                               #807=(CFolderPar 
COMMENT                                     (CGroupPar 
COMMENT                                      (CParagraph 5475 (3 #64# 0) 1 2 2 0 194) 
COMMENT                                      (CObjectList 
COMMENT                                       #808=(CLinePar 
COMMENT                                             (CParagraph 0 (0 0) 1 2 3 0 180) 
COMMENT                                             "Start: 5475  End: 5514 (Complementary)" 
COMMENT                                             1) 
COMMENT                                       #809=(CLinePar 
COMMENT                                             (CParagraph 0 (0 0) 1 2 3 0 180) 
COMMENT                                             "All oligos in the 54 oligo set will be used together in a shuffling expt to reconstruct the HIV integrase gene using optimized mammalian codon usage. Max recorded sequencing read =  bases.  Perfect match Tm = 86.2 C, although only 17 nt are required to match.  The actual sequence of the primer is CCTGGATCAC CACGGCGCCC TCGCCCTTCC ACAGCAGCTT ." 
COMMENT                                             1) 
COMMENT                                       #810=(CLinePar 
COMMENT                                             (CParagraph 0 (0 0) 1 2 3 0 180) 
COMMENT                                             "Original Location Description:" 1) 
COMMENT                                       #811=(CLinePar 
COMMENT                                             (CParagraph 0 (0 0) 1 2 3 0 180) 
COMMENT                                             "   complement(5475..5514)" 1))) 
COMMENT                                     "HGTI-293_Max=") 
COMMENT                               #812=(CFolderPar 
COMMENT                                     (CGroupPar 
COMMENT                                      (CParagraph 5495 (3 #56# 0) 1 2 2 0 194) 
COMMENT                                      (CObjectList 
COMMENT                                       #813=(CLinePar 
COMMENT                                             (CParagraph 0 (0 0) 1 2 3 0 180) 
COMMENT                                             "Start: 5495  End: 5534" 1) 
COMMENT                                       #814=(CLinePar 
COMMENT                                             (CParagraph 0 (0 0) 1 2 3 0 180) 
COMMENT                                             "All oligos in the 54 oligo set will be used together in a shuffling expt to reconstruct the HIV integrase gene using optimized mammalian codon usage. Max recorded sequencing read =  bases.  Perfect match Tm = 83.5 C, although only 17 nt are required to match.  The actual sequence of the primer is GGGCGCCGTG GTGATCCAGG ACAACTCCGA CATCAAGGTG ." 
COMMENT                                             1) 
COMMENT                                       #815=(CLinePar 
COMMENT                                             (CParagraph 0 (0 0) 1 2 3 0 180) 
COMMENT                                             "Original Location Description:" 1) 
COMMENT                                       #816=(CLinePar 
COMMENT                                             (CParagraph 0 (0 0) 1 2 3 0 180) 
COMMENT                                             "   5495..5534" 1))) 
COMMENT                                     "HGTI-285_Max=") 
COMMENT                               #817=(CFolderPar 
COMMENT                                     (CGroupPar 
COMMENT                                      (CParagraph 5515 (3 #63# 0) 1 2 2 0 194) 
COMMENT                                      (CObjectList 
COMMENT                                       #818=(CLinePar 
COMMENT                                             (CParagraph 0 (0 0) 1 2 3 0 180) 
COMMENT                                             "Start: 5515  End: 5554 (Complementary)" 
COMMENT                                             1) 
COMMENT                                       #819=(CLinePar 
COMMENT                                             (CParagraph 0 (0 0) 1 2 3 0 180) 
COMMENT                                             "All oligos in the 54 oligo set will be used together in a shuffling expt to reconstruct the HIV integrase gene using optimized mammalian codon usage. Max recorded sequencing read =  bases.  Perfect match Tm = 85.8 C, although only 17 nt are required to match.  The actual sequence of the primer is TTGGCCTTGC GGCGGGGCAC CACCTTGATG TCGGAGTTGT ." 
COMMENT                                             1) 
COMMENT                                       #820=(CLinePar 
COMMENT                                             (CParagraph 0 (0 0) 1 2 3 0 180) 
COMMENT                                             "Original Location Description:" 1) 
COMMENT                                       #821=(CLinePar 
COMMENT                                             (CParagraph 0 (0 0) 1 2 3 0 180) 
COMMENT                                             "   complement(5515..5554)" 1))) 
COMMENT                                     "HGTI-292_Max=") 
COMMENT                               #822=(CFolderPar 
COMMENT                                     (CGroupPar 
COMMENT                                      (CParagraph 5524 (3 #119# 0) 1 2 2 0 194) 
COMMENT                                      (CObjectList 
COMMENT                                       #823=(CLinePar 
COMMENT                                             (CParagraph 0 (0 0) 1 2 3 0 180) 
COMMENT                                             "Start: 5524  End: 5545 (Complementary)" 
COMMENT                                             1) 
COMMENT                                       #824=(CLinePar 
COMMENT                                             (CParagraph 0 (0 0) 1 2 3 0 180) 
COMMENT                                             "HGPM is for HIV gag pol mammalianized.  The series is for sequencing primers.  Max recorded sequencing read = 412 bases.  Perfect match Tm = 68.3 C, although only 17 nt are required to match.  The actual sequence of the primer is cggcggggca ccaccttgat gt." 
COMMENT                                             1) 
COMMENT                                       #825=(CLinePar 
COMMENT                                             (CParagraph 0 (0 0) 1 2 3 0 180) 
COMMENT                                             "Original Location Description:" 1) 
COMMENT                                       #826=(CLinePar 
COMMENT                                             (CParagraph 0 (0 0) 1 2 3 0 180) 
COMMENT                                             "   complement(5524..5545)" 1))) 
COMMENT                                     "HGTI-508_Max=412") 
COMMENT                               #827=(CFolderPar 
COMMENT                                     (CGroupPar 
COMMENT                                      (CParagraph 5535 (3 #57# 0) 1 2 2 0 194) 
COMMENT                                      (CObjectList 
COMMENT                                       #828=(CLinePar 
COMMENT                                             (CParagraph 0 (0 0) 1 2 3 0 180) 
COMMENT                                             "Start: 5535  End: 5574" 1) 
COMMENT                                       #829=(CLinePar 
COMMENT                                             (CParagraph 0 (0 0) 1 2 3 0 180) 
COMMENT                                             "All oligos in the 54 oligo set will be used together in a shuffling expt to reconstruct the HIV integrase gene using optimized mammalian codon usage. Max recorded sequencing read =  bases.  Perfect match Tm = 87.6 C, although only 17 nt are required to match.  The actual sequence of the primer is GTGCCCCGCC GCAAGGCCAA GATCATCCGC GACTACGGCA ." 
COMMENT                                             1) 
COMMENT                                       #830=(CLinePar 
COMMENT                                             (CParagraph 0 (0 0) 1 2 3 0 180) 
COMMENT                                             "Original Location Description:" 1) 
COMMENT                                       #831=(CLinePar 
COMMENT                                             (CParagraph 0 (0 0) 1 2 3 0 180) 
COMMENT                                             "   5535..5574" 1))) 
COMMENT                                     "HGTI-286_Max=") 
COMMENT                               #832=(CFolderPar 
COMMENT                                     (CGroupPar 
COMMENT                                      (CParagraph 5555 (3 #62# 0) 1 2 2 0 194) 
COMMENT                                      (CObjectList 
COMMENT                                       #833=(CLinePar 
COMMENT                                             (CParagraph 0 (0 0) 1 2 3 0 180) 
COMMENT                                             "Start: 5555  End: 5594 (Complementary)" 
COMMENT                                             1) 
COMMENT                                       #834=(CLinePar 
COMMENT                                             (CParagraph 0 (0 0) 1 2 3 0 180) 
COMMENT                                             "All oligos in the 54 oligo set will be used together in a shuffling expt to reconstruct the HIV integrase gene using optimized mammalian codon usage. Max recorded sequencing read =  bases.  Perfect match Tm = 85.0 C, although only 17 nt are required to match.  The actual sequence of the primer is GTCGTCGCCG GCCATCTGCT TGCCGTAGTC GCGGATGATC ." 
COMMENT                                             1) 
COMMENT                                       #835=(CLinePar 
COMMENT                                             (CParagraph 0 (0 0) 1 2 3 0 180) 
COMMENT                                             "Original Location Description:" 1) 
COMMENT                                       #836=(CLinePar 
COMMENT                                             (CParagraph 0 (0 0) 1 2 3 0 180) 
COMMENT                                             "   complement(5555..5594)" 1))) 
COMMENT                                     "HGTI-291_Max=") 
COMMENT                               #837=(CFolderPar 
COMMENT                                     (CGroupPar 
COMMENT                                      (CParagraph 5575 (3 #58# 0) 1 2 2 0 194) 
COMMENT                                      (CObjectList 
COMMENT                                       #838=(CLinePar 
COMMENT                                             (CParagraph 0 (0 0) 1 2 3 0 180) 
COMMENT                                             "Start: 5575  End: 5614" 1) 
COMMENT                                       #839=(CLinePar 
COMMENT                                             (CParagraph 0 (0 0) 1 2 3 0 180) 
COMMENT                                             "All oligos in the 54 oligo set will be used together in a shuffling expt to reconstruct the HIV integrase gene using optimized mammalian codon usage. Max recorded sequencing read =  bases.  Perfect match Tm = 89.9 C, although only 17 nt are required to match.  The actual sequence of the primer is AGCAGATGGC CGGCGACGAC TGCGTGGCCT CCCGCCAGGA ." 
COMMENT                                             1) 
COMMENT                                       #840=(CLinePar 
COMMENT                                             (CParagraph 0 (0 0) 1 2 3 0 180) 
COMMENT                                             "Original Location Description:" 1) 
COMMENT                                       #841=(CLinePar 
COMMENT                                             (CParagraph 0 (0 0) 1 2 3 0 180) 
COMMENT                                             "   5575..5614" 1))) 
COMMENT                                     "HGTI-287_Max=") 
COMMENT                               #842=(CFolderPar 
COMMENT                                     (CGroupPar 
COMMENT                                      (CParagraph 5595 (3 #61# 0) 1 2 2 0 194) 
COMMENT                                      (CObjectList 
COMMENT                                       #843=(CLinePar 
COMMENT                                             (CParagraph 0 (0 0) 1 2 3 0 180) 
COMMENT                                             "Start: 5595  End: 5634 (Complementary)" 
COMMENT                                             1) 
COMMENT                                       #844=(CLinePar 
COMMENT                                             (CParagraph 0 (0 0) 1 2 3 0 180) 
COMMENT                                             "All oligos in the 54 oligo set will be used together in a shuffling expt to reconstruct the HIV integrase gene using optimized mammalian codon usage. Max recorded sequencing read =  bases.  Perfect match Tm = 83.1 C, although only 17 nt are required to match.  The actual sequence of the primer is TTTCCATGTG TTAGTCCTCG TCCTGGCGGG AGGCCACGCA ." 
COMMENT                                             1) 
COMMENT                                       #845=(CLinePar 
COMMENT                                             (CParagraph 0 (0 0) 1 2 3 0 180) 
COMMENT                                             "Original Location Description:" 1) 
COMMENT                                       #846=(CLinePar 
COMMENT                                             (CParagraph 0 (0 0) 1 2 3 0 180) 
COMMENT                                             "   complement(5595..5634)" 1))) 
COMMENT                                     "HGTI-290_Max=") 
COMMENT                               #847=(CFolderPar 
COMMENT                                     (CGroupPar 
COMMENT                                      (CParagraph 5615 (3 #59# 0) 1 2 2 0 194) 
COMMENT                                      (CObjectList 
COMMENT                                       #848=(CLinePar 
COMMENT                                             (CParagraph 0 (0 0) 1 2 3 0 180) 
COMMENT                                             "Start: 5615  End: 5654" 1) 
COMMENT                                       #849=(CLinePar 
COMMENT                                             (CParagraph 0 (0 0) 1 2 3 0 180) 
COMMENT                                             "All oligos in the 54 oligo set will be used together in a shuffling expt to reconstruct the HIV integrase gene using optimized mammalian codon usage. Max recorded sequencing read =  bases.  Perfect match Tm = 66.1 C, although only 17 nt are required to match.  The actual sequence of the primer is CGAGGACTAA CACATGGAAA AGATTAGTAA AACACCATAG ." 
COMMENT                                             1) 
COMMENT                                       #850=(CLinePar 
COMMENT                                             (CParagraph 0 (0 0) 1 2 3 0 180) 
COMMENT                                             "Original Location Description:" 1) 
COMMENT                                       #851=(CLinePar 
COMMENT                                             (CParagraph 0 (0 0) 1 2 3 0 180) 
COMMENT                                             "   5615..5654" 1))) 
COMMENT                                     "HGTI-288_Max=") 
COMMENT                               #852=(CFolderPar 
COMMENT                                     (CGroupPar 
COMMENT                                      (CParagraph 5635 (3 #60# 0) 1 2 2 0 194) 
COMMENT                                      (CObjectList 
COMMENT                                       #853=(CLinePar 
COMMENT                                             (CParagraph 0 (0 0) 1 2 3 0 180) 
COMMENT                                             "Start: 5635  End: 5681 (Complementary)" 
COMMENT                                             1) 
COMMENT                                       #854=(CLinePar 
COMMENT                                             (CParagraph 0 (0 0) 1 2 3 0 180) 
COMMENT                                             "All oligos in the 54 oligo set will be used together in a shuffling expt to reconstruct the HIV integrase gene using optimized mammalian codon usage. Max recorded sequencing read =  bases.  Perfect match Tm = 76.8 C, although only 17 nt are required to match.  The actual sequence of the primer is ctctgcatgc GGATCCTCTA GAGCGGCCTA TGGTGTTTTA CTAATCT." 
COMMENT                                             1) 
COMMENT                                       #855=(CLinePar 
COMMENT                                             (CParagraph 0 (0 0) 1 2 3 0 180) 
COMMENT                                             "Original Location Description:" 1) 
COMMENT                                       #856=(CLinePar 
COMMENT                                             (CParagraph 0 (0 0) 1 2 3 0 180) 
COMMENT                                             "   complement(5635..5681)" 1))) 
COMMENT                                     "HGTI-289_Max=") 
COMMENT                               #857=(CFolderPar 
COMMENT                                     (CGroupPar 
COMMENT                                      (CParagraph 5756 (3 #134# 0) 1 2 2 0 194) 
COMMENT                                      (CObjectList 
COMMENT                                       #858=(CLinePar 
COMMENT                                             (CParagraph 0 (0 0) 1 2 3 0 180) 
COMMENT                                             "Start: 5756  End: 5773 (Complementary)" 
COMMENT                                             1) 
COMMENT                                       #859=(CLinePar 
COMMENT                                             (CParagraph 0 (0 0) 1 2 3 0 180) 
COMMENT                                             "Jeng Shin designed sequencing primer @ 3xx end of MDM2b polylinker facing towards gene.New incarnation is 3149, reordered 1xx29xx01.  Max recorded sequencing read =  bases.  Perfect match Tm = 54.2 C, although only 17 nt are required to match.  The actual sequence of the primer is gccagggcat tagccaca." 
COMMENT                                             1) 
COMMENT                                       #860=(CLinePar 
COMMENT                                             (CParagraph 0 (0 0) 1 2 3 0 180) 
COMMENT                                             "Original Location Description:" 1) 
COMMENT                                       #861=(CLinePar 
COMMENT                                             (CParagraph 0 (0 0) 1 2 3 0 180) 
COMMENT                                             "   complement(5756..5773)" 1))) 
COMMENT                                     "HGTI-1279_Max=") 
COMMENT                               #862=(CFolderPar 
COMMENT                                     (CGroupPar 
COMMENT                                      (CParagraph 5879 (3 #140# 0) 1 2 2 0 194) 
COMMENT                                      (CObjectList 
COMMENT                                       #863=(CLinePar 
COMMENT                                             (CParagraph 0 (0 0) 1 2 3 0 180) 
COMMENT                                             "Start: 5879  End: 5907" 1) 
COMMENT                                       #864=(CLinePar 
COMMENT                                             (CParagraph 0 (0 0) 1 2 3 0 180) 
COMMENT                                             "Full plasmid sequencing for Add-BGFP-FasL-Ires-FADD  Max recorded sequencing read = 379 bases.  Perfect match Tm = 59.8 C, although only 17 nt are required to match.  The actual sequence of the primer is agcatctgga ttctgcctaa taaaaaaca." 
COMMENT                                             1) 
COMMENT                                       #865=(CLinePar 
COMMENT                                             (CParagraph 0 (0 0) 1 2 3 0 180) 
COMMENT                                             "Original Location Description:" 1) 
COMMENT                                       #866=(CLinePar 
COMMENT                                             (CParagraph 0 (0 0) 1 2 3 0 180) 
COMMENT                                             "   5879..5907" 1))) 
COMMENT                                     "HGTI-1843_Max=379") 
COMMENT                               #867=(CFolderPar 
COMMENT                                     (CGroupPar 
COMMENT                                      (CParagraph 5964 (3 #152# 0) 1 2 2 0 194) 
COMMENT                                      (CObjectList 
COMMENT                                       #868=(CLinePar 
COMMENT                                             (CParagraph 0 (0 0) 1 2 3 0 180) 
COMMENT                                             "Start: 5964  End: 5988 (Complementary)" 
COMMENT                                             1) 
COMMENT                                       #869=(CLinePar 
COMMENT                                             (CParagraph 0 (0 0) 1 2 3 0 180) 
COMMENT                                             "Full plasmid sequencing for Add-BGFP-FasL-Ires-FADD  Max recorded sequencing read = 692 bases.  Perfect match Tm = 58.1 C, although only 17 nt are required to match.  The actual sequence of the primer is ttaaatgcac tgacctccca cattc." 
COMMENT                                             1) 
COMMENT                                       #870=(CLinePar 
COMMENT                                             (CParagraph 0 (0 0) 1 2 3 0 180) 
COMMENT                                             "Original Location Description:" 1) 
COMMENT                                       #871=(CLinePar 
COMMENT                                             (CParagraph 0 (0 0) 1 2 3 0 180) 
COMMENT                                             "   complement(5964..5988)" 1))) 
COMMENT                                     "HGTI-1874_Max=692") 
COMMENT                               #872=(CFolderPar 
COMMENT                                     (CGroupPar 
COMMENT                                      (CParagraph 6180 (3 #141# 0) 1 2 2 0 194) 
COMMENT                                      (CObjectList 
COMMENT                                       #873=(CLinePar 
COMMENT                                             (CParagraph 0 (0 0) 1 2 3 0 180) 
COMMENT                                             "Start: 6180  End: 6213" 1) 
COMMENT                                       #874=(CLinePar 
COMMENT                                             (CParagraph 0 (0 0) 1 2 3 0 180) 
COMMENT                                             "Full plasmid sequencing for Add-BGFP-FasL-Ires-FADD  Max recorded sequencing read = 643 bases.  Perfect match Tm = 59.1 C, although only 17 nt are required to match.  The actual sequence of the primer is ttttacatta cttattgttt tagctgtcct catg." 
COMMENT                                             1) 
COMMENT                                       #875=(CLinePar 
COMMENT                                             (CParagraph 0 (0 0) 1 2 3 0 180) 
COMMENT                                             "Original Location Description:" 1) 
COMMENT                                       #876=(CLinePar 
COMMENT                                             (CParagraph 0 (0 0) 1 2 3 0 180) 
COMMENT                                             "   6180..6213" 1))) 
COMMENT                                     "HGTI-1844_Max=643") 
COMMENT                               #877=(CFolderPar 
COMMENT                                     (CGroupPar 
COMMENT                                      (CParagraph 6259 (3 #153# 0) 1 2 2 0 194) 
COMMENT                                      (CObjectList 
COMMENT                                       #878=(CLinePar 
COMMENT                                             (CParagraph 0 (0 0) 1 2 3 0 180) 
COMMENT                                             "Start: 6259  End: 6289 (Complementary)" 
COMMENT                                             1) 
COMMENT                                       #879=(CLinePar 
COMMENT                                             (CParagraph 0 (0 0) 1 2 3 0 180) 
COMMENT                                             "Full plasmid sequencing for Add-BGFP-FasL-Ires-FADD  Max recorded sequencing read = 610 bases.  Perfect match Tm = 59.5 C, although only 17 nt are required to match.  The actual sequence of the primer is tatctctaag caagagaact gagtggagtc a." 
COMMENT                                             1) 
COMMENT                                       #880=(CLinePar 
COMMENT                                             (CParagraph 0 (0 0) 1 2 3 0 180) 
COMMENT                                             "Original Location Description:" 1) 
COMMENT                                       #881=(CLinePar 
COMMENT                                             (CParagraph 0 (0 0) 1 2 3 0 180) 
COMMENT                                             "   complement(6259..6289)" 1))) 
COMMENT                                     "HGTI-1875_Max=610") 
COMMENT                               #882=(CFolderPar 
COMMENT                                     (CGroupPar 
COMMENT                                      (CParagraph 6522 (3 #147# 0) 1 2 2 0 194) 
COMMENT                                      (CObjectList 
COMMENT                                       #883=(CLinePar 
COMMENT                                             (CParagraph 0 (0 0) 1 2 3 0 180) 
COMMENT                                             "Start: 6522  End: 6552 (Complementary)" 
COMMENT                                             1) 
COMMENT                                       #884=(CLinePar 
COMMENT                                             (CParagraph 0 (0 0) 1 2 3 0 180) 
COMMENT                                             "Full plasmid sequencing for Add-BGFP-FasL-Ires-FADD  Max recorded sequencing read = 711 bases.  Perfect match Tm = 58.3 C, although only 17 nt are required to match.  The actual sequence of the primer is gacattaacc tataaaaata ggcgtatcac g." 
COMMENT                                             1) 
COMMENT                                       #885=(CLinePar 
COMMENT                                             (CParagraph 0 (0 0) 1 2 3 0 180) 
COMMENT                                             "Original Location Description:" 1) 
COMMENT                                       #886=(CLinePar 
COMMENT                                             (CParagraph 0 (0 0) 1 2 3 0 180) 
COMMENT                                             "   complement(6522..6552)" 1))) 
COMMENT                                     "HGTI-1856_Max=711") 
COMMENT                               #887=(CFolderPar 
COMMENT                                     (CGroupPar 
COMMENT                                      (CParagraph 6743 (3 #159# 0) 1 2 2 0 194) 
COMMENT                                      (CObjectList 
COMMENT                                       #888=(CLinePar 
COMMENT                                             (CParagraph 0 (0 0) 1 2 3 0 180) 
COMMENT                                             "Start: 6743  End: 6763" 1) 
COMMENT                                       #889=(CLinePar 
COMMENT                                             (CParagraph 0 (0 0) 1 2 3 0 180) 
COMMENT                                             "Full plasmid sequencing for Add-BGFP-FasL-Ires-FADD  Max recorded sequencing read = 647 bases.  Perfect match Tm = 60.2 C, although only 17 nt are required to match.  The actual sequence of the primer is ccttttttgc ggcattttgc c." 
COMMENT                                             1) 
COMMENT                                       #890=(CLinePar 
COMMENT                                             (CParagraph 0 (0 0) 1 2 3 0 180) 
COMMENT                                             "Original Location Description:" 1) 
COMMENT                                       #891=(CLinePar 
COMMENT                                             (CParagraph 0 (0 0) 1 2 3 0 180) 
COMMENT                                             "   6743..6763" 1))) 
COMMENT                                     "HGTI-1886_Max=647") 
COMMENT                               #892=(CFolderPar 
COMMENT                                     (CGroupPar 
COMMENT                                      (CParagraph 6829 (3 #146# 0) 1 2 2 0 194) 
COMMENT                                      (CObjectList 
COMMENT                                       #893=(CLinePar 
COMMENT                                             (CParagraph 0 (0 0) 1 2 3 0 180) 
COMMENT                                             "Start: 6829  End: 6852 (Complementary)" 
COMMENT                                             1) 
COMMENT                                       #894=(CLinePar 
COMMENT                                             (CParagraph 0 (0 0) 1 2 3 0 180) 
COMMENT                                             "Full plasmid sequencing for Add-BGFP-FasL-Ires-FADD  Max recorded sequencing read = 661 bases.  Perfect match Tm = 58.0 C, although only 17 nt are required to match.  The actual sequence of the primer is atccagttcg atgtaaccca ctcg." 
COMMENT                                             1) 
COMMENT                                       #895=(CLinePar 
COMMENT                                             (CParagraph 0 (0 0) 1 2 3 0 180) 
COMMENT                                             "Original Location Description:" 1) 
COMMENT                                       #896=(CLinePar 
COMMENT                                             (CParagraph 0 (0 0) 1 2 3 0 180) 
COMMENT                                             "   complement(6829..6852)" 1))) 
COMMENT                                     "HGTI-1855_Max=661") 
COMMENT                               #897=(CFolderPar 
COMMENT                                     (CGroupPar 
COMMENT                                      (CParagraph 7043 (3 #158# 0) 1 2 2 0 194) 
COMMENT                                      (CObjectList 
COMMENT                                       #898=(CLinePar 
COMMENT                                             (CParagraph 0 (0 0) 1 2 3 0 180) 
COMMENT                                             "Start: 7043  End: 7070" 1) 
COMMENT                                       #899=(CLinePar 
COMMENT                                             (CParagraph 0 (0 0) 1 2 3 0 180) 
COMMENT                                             "Full plasmid sequencing for Add-BGFP-FasL-Ires-FADD  Max recorded sequencing read = 654 bases.  Perfect match Tm = 60.0 C, although only 17 nt are required to match.  The actual sequence of the primer is cggatggcat gacagtaaga gaattatg." 
COMMENT                                             1) 
COMMENT                                       #900=(CLinePar 
COMMENT                                             (CParagraph 0 (0 0) 1 2 3 0 180) 
COMMENT                                             "Original Location Description:" 1) 
COMMENT                                       #901=(CLinePar 
COMMENT                                             (CParagraph 0 (0 0) 1 2 3 0 180) 
COMMENT                                             "   7043..7070" 1))) 
COMMENT                                     "HGTI-1885_Max=654") 
COMMENT                               #902=(CFolderPar 
COMMENT                                     (CGroupPar 
COMMENT                                      (CParagraph 7132 (3 #145# 0) 1 2 2 0 194) 
COMMENT                                      (CObjectList 
COMMENT                                       #903=(CLinePar 
COMMENT                                             (CParagraph 0 (0 0) 1 2 3 0 180) 
COMMENT                                             "Start: 7132  End: 7152 (Complementary)" 
COMMENT                                             1) 
COMMENT                                       #904=(CLinePar 
COMMENT                                             (CParagraph 0 (0 0) 1 2 3 0 180) 
COMMENT                                             "Full plasmid sequencing for Add-BGFP-FasL-Ires-FADD  Max recorded sequencing read = 650 bases.  Perfect match Tm = 58.4 C, although only 17 nt are required to match.  The actual sequence of the primer is agcggttagc tccttcggtc c." 
COMMENT                                             1) 
COMMENT                                       #905=(CLinePar 
COMMENT                                             (CParagraph 0 (0 0) 1 2 3 0 180) 
COMMENT                                             "Original Location Description:" 1) 
COMMENT                                       #906=(CLinePar 
COMMENT                                             (CParagraph 0 (0 0) 1 2 3 0 180) 
COMMENT                                             "   complement(7132..7152)" 1))) 
COMMENT                                     "HGTI-1854_Max=650") 
COMMENT                               #907=(CFolderPar 
COMMENT                                     (CGroupPar 
COMMENT                                      (CParagraph 7343 (3 #157# 0) 1 2 2 0 194) 
COMMENT                                      (CObjectList 
COMMENT                                       #908=(CLinePar 
COMMENT                                             (CParagraph 0 (0 0) 1 2 3 0 180) 
COMMENT                                             "Start: 7343  End: 7367" 1) 
COMMENT                                       #909=(CLinePar 
COMMENT                                             (CParagraph 0 (0 0) 1 2 3 0 180) 
COMMENT                                             "Full plasmid sequencing for Add-BGFP-FasL-Ires-FADD  Max recorded sequencing read = 593 bases.  Perfect match Tm = 59.6 C, although only 17 nt are required to match.  The actual sequence of the primer is ataaagttgc aggaccactt ctgcg." 
COMMENT                                             1) 
COMMENT                                       #910=(CLinePar 
COMMENT                                             (CParagraph 0 (0 0) 1 2 3 0 180) 
COMMENT                                             "Original Location Description:" 1) 
COMMENT                                       #911=(CLinePar 
COMMENT                                             (CParagraph 0 (0 0) 1 2 3 0 180) 
COMMENT                                             "   7343..7367" 1))) 
COMMENT                                     "HGTI-1884_Max=593") 
COMMENT                               #912=(CFolderPar 
COMMENT                                     (CGroupPar 
COMMENT                                      (CParagraph 7431 (3 #144# 0) 1 2 2 0 194) 
COMMENT                                      (CObjectList 
COMMENT                                       #913=(CLinePar 
COMMENT                                             (CParagraph 0 (0 0) 1 2 3 0 180) 
COMMENT                                             "Start: 7431  End: 7452 (Complementary)" 
COMMENT                                             1) 
COMMENT                                       #914=(CLinePar 
COMMENT                                             (CParagraph 0 (0 0) 1 2 3 0 180) 
COMMENT                                             "Full plasmid sequencing for Add-BGFP-FasL-Ires-FADD  Max recorded sequencing read = 0 bases.  Perfect match Tm = 61.0 C, although only 17 nt are required to match.  The actual sequence of the primer is ccccagtgct gcaatgatac cg." 
COMMENT                                             1) 
COMMENT                                       #915=(CLinePar 
COMMENT                                             (CParagraph 0 (0 0) 1 2 3 0 180) 
COMMENT                                             "Original Location Description:" 1) 
COMMENT                                       #916=(CLinePar 
COMMENT                                             (CParagraph 0 (0 0) 1 2 3 0 180) 
COMMENT                                             "   complement(7431..7452)" 1))) 
COMMENT                                     "HGTI-1853_Max=0") 
COMMENT                               #917=(CFolderPar 
COMMENT                                     (CGroupPar 
COMMENT                                      (CParagraph 7643 (3 #156# 0) 1 2 2 0 194) 
COMMENT                                      (CObjectList 
COMMENT                                       #918=(CLinePar 
COMMENT                                             (CParagraph 0 (0 0) 1 2 3 0 180) 
COMMENT                                             "Start: 7643  End: 7671" 1) 
COMMENT                                       #919=(CLinePar 
COMMENT                                             (CParagraph 0 (0 0) 1 2 3 0 180) 
COMMENT                                             "Full plasmid sequencing for Add-BGFP-FasL-Ires-FADD  Max recorded sequencing read = 564 bases.  Perfect match Tm = 58.2 C, although only 17 nt are required to match.  The actual sequence of the primer is tgaagatcct ttttgataat ctcatgacc." 
COMMENT                                             1) 
COMMENT                                       #920=(CLinePar 
COMMENT                                             (CParagraph 0 (0 0) 1 2 3 0 180) 
COMMENT                                             "Original Location Description:" 1) 
COMMENT                                       #921=(CLinePar 
COMMENT                                             (CParagraph 0 (0 0) 1 2 3 0 180) 
COMMENT                                             "   7643..7671" 1))) 
COMMENT                                     "HGTI-1883_Max=564") 
COMMENT                               #922=(CFolderPar 
COMMENT                                     (CGroupPar 
COMMENT                                      (CParagraph 7723 (3 #143# 0) 1 2 2 0 194) 
COMMENT                                      (CObjectList 
COMMENT                                       #923=(CLinePar 
COMMENT                                             (CParagraph 0 (0 0) 1 2 3 0 180) 
COMMENT                                             "Start: 7723  End: 7752 (Complementary)" 
COMMENT                                             1) 
COMMENT                                       #924=(CLinePar 
COMMENT                                             (CParagraph 0 (0 0) 1 2 3 0 180) 
COMMENT                                             "Full plasmid sequencing for Add-BGFP-FasL-Ires-FADD  Max recorded sequencing read = 372 bases.  Perfect match Tm = 58.8 C, although only 17 nt are required to match.  The actual sequence of the primer is aaaaggatct caagaagatc ctttgatctt ." 
COMMENT                                             1) 
COMMENT                                       #925=(CLinePar 
COMMENT                                             (CParagraph 0 (0 0) 1 2 3 0 180) 
COMMENT                                             "Original Location Description:" 1) 
COMMENT                                       #926=(CLinePar 
COMMENT                                             (CParagraph 0 (0 0) 1 2 3 0 180) 
COMMENT                                             "   complement(7723..7752)" 1))) 
COMMENT                                     "HGTI-1852_Max=372") 
COMMENT                               #927=(CFolderPar 
COMMENT                                     (CGroupPar 
COMMENT                                      (CParagraph 7943 (3 #155# 0) 1 2 2 0 194) 
COMMENT                                      (CObjectList 
COMMENT                                       #928=(CLinePar 
COMMENT                                             (CParagraph 0 (0 0) 1 2 3 0 180) 
COMMENT                                             "Start: 7943  End: 7970" 1) 
COMMENT                                       #929=(CLinePar 
COMMENT                                             (CParagraph 0 (0 0) 1 2 3 0 180) 
COMMENT                                             "Full plasmid sequencing for Add-BGFP-FasL-Ires-FADD  Max recorded sequencing read = 565 bases.  Perfect match Tm = 60.5 C, although only 17 nt are required to match.  The actual sequence of the primer is catacctcgc tctgctaatc ctgttacc." 
COMMENT                                             1) 
COMMENT                                       #930=(CLinePar 
COMMENT                                             (CParagraph 0 (0 0) 1 2 3 0 180) 
COMMENT                                             "Original Location Description:" 1) 
COMMENT                                       #931=(CLinePar 
COMMENT                                             (CParagraph 0 (0 0) 1 2 3 0 180) 
COMMENT                                             "   7943..7970" 1))) 
COMMENT                                     "HGTI-1882_Max=565") 
COMMENT                               #932=(CFolderPar 
COMMENT                                     (CGroupPar 
COMMENT                                      (CParagraph 8034 (3 #142# 0) 1 2 2 0 194) 
COMMENT                                      (CObjectList 
COMMENT                                       #933=(CLinePar 
COMMENT                                             (CParagraph 0 (0 0) 1 2 3 0 180) 
COMMENT                                             "Start: 8034  End: 8052 (Complementary)" 
COMMENT                                             1) 
COMMENT                                       #934=(CLinePar 
COMMENT                                             (CParagraph 0 (0 0) 1 2 3 0 180) 
COMMENT                                             "Full plasmid sequencing for Add-BGFP-FasL-Ires-FADD  Max recorded sequencing read = 601 bases.  Perfect match Tm = 60.1 C, although only 17 nt are required to match.  The actual sequence of the primer is cgaccgctgc gccttatcc." 
COMMENT                                             1) 
COMMENT                                       #935=(CLinePar 
COMMENT                                             (CParagraph 0 (0 0) 1 2 3 0 180) 
COMMENT                                             "Original Location Description:" 1) 
COMMENT                                       #936=(CLinePar 
COMMENT                                             (CParagraph 0 (0 0) 1 2 3 0 180) 
COMMENT                                             "   complement(8034..8052)" 1))) 
COMMENT                                     "HGTI-1851_Max=601") 
COMMENT                               #937=(CFolderPar 
COMMENT                                     (CGroupPar 
COMMENT                                      (CParagraph 8243 (3 #154# 0) 1 2 2 0 194) 
COMMENT                                      (CObjectList 
COMMENT                                       #938=(CLinePar 
COMMENT                                             (CParagraph 0 (0 0) 1 2 3 0 180) 
COMMENT                                             "Start: 8243  End: 8268" 1) 
COMMENT                                       #939=(CLinePar 
COMMENT                                             (CParagraph 0 (0 0) 1 2 3 0 180) 
COMMENT                                             "Full plasmid sequencing for Add-BGFP-FasL-Ires-FADD  Max recorded sequencing read = 511 bases.  Perfect match Tm = 59 C, although only 17 nt are required to match.  The actual sequence of the primer is atctttatag tcctgtcggg tttcgc." 
COMMENT                                             1) 
COMMENT                                       #940=(CLinePar 
COMMENT                                             (CParagraph 0 (0 0) 1 2 3 0 180) 
COMMENT                                             "Original Location Description:" 1) 
COMMENT                                       #941=(CLinePar 
COMMENT                                             (CParagraph 0 (0 0) 1 2 3 0 180) 
COMMENT                                             "   8243..8268" 1))) 
COMMENT                                     "HGTI-1881_Max=511") 
COMMENT                               #942=(CFolderPar 
COMMENT                                     (CGroupPar 
COMMENT                                      (CParagraph 8751 (3 #136# 0) 1 2 2 0 194) 
COMMENT                                      (CObjectList 
COMMENT                                       #943=(CLinePar 
COMMENT                                             (CParagraph 0 (0 0) 1 2 3 0 180) 
COMMENT                                             "Start: 8751  End: 8776" 1) 
COMMENT                                       #944=(CLinePar 
COMMENT                                             (CParagraph 0 (0 0) 1 2 3 0 180) 
COMMENT                                             "Full plasmid sequencing for Add-BGFP-FasL-Ires-FADD  Max recorded sequencing read = 662 bases.  Perfect match Tm = 60.7 C, although only 17 nt are required to match.  The actual sequence of the primer is agcgagaaga atcataatgg ggaagg." 
COMMENT                                             1) 
COMMENT                                       #945=(CLinePar 
COMMENT                                             (CParagraph 0 (0 0) 1 2 3 0 180) 
COMMENT                                             "Original Location Description:" 1) 
COMMENT                                       #946=(CLinePar 
COMMENT                                             (CParagraph 0 (0 0) 1 2 3 0 180) 
COMMENT                                             "   8751..8776" 1))) 
COMMENT                                     "HGTI-1828_Max=662") 
COMMENT                               #947=(CFolderPar 
COMMENT                                     (CGroupPar 
COMMENT                                      (CParagraph 8823 (3 #34# 0) 1 2 2 0 194) 
COMMENT                                      (CObjectList 
COMMENT                                       #948=(CLinePar 
COMMENT                                             (CParagraph 0 (0 0) 1 2 3 0 180) 
COMMENT                                             "Start: 8823  End: 8849 (Complementary)" 
COMMENT                                             1) 
COMMENT                                       #949=(CLinePar 
COMMENT                                             (CParagraph 0 (0 0) 1 2 3 0 180) 
COMMENT                                             "Add-musFLT-mIg Plasmid record #912  Max recorded sequencing read = 618 bases.  Perfect match Tm = 59.3 C, although only 17 nt are required to match. The actual sequence of the primer is tccagaagta gtgaggaggc ttttttg." 
COMMENT                                             1) 
COMMENT                                       #950=(CLinePar 
COMMENT                                             (CParagraph 0 (0 0) 1 2 3 0 180) 
COMMENT                                             "Original Location Description:" 1) 
COMMENT                                       #951=(CLinePar 
COMMENT                                             (CParagraph 0 (0 0) 1 2 3 0 180) 
COMMENT                                             "   complement(8823..8849)" 1))) 
COMMENT                                     "HGTI-8_Max=618"))) 
COMMENT                             "Primer Binding Site (129 total)") 
COMMENT                       #952=(CFolderPar 
COMMENT                             (CGroupPar (CParagraph 30 (7 30 0) 1 1 1 0 178) 
COMMENT                              (CObjectList 
COMMENT                               #953=(CFolderPar 
COMMENT                                     (CGroupPar 
COMMENT                                      (CParagraph 9 (3 #17# 0) 1 2 2 0 194) 
COMMENT                                      (CObjectList 
COMMENT                                       #954=(CLinePar 
COMMENT                                             (CParagraph 0 (0 0) 1 2 3 0 180) 
COMMENT                                             "Start: 9     End: 679 " 1) 
COMMENT                                       #955=(CLinePar 
COMMENT                                             (CParagraph 0 (0 0) 1 2 3 0 180) 
COMMENT                                             "CMV promoter.  Transcription starts with next base.  5 prime end represents complete extent of the CMV promoter in MDM based plasmids, which corresponds to positions 471..1141 of hCMVie genbank record accession X03922." 
COMMENT                                             1) 
COMMENT                                       #956=(CLinePar 
COMMENT                                             (CParagraph 0 (0 0) 1 2 3 0 180) 
COMMENT                                             "Original Location Description:" 1) 
COMMENT                                       #957=(CLinePar 
COMMENT                                             (CParagraph 0 (0 0) 1 2 3 0 180) 
COMMENT                                             "   9..679" 1))) "CMV") 
COMMENT                               #958=(CFolderPar 
COMMENT                                     (CGroupPar 
COMMENT                                      (CParagraph 96 (3 #32# 0) 1 2 2 0 194) 
COMMENT                                      (CObjectList 
COMMENT                                       #959=(CLinePar 
COMMENT                                             (CParagraph 0 (0 0) 1 2 3 0 180) 
COMMENT                                             "Start: 96    End: 679 " 1) 
COMMENT                                       #960=(CLinePar 
COMMENT                                             (CParagraph 0 (0 0) 1 2 3 0 180) 
COMMENT                                             "CMV promoter.  Transcription starts with next base.  5 prime end starts at Spe I site only.  The CMV region in this construct may extend further upstream." 
COMMENT                                             1) 
COMMENT                                       #961=(CLinePar 
COMMENT                                             (CParagraph 0 (0 0) 1 2 3 0 180) 
COMMENT                                             "Original Location Description:" 1) 
COMMENT                                       #962=(CLinePar 
COMMENT                                             (CParagraph 0 (0 0) 1 2 3 0 180) 
COMMENT                                             "   96..679" 1))) "CMV"))) 
COMMENT                             "Promoter Prokaryotic (2 total)"))) "Feature Map") 
COMMENT               #963=(CFolderPar 
COMMENT                     (CGroupPar (CParagraph 13 (0 0) 1 1 0 0 178) 
COMMENT                      (CObjectList 
COMMENT                       #964=(CRSFolderPar 
COMMENT                             (CFolderPar 
COMMENT                              (CGroupPar (CParagraph 27544472 (8 0) 1 1 1 0 178) 
COMMENT                               (CObjectList 
COMMENT                                #965=(CGroupPar 
COMMENT                                      (CParagraph 0 (10 #0# 0) 1 2 2 0 180) 
COMMENT                                      (CObjectList 
COMMENT                                       #966=(CLinePar 
COMMENT                                             (CParagraph 0 (1 #0# 1) 1 2 2 0 191) 
COMMENT                                             " N1: 1580 " 1) 
COMMENT                                       #967=(CLinePar 
COMMENT                                             (CParagraph 0 (1 #0# 2) 1 2 2 0 191) 
COMMENT                                             " N2: 1745 " 1) 
COMMENT                                       #968=(CLinePar 
COMMENT                                             (CParagraph 0 (1 #0# 3) 1 2 2 0 191) 
COMMENT                                             " N3: 1970 " 1) 
COMMENT                                       #969=(CLinePar 
COMMENT                                             (CParagraph 0 (1 #0# 4) 1 2 2 0 191) 
COMMENT                                             " N4: 4018 " 1) 
COMMENT                                       #970=(CLinePar 
COMMENT                                             (CParagraph 0 (1 #0# 5) 1 2 2 0 191) 
COMMENT                                             " N5: 4987 " 1) 
COMMENT                                       #971=(CLinePar 
COMMENT                                             (CParagraph 0 (1 #0# 6) 1 2 2 0 191) 
COMMENT                                             " N6: 5095 " 1) 
COMMENT                                       #972=(CLinePar 
COMMENT                                             (CParagraph 0 (1 #0# 7) 1 2 2 0 191) 
COMMENT                                             " N7: 6825 " 1) 
COMMENT                                       #973=(CLinePar 
COMMENT                                             (CParagraph 0 (1 #0# 8) 1 2 2 0 191) 
COMMENT                                             " N8: 8071 " 1))))) 
COMMENT                              "ApaLI: 8 sites") 1 5 "GTGCAC" "CACGTG") 
COMMENT                       #974=(CRSFolderPar 
COMMENT                             (CFolderPar 
COMMENT                              (CGroupPar (CParagraph 21850576 (8 0) 1 1 1 0 178) 
COMMENT                               (CObjectList 
COMMENT                                #975=(CGroupPar 
COMMENT                                      (CParagraph 0 (10 #1# 0) 1 2 2 0 180) 
COMMENT                                      (CObjectList 
COMMENT                                       #976=(CLinePar 
COMMENT                                             (CParagraph 0 (1 #1# 1) 1 2 2 0 191) 
COMMENT                                             " N1: 3232 " 1) 
COMMENT                                       #977=(CLinePar 
COMMENT                                             (CParagraph 0 (1 #1# 2) 1 2 2 0 191) 
COMMENT                                             " N2: 3817 " 1) 
COMMENT                                       #978=(CLinePar 
COMMENT                                             (CParagraph 0 (1 #1# 3) 1 2 2 0 191) 
COMMENT                                             " N3: 4312 " 1) 
COMMENT                                       #979=(CLinePar 
COMMENT                                             (CParagraph 0 (1 #1# 4) 1 2 2 0 191) 
COMMENT                                             " N4: 5694 " 1))))) "AvaI: 4 sites") 
COMMENT                             1 5 "CYCGRG" "GRGCYC") 
COMMENT                       #980=(CRSFolderPar 
COMMENT                             (CFolderPar 
COMMENT                              (CGroupPar (CParagraph 21850504 (8 0) 1 1 1 0 178) 
COMMENT                               (CObjectList 
COMMENT                                #981=(CGroupPar 
COMMENT                                      (CParagraph 0 (10 #2# 0) 1 2 2 0 180) 
COMMENT                                      (CObjectList 
COMMENT                                       #982=(CLinePar 
COMMENT                                             (CParagraph 0 (1 #2# 1) 1 2 2 0 191) 
COMMENT                                             " N1: 4307 " 1) 
COMMENT                                       #983=(CLinePar 
COMMENT                                             (CParagraph 0 (1 #2# 2) 1 2 2 0 191) 
COMMENT                                             " N2: 5667 " 1))))) 
COMMENT                              "BamHI: 2 sites") 1 5 "GGATCC" "CCTAGG") 
COMMENT                       #984=(CRSFolderPar 
COMMENT                             (CFolderPar 
COMMENT                              (CGroupPar (CParagraph 27724440 (8 0) 1 1 1 0 178) 
COMMENT                               (CObjectList 
COMMENT                                #985=(CGroupPar 
COMMENT                                      (CParagraph 0 (10 #3# 0) 1 2 2 0 180) 
COMMENT                                      (CObjectList 
COMMENT                                       #986=(CLinePar 
COMMENT                                             (CParagraph 0 (1 #3# 1) 1 2 2 0 191) 
COMMENT                                             " N1: 5680 " 1))))) "ClaI: 1 site") 
COMMENT                             2 4 "ATCGAT" "TAGCTA") 
COMMENT                       #987=(CRSFolderPar 
COMMENT                             (CFolderPar 
COMMENT                              (CGroupPar (CParagraph 27724368 (8 0) 1 1 1 0 178) 
COMMENT                               (CObjectList 
COMMENT                                #988=(CGroupPar 
COMMENT                                      (CParagraph 0 (10 #4# 0) 1 2 2 0 180) 
COMMENT                                      (CObjectList 
COMMENT                                       #989=(CLinePar 
COMMENT                                             (CParagraph 0 (1 #4# 1) 1 2 2 0 191) 
COMMENT                                             " N1: 1304 " 1))))) "EcoRI: 1 site") 
COMMENT                             1 5 "GAATTC" "CTTAAG") 
COMMENT                       #990=(CRSFolderPar 
COMMENT                             (CFolderPar 
COMMENT                              (CGroupPar (CParagraph 22133904 (8 0) 1 1 1 0 178) 
COMMENT                               (CObjectList 
COMMENT                                #991=(CGroupPar 
COMMENT                                      (CParagraph 0 (10 #5# 0) 1 2 2 0 180) 
COMMENT                                      (CObjectList 
COMMENT                                       #992=(CLinePar 
COMMENT                                             (CParagraph 0 (1 #5# 1) 1 2 2 0 191) 
COMMENT                                             " N1: 5673 " 1))))) 
COMMENT                              "HindIII: 1 site") 1 5 "AAGCTT" "TTCGAA") 
COMMENT                       #993=(CRSFolderPar 
COMMENT                             (CFolderPar 
COMMENT                              (CGroupPar (CParagraph 22133488 (8 0) 1 1 1 0 178) 
COMMENT                               (CObjectList 
COMMENT                                #994=(CGroupPar 
COMMENT                                      (CParagraph 0 (10 #6# 0) 1 2 2 0 180) 
COMMENT                                      (CObjectList 
COMMENT                                       #995=(CLinePar 
COMMENT                                             (CParagraph 0 (1 #6# 1) 1 2 2 0 191) 
COMMENT                                             " N1: 458 " 1) 
COMMENT                                       #996=(CLinePar 
COMMENT                                             (CParagraph 0 (1 #6# 2) 1 2 2 0 191) 
COMMENT                                             " N2: 1317 " 1) 
COMMENT                                       #997=(CLinePar 
COMMENT                                             (CParagraph 0 (1 #6# 3) 1 2 2 0 191) 
COMMENT                                             " N3: 4820 " 1))))) "NcoI: 3 sites") 
COMMENT                             1 5 "CCATGG" "GGTACC") 
COMMENT                       #998=(CRSFolderPar 
COMMENT                             (CFolderPar 
COMMENT                              (CGroupPar (CParagraph 27276168 (8 0) 1 1 1 0 178) 
COMMENT                               (CObjectList 
COMMENT                                #999=(CGroupPar 
COMMENT                                      (CParagraph 0 (10 #7# 0) 1 2 2 0 180) 
COMMENT                                      (CObjectList 
COMMENT                                       #1000=(CLinePar 
COMMENT                                              (CParagraph 0 (1 #7# 1) 1 2 2 0 
COMMENT                                               191) " N1: 1512 " 1) 
COMMENT                                       #1001=(CLinePar 
COMMENT                                              (CParagraph 0 (1 #7# 2) 1 2 2 0 
COMMENT                                               191) " N2: 1734 " 1) 
COMMENT                                       #1002=(CLinePar 
COMMENT                                              (CParagraph 0 (1 #7# 3) 1 2 2 0 
COMMENT                                               191) " N3: 4517 " 1) 
COMMENT                                       #1003=(CLinePar 
COMMENT                                              (CParagraph 0 (1 #7# 4) 1 2 2 0 
COMMENT                                               191) " N4: 5399 " 1))))) 
COMMENT                              "PstI: 4 sites") 5 1 "CTGCAG" "GACGTC") 
COMMENT                       #1004=(CRSFolderPar 
COMMENT                              (CFolderPar 
COMMENT                               (CGroupPar 
COMMENT                                (CParagraph 27276096 (8 0) 1 1 1 0 178) 
COMMENT                                (CObjectList)) "SmaI: 0 sites") 3 3 "CCCGGG" 
COMMENT                              "GGGCCC") 
COMMENT                       #1005=(CRSFolderPar 
COMMENT                              (CFolderPar 
COMMENT                               (CGroupPar 
COMMENT                                (CParagraph 21553008 (8 0) 1 1 1 0 178) 
COMMENT                                (CObjectList)) "XmaI: 0 sites") 1 5 "CCCGGG" 
COMMENT                              "GGGCCC"))) "Restriction/Methylation Map")))) 
COMMENT       (CGraphView 
COMMENT        (CWStyleSheet 
COMMENT         (CObjectList 
COMMENT          #1006=(CWidgetStyle "RSite Label" 1 (LOGPEN 0 0 13408563) 1 0 1 
COMMENT                 (LOGFONT 0 0 0 0 400 0 0 0 0 3 2 1 18 "Georgia") 0.555556 0 1 5 
COMMENT                 "@N (@S)" 0) 
COMMENT          #1007=(CWidgetStyle "Signal Label" 1 (LOGPEN 0 0 0) 1 0 1 
COMMENT                 (LOGFONT 0 0 0 0 700 0 0 0 0 3 2 1 34 "Arial") 0.666667 0 1 1 
COMMENT                 "@N" 0) 
COMMENT          #1008=(CWidgetStyle "Molecule Label 2" 0 0 1 
COMMENT                 (LOGFONT 0 0 0 0 400 0 0 0 0 3 2 1 18 "Georgia") 0.555556 0 1 
COMMENT                 16 "@L bp" 0) 
COMMENT          #1009=(CWidgetStyle "Molecule Label 1" 0 0 1 
COMMENT                 (LOGFONT 0 0 0 0 400 0 0 0 0 3 2 1 34 "Verdana") 0.833333 0 1 1 
COMMENT                 "@N" 0) 
COMMENT          #1010=(CWidgetStyle "Shape 3" 1 (LOGPEN 0 0 3355545) 1 1 
COMMENT                 (LOGBRUSH 0 6724095 0) 0 0 1 (LOGSHAPE 9 1 0.8 1.8 0)) 
COMMENT          #1011=(CWidgetStyle "Shape 1" 1 (LOGPEN 0 0 6723840) 1 1 
COMMENT                 (LOGBRUSH 0 10079334 0) 0 0 1 (LOGSHAPE 9 1 0.8 1.8 0)) 
COMMENT          #1012=(CWidgetStyle "Axis" 1 (LOGPEN 0 0 10079436) 2 1 
COMMENT                 (LOGBRUSH 0 13434879 0) 0 0 1 (LOGSHAPE 10 1 0 0 0)) 
COMMENT          #1013=(CWidgetStyle "Line 2" 1 (LOGPEN 0 0 6723840) 8 0 0 0 1 
COMMENT                 (LOGSHAPE 1 1.9 0 0 0)) 
COMMENT          #1014=(CWidgetStyle "RSite" 1 (LOGPEN 0 0 10053171) 8 0 0 0 1 
COMMENT                 (LOGSHAPE 1 1.9 0 0 0)) 
COMMENT          #1015=(CWidgetStyle "Short Signal" 1 (LOGPEN 0 0 13395507) 10 0 0 0 1 
COMMENT                 (LOGSHAPE 1 1.9 0 0 0)) 
COMMENT          #1016=(CWidgetStyle "Uniq RSite Label" 1 (LOGPEN 0 0 153) 1 0 1 
COMMENT                 (LOGFONT 0 0 0 0 400 0 0 0 0 3 2 1 18 "Georgia") 0.555556 128 1 
COMMENT                 5 "@N (@S)" 0) 
COMMENT          #1017=(CWidgetStyle "Vanilla" 1 (LOGPEN 0 0 0) 1 1 
COMMENT                 (LOGBRUSH 0 16777215 0) 1 
COMMENT                 (LOGFONT 0 0 0 0 400 0 0 0 0 7 48 2 18 "Times New Roman") 0.8 0 
COMMENT                 1 2 "?" 0) 
COMMENT          #1018=(CWidgetStyle "Mark 1" 0 0 1 
COMMENT                 (LOGFONT 0 0 0 0 400 0 0 0 2 7 48 2 2 "Windings") 0.7 0 1 2 "?" 
COMMENT                 0) 
COMMENT          #1019=(CWidgetStyle "Motif Label" 1 (LOGPEN 0 0 16744512) 1 0 1 
COMMENT                 (LOGFONT 0 0 0 0 400 0 0 0 0 3 2 1 34 "Arial") 0.611111 8388608 
COMMENT                 1 65535 "@N (@H)" 0) 
COMMENT          #1020=(CWidgetStyle "Fragment Label 2" 1 (LOGPEN 0 0 0) 1 0 1 
COMMENT                 (LOGFONT 0 0 0 0 400 0 0 0 0 3 2 1 49 "Courier New") 1.05 0 1 
COMMENT                 48 "@F bp (molecule @L bp)" 0) 
COMMENT          #1021=(CWidgetStyle "Fragment Label 1" 1 (LOGPEN 0 0 0) 1 0 1 
COMMENT                 (LOGFONT 0 0 0 0 400 0 0 0 0 3 2 1 34 "Arial") 0.91 0 1 1 
COMMENT                 "Fragment of @N" 0) 
COMMENT          #1022=(CWidgetStyle "Shape 4" 1 (LOGPEN 0 0 0) 1 1 
COMMENT                 (LOGBRUSH 2 8388608 5) 0 0 0) 
COMMENT          #1023=(CWidgetStyle "Shape 2" 1 (LOGPEN 0 0 0) 1 1 (LOGBRUSH 0 128 0) 
COMMENT                 0 0 0) 
COMMENT          #1024=(CWidgetStyle "Shape 0" 1 (LOGPEN 0 0 0) 1 1 (LOGBRUSH 0 0 0) 0 
COMMENT                 0 0) 
COMMENT          #1025=(CWidgetStyle "ORF" 1 (LOGPEN 0 0 16384) 8 0 0 0 1 
COMMENT                 (LOGSHAPE 7 0.2 3.41182 2.86186 0.609808)) 
COMMENT          #1026=(CWidgetStyle "Line 4" 1 (LOGPEN 0 0 32768) 8 0 0 0 0) 
COMMENT          #1027=(CWidgetStyle "Line 3" 1 (LOGPEN 0 0 16711680) 8 0 0 0 0) 
COMMENT          #1028=(CWidgetStyle "Line 1" 1 (LOGPEN 0 0 16711680) 1 0 0 0 0) 
COMMENT          #1029=(CWidgetStyle "Short Promoter" 1 (LOGPEN 0 0 128) 6 0 0 0 0) 
COMMENT          #1030=(CWidgetStyle "Motif" 1 (LOGPEN 0 0 0) 1 0 0 0 0) 
COMMENT          #1031=(CWidgetStyle "Line 0" 1 (LOGPEN 0 0 0) 8 0 0 0 0) 
COMMENT          #1032=(CWidgetStyle "Void" 0 0 0 0 0) 
COMMENT          #1033=(CWidgetStyle "General Label" 1 (LOGPEN 0 0 0) 1 0 1 
COMMENT                 (LOGFONT 0 0 0 0 400 0 0 0 0 3 2 1 18 "Times New Roman") 0.91 0 
COMMENT                 1 3 "@T @N " 0) 
COMMENT          #1034=(CWidgetStyle "Position" 1 (LOGPEN 0 0 0) 1 0 0 0 0) 
COMMENT          #1035=(CWidgetStyle "Annotation" 0 0 1 
COMMENT                 (LOGFONT 0 0 0 0 400 0 0 0 0 3 2 1 18 "Times New Roman") 0.91 0 
COMMENT                 0 0) 
COMMENT          #1036=(CWidgetStyle "Position Label" 1 (LOGPEN 0 0 8388608) 1 0 1 
COMMENT                 (LOGFONT 0 0 0 0 400 0 1 0 0 3 2 1 34 "Arial") 0.63 8388608 1 1 
COMMENT                 "@N" 0) 
COMMENT          #1037=(CWidgetStyle "Range" 1 (LOGPEN 0 0 0) 1 1 
COMMENT                 (LOGBRUSH 0 16777215 0) 0 0 0) 
COMMENT          #1038=(CWidgetStyle "Range Label" 1 (LOGPEN 0 0 8388608) 1 0 1 
COMMENT                 (LOGFONT 0 0 0 0 400 0 1 0 0 3 2 1 34 "Arial") 0.63 8388608 1 1 
COMMENT                 "@N" 0) 
COMMENT          #1039=(CWidgetStyle "ORF Label" 1 (LOGPEN 0 0 49216) 1 0 1 
COMMENT                 (LOGFONT 0 0 0 0 400 0 0 0 0 3 2 1 18 "Times New Roman") 
COMMENT                 0.611111 0 1 65535 "@N" 0) 
COMMENT          #1040=(CWidgetStyle "CDS Label" 1 (LOGPEN 0 0 4227264) 1 0 1 
COMMENT                 (LOGFONT 0 0 0 0 400 0 0 0 0 3 2 1 34 "Arial") 0.555556 255 1 1 
COMMENT                 "@N" 0) 
COMMENT          #1041=(CWidgetStyle "Shape 5" 1 (LOGPEN 0 0 0) 3 1 
COMMENT                 (LOGBRUSH 0 16777113 0) 1 
COMMENT                 (LOGFONT 0 0 0 0 400 0 0 0 0 7 48 2 50 "Arial") 0.9 0 0 1 
COMMENT                 (LOGSHAPE 9 1 0.8 1.8 0)) 
COMMENT          #1042=(CWidgetStyle "CDS" 1 (LOGPEN 0 0 0) 1 1 (LOGBRUSH 2 39423 3) 0 
COMMENT                 0 1 (LOGSHAPE 9 1 0.8 1.8 0)) 
COMMENT          #1043=(CWidgetStyle "Label 2" 1 (LOGPEN 0 0 4227264) 1 0 1 
COMMENT                 (LOGFONT 0 0 0 0 400 0 0 0 0 3 2 1 34 "Arial") 0.944444 8388608 
COMMENT                 1 1 "@N" 0) 
COMMENT          #1044=(CWidgetStyle "Label 3" 1 (LOGPEN 0 0 8421376) 1 0 1 
COMMENT                 (LOGFONT 0 0 0 0 700 255 0 0 0 3 2 1 34 "Arial") 0.833333 255 1 
COMMENT                 5 "@N (@S)" 0) 
COMMENT          #1045=(CWidgetStyle "Label 4" 1 (LOGPEN 0 0 8437824) 1 0 1 
COMMENT                 (LOGFONT 0 0 0 0 400 0 0 0 0 3 2 1 34 "Arial") 0.722222 0 1 5 
COMMENT                 "@N (@S)" 0) 
COMMENT          #1046=(CWidgetStyle "Shape 6" 1 (LOGPEN 5 0 0) 1 1 
COMMENT                 (LOGBRUSH 0 16777215 0) 1 
COMMENT                 (LOGFONT 0 0 0 0 400 0 0 0 0 7 48 2 50 "Arial") 0.9 0 0 0)) 
COMMENT         0.164644 1.74233 0.164644 2.53336 
COMMENT         (28 (CShapeMapEntry 0 "Shape 6" 0 "Signal Label") 70 
COMMENT          (CShapeMapEntry 0 "Unique RSite" 1 "Uniq RSite Label") 67 
COMMENT          (CShapeMapEntry 0 "ORF" 0 "ORF Label")) 40.0378 40.0378 39 39 0.1 -365) 
COMMENT        1 1 0 1 1 
COMMENT        (mapper: 20.3263 -17.9935 40.0378 40.0378 0.01 10 -1 8910 8910 1 0 0) 
COMMENT        #1047=(CGroupWidget (CWidget 0 (0 0) 1 2 0 0 Nil -184 100) 
COMMENT               (CObjectList 
COMMENT                #1048=(CGroupWidget (CWidget 1 (0 0) 1 2 0 0 Nil -181 100) 
COMMENT                       (CObjectList 
COMMENT                        #1049=(CAxis 
COMMENT                               (CWideLine 
COMMENT                                (CWidget 0 (0 0) 1 2 0 0 #1012# 21916044 0) 
COMMENT                                (LOGPEN 0 0 10079436) 2 (LOGBRUSH 0 13434879 0) 
COMMENT                                1 6.27489 6.27289 1 0.0214037) 0.0704061) 
COMMENT                        #1050=(CLabel (CWidget 1001 (0 0) 1 2 0 0 #1009# 1 100) 
COMMENT                               (LOGPEN 0 0 13408563) 1 
COMMENT                               (LOGFONT 58 22 0 0 400 0 0 0 0 3 2 1 34 "Verdana") 
COMMENT                               1.74233 0.833333 0 "HDM-Hgpm2" "@N" 1 0 0.871165 
COMMENT                               0 -10 7.14325 1.39868 Nil) 
COMMENT                        #1051=(CLabel (CWidget 1002 (0 0) 1 2 0 0 #1008# 1 100) 
COMMENT                               (LOGPEN 0 0 13408563) 1 
COMMENT                               (LOGFONT 38 14 0 0 400 0 0 0 0 3 2 1 18 "Georgia") 
COMMENT                               1.74233 0.555556 0 "8910 bp" "@L bp" 16 0 
COMMENT                               -0.871165 0 -10.8 3.39679 0.974079 Nil)) 
COMMENT                       (CObjectList)) 
COMMENT                #1052=(CGroupWidget (CWidget 10 (6 0) 1 2 0 0 Nil -390 100) 
COMMENT                       (CObjectList 
COMMENT                        #1053=(CGroupWidget 
COMMENT                               (CWidget 4 (7 4 0) 1 2 0 0 Nil -1855 100) 
COMMENT                               (CObjectList 
COMMENT                                #1054=(CWideArrow 
COMMENT                                       (CWideLine 
COMMENT                                        (CWidget 0 (3 #13# 0) 1 2 0 0 #1010# 0 
COMMENT                                         100) (LOGPEN 0 0 3355545) 1 
COMMENT                                        (LOGBRUSH 0 6724095 0) 1 0.946258 
COMMENT                                        1.55034 1 0.082322) 0.8 1.8 0) 
COMMENT                                #1055=(CLabel 
COMMENT                                       (CWidget 0 (0 0) 1 2 0 0 #1007# 14352960 
COMMENT                                        100) (LOGPEN 0 0 0) 1 
COMMENT                                       (LOGFONT 46 17 0 0 700 0 0 0 0 3 2 1 34 
COMMENT                                        "Arial") 1.74233 0.666667 0 "bla" "@N" 1 
COMMENT                                       -12.6865 10.454 0 -10 1.49858 1.12394 
COMMENT                                       #1054#) 
COMMENT                                #1056=(CWideArrow 
COMMENT                                       (CWideLine 
COMMENT                                        (CWidget 0 (3 #20# 0) 1 2 0 0 #1010# 0 
COMMENT                                         100) (LOGPEN 0 0 3355545) 1 
COMMENT                                        (LOGBRUSH 0 6724095 0) 1 4.28984 5.34594 
COMMENT                                        1 0.082322) 0.8 1.8 0) 
COMMENT                                #1057=(CLabel 
COMMENT                                       (CWidget 0 (0 0) 1 2 0 0 #1007# 27018100 
COMMENT                                        100) (LOGPEN 0 0 0) 1 
COMMENT                                       (LOGFONT 46 17 0 0 700 0 0 0 0 3 2 1 34 
COMMENT                                        "Arial") 1.74233 0.666667 0 "HIV gag co" 
COMMENT                                       "@N" 1 15.0011 -12.1963 0 -10 4.92035 
COMMENT                                       1.12394 #1056#) 
COMMENT                                #1058=(CWideArrow 
COMMENT                                       (CWideLine 
COMMENT                                        (CWidget 0 (3 #21# 0) 1 2 0 0 #1010# 0 
COMMENT                                         100) (LOGPEN 0 0 3355545) 1 
COMMENT                                        (LOGBRUSH 0 6724095 0) 0.835356 2.31566 
COMMENT                                        4.42995 1 0.082322) 0.8 1.8 0) 
COMMENT                                #1059=(CLabel 
COMMENT                                       (CWidget 0 (0 0) 1 2 0 0 #1007# 22043572 
COMMENT                                        100) (LOGPEN 0 0 0) 1 
COMMENT                                       (LOGFONT 46 17 0 0 700 0 0 0 0 3 2 1 34 
COMMENT                                        "Arial") 1.74233 0.666667 0 "HIV pol co" 
COMMENT                                       "@N" 1 6.13702 -29.6196 0 -10 4.64561 
COMMENT                                       1.12394 #1058#) 
COMMENT                                #1060=(CWideArrow 
COMMENT                                       (CWideLine 
COMMENT                                        (CWidget 0 (3 #22# 0) 1 2 0 0 #1010# 0 
COMMENT                                         100) (LOGPEN 0 0 3355545) 1 
COMMENT                                        (LOGBRUSH 0 6724095 0) 0.835356 5.06713 
COMMENT                                        5.34382 1 0.082322) 0.8 1.8 0) 
COMMENT                                #1061=(CLabel 
COMMENT                                       (CWidget 0 (0 0) 1 2 0 0 #1007# 21165612 
COMMENT                                        100) (LOGPEN 0 0 0) 1 
COMMENT                                       (LOGFONT 46 17 0 0 700 0 0 0 0 3 2 1 34 
COMMENT                                        "Arial") 1.74233 0.666667 0 "MA p17" 
COMMENT                                       "@N" 1 13.4851 -1.74233 0 -10 3.32186 
COMMENT                                       1.12394 #1060#) 
COMMENT                                #1062=(CWideArrow 
COMMENT                                       (CWideLine 
COMMENT                                        (CWidget 0 (3 #23# 0) 1 2 0 0 #1010# 0 
COMMENT                                         100) (LOGPEN 0 0 3355545) 1 
COMMENT                                        (LOGBRUSH 0 6724095 0) 0.835356 4.57921 
COMMENT                                        5.06713 1 0.082322) 0.8 1.8 0) 
COMMENT                                #1063=(CLabel 
COMMENT                                       (CWidget 0 (0 0) 1 2 0 0 #1007# 
COMMENT                                        1128351572 100) (LOGPEN 0 0 0) 1 
COMMENT                                       (LOGFONT 46 17 0 0 700 0 0 0 0 3 2 1 34 
COMMENT                                        "Arial") 1.74233 0.666667 0 "CA p24" 
COMMENT                                       "@N" 1 14.1016 -10.454 0 -10 3.172 
COMMENT                                       1.12394 #1062#) 
COMMENT                                #1064=(CScratch 
COMMENT                                       (CWidget 0 (3 #24# 0) 1 2 0 0 #1015# 0 
COMMENT                                        100) (LOGPEN 0 8 13395507) 10 1 4.57921 
COMMENT                                       1.9 0.082322 1) 
COMMENT                                #1065=(CLabel 
COMMENT                                       (CWidget 0 (0 0) 1 2 0 0 #1007# 0 100) 
COMMENT                                       (LOGPEN 0 0 0) 1 
COMMENT                                       (LOGFONT 46 17 0 0 700 0 0 0 0 3 2 1 34 
COMMENT                                        "Arial") 1.74233 0.666667 0 "p2" "@N" 1 
COMMENT                                       13.3263 -13.9386 0 -10 1.14891 1.12394 
COMMENT                                       #1064#) 
COMMENT                                #1066=(CWideArrow 
COMMENT                                       (CWideLine 
COMMENT                                        (CWidget 0 (3 #25# 0) 1 2 0 0 #1010# 0 
COMMENT                                         100) (LOGPEN 0 0 3355545) 1 
COMMENT                                        (LOGBRUSH 0 6724095 0) 0.835356 4.43347 
COMMENT                                        4.54964 1 0.082322) 0.8 1.8 0) 
COMMENT                                #1067=(CLabel 
COMMENT                                       (CWidget 0 (0 0) 1 2 0 0 #1007# 21162980 
COMMENT                                        100) (LOGPEN 0 0 0) 1 
COMMENT                                       (LOGFONT 46 17 0 0 700 0 0 0 0 3 2 1 34 
COMMENT                                        "Arial") 1.74233 0.666667 0 "NC p7" "@N" 
COMMENT                                       1 13.9843 -15.681 0 -10 2.67247 1.12394 
COMMENT                                       #1066#) 
COMMENT                                #1068=(CScratch 
COMMENT                                       (CWidget 0 (3 #26# 0) 1 2 0 0 #1015# 0 
COMMENT                                        100) (LOGPEN 0 8 13395507) 10 1 4.43347 
COMMENT                                       1.9 0.082322 1) 
COMMENT                                #1069=(CLabel 
COMMENT                                       (CWidget 0 (0 0) 1 2 0 0 #1007# 21756252 
COMMENT                                        100) (LOGPEN 0 0 0) 1 
COMMENT                                       (LOGFONT 46 17 0 0 700 0 0 0 0 3 2 1 34 
COMMENT                                        "Arial") 1.74233 0.666667 0 "p1" "@N" 1 
COMMENT                                       13.1347 -17.4233 0 -10 1.14891 1.12394 
COMMENT                                       #1068#) 
COMMENT                                #1070=(CWideArrow 
COMMENT                                       (CWideLine 
COMMENT                                        (CWidget 0 (3 #27# 0) 1 2 0 0 #1010# 0 
COMMENT                                         100) (LOGPEN 0 0 3355545) 1 
COMMENT                                        (LOGBRUSH 0 6724095 0) 0.670712 4.28984 
COMMENT                                        4.39968 1 0.082322) 0.8 1.8 0) 
COMMENT                                #1071=(CLabel 
COMMENT                                       (CWidget 0 (0 0) 1 2 0 0 #1007# 21796332 
COMMENT                                        100) (LOGPEN 0 0 0) 1 
COMMENT                                       (LOGFONT 46 17 0 0 700 0 0 0 0 3 2 1 34 
COMMENT                                        "Arial") 1.74233 0.666667 0 "p6" "@N" 1 
COMMENT                                       12.8491 -19.1656 0 -10 1.14891 1.12394 
COMMENT                                       #1070#) 
COMMENT                                #1072=(CWideArrow 
COMMENT                                       (CWideLine 
COMMENT                                        (CWidget 0 (3 #28# 0) 1 2 0 0 #1010# 0 
COMMENT                                         100) (LOGPEN 0 0 3355545) 1 
COMMENT                                        (LOGBRUSH 0 6724095 0) 0.506068 4.10679 
COMMENT                                        4.3159 1 0.082322) 0.8 1.8 0) 
COMMENT                                #1073=(CLabel 
COMMENT                                       (CWidget 0 (0 0) 1 2 0 0 #1007# 27299676 
COMMENT                                        100) (LOGPEN 0 0 0) 1 
COMMENT                                       (LOGFONT 46 17 0 0 700 0 0 0 0 3 2 1 34 
COMMENT                                        "Arial") 1.74233 0.666667 0 "PR HIV" 
COMMENT                                       "@N" 1 13.1626 -20.908 0 -10 3.172 
COMMENT                                       1.12394 #1072#) 
COMMENT                                #1074=(CWideArrow 
COMMENT                                       (CWideLine 
COMMENT                                        (CWidget 0 (3 #29# 0) 1 2 0 0 #1010# 0 
COMMENT                                         100) (LOGPEN 0 0 3355545) 1 
COMMENT                                        (LOGBRUSH 0 6724095 0) 1 3.17743 4.10679 
COMMENT                                        1 0.082322) 0.8 1.8 0) 
COMMENT                                #1075=(CLabel 
COMMENT                                       (CWidget 0 (0 0) 1 2 0 0 #1007# 21150572 
COMMENT                                        100) (LOGPEN 0 0 0) 1 
COMMENT                                       (LOGFONT 46 17 0 0 700 0 0 0 0 3 2 1 34 
COMMENT                                        "Arial") 1.74233 0.666667 0 "RT p51" 
COMMENT                                       "@N" 1 8.44378 -24.3926 0 -10 3.09707 
COMMENT                                       1.12394 #1074#) 
COMMENT                                #1076=(CWideArrow 
COMMENT                                       (CWideLine 
COMMENT                                        (CWidget 0 (3 #30# 0) 1 2 0 0 #1010# 0 
COMMENT                                         100) (LOGPEN 0 0 3355545) 1 
COMMENT                                        (LOGBRUSH 0 6724095 0) 1 2.92397 3.17743 
COMMENT                                        1 0.082322) 0.8 1.8 0) 
COMMENT                                #1077=(CLabel 
COMMENT                                       (CWidget 0 (0 0) 1 2 0 0 #1007# 21873364 
COMMENT                                        100) (LOGPEN 0 0 0) 1 
COMMENT                                       (LOGFONT 46 17 0 0 700 0 0 0 0 3 2 1 34 
COMMENT                                        "Arial") 1.74233 0.666667 0 "RNaseH" 
COMMENT                                       "@N" 1 -3.8046 -15.681 0 -10 3.52167 
COMMENT                                       1.12394 #1076#) 
COMMENT                                #1078=(CWideArrow 
COMMENT                                       (CWideLine 
COMMENT                                        (CWidget 0 (3 #31# 0) 1 2 0 0 #1010# 0 
COMMENT                                         100) (LOGPEN 0 0 3355545) 1 
COMMENT                                        (LOGBRUSH 0 6724095 0) 1 2.31566 2.92397 
COMMENT                                        1 0.082322) 0.8 1.8 0) 
COMMENT                                #1079=(CLabel 
COMMENT                                       (CWidget 0 (0 0) 1 2 0 0 #1007# 28059204 
COMMENT                                        100) (LOGPEN 0 0 0) 1 
COMMENT                                       (LOGFONT 46 17 0 0 700 0 0 0 0 3 2 1 34 
COMMENT                                        "Arial") 1.74233 0.666667 0 "IN HIV" 
COMMENT                                       "@N" 1 -10.0521 -8.71165 0 -10 2.82233 
COMMENT                                       1.12394 #1078#)) (CObjectList)) 
COMMENT                        #1080=(CGroupWidget 
COMMENT                               (CWidget 21 (7 21 0) 1 2 0 0 Nil -1157 100) 
COMMENT                               (CObjectList 
COMMENT                                #1081=(CWideArrow 
COMMENT                                       (CWideLine 
COMMENT                                        (CWidget 0 (3 #10# 0) 1 2 0 0 #1011# 0 
COMMENT                                         100) (LOGPEN 0 0 6723840) 1 
COMMENT                                        (LOGBRUSH 0 10079334 0) 1 5.39029 
COMMENT                                        5.72543 1 0.082322) 0.8 1.8 0) 
COMMENT                                #1082=(CLabel 
COMMENT                                       (CWidget 0 (0 0) 1 2 0 0 #1007# 26969612 
COMMENT                                        100) (LOGPEN 0 0 0) 1 
COMMENT                                       (LOGFONT 46 17 0 0 700 0 0 0 0 3 2 1 34 
COMMENT                                        "Arial") 1.74233 0.666667 0 
COMMENT                                       "B-globin intron" "@N" 1 14.1801 5.22699 
COMMENT                                       0 -10 6.6687 1.12394 #1081#) 
COMMENT                                #1083=(CScratch 
COMMENT                                       (CWidget 0 (3 #12# 0) 1 2 0 0 #1015# 0 
COMMENT                                        100) (LOGPEN 0 8 13395507) 10 1 1.73621 
COMMENT                                       1.9 0.082322 1) 
COMMENT                                #1084=(CLabel 
COMMENT                                       (CWidget 0 (0 0) 1 2 0 0 #1007# 7631721 
COMMENT                                        100) (LOGPEN 0 0 0) 1 
COMMENT                                       (LOGFONT 46 17 0 0 700 0 0 0 0 3 2 1 34 
COMMENT                                        "Arial") 1.74233 0.666667 0 
COMMENT                                       "End of globin" "@N" 1 -14.8691 5.22699 0 
COMMENT                                       -10 5.96936 1.12394 #1083#) 
COMMENT                                #1085=(CScratch 
COMMENT                                       (CWidget 0 (3 #14# 0) 1 2 0 0 #1015# 0 
COMMENT                                        100) (LOGPEN 0 8 13395507) 10 1 5.83174 
COMMENT                                       1.9 0.082322 1) 
COMMENT                                #1086=(CLabel 
COMMENT                                       (CWidget 0 (0 0) 1 2 0 0 #1007# 14352944 
COMMENT                                        100) (LOGPEN 0 0 0) 1 
COMMENT                                       (LOGFONT 46 17 0 0 700 0 0 0 0 3 2 1 34 
COMMENT                                        "Arial") 1.74233 0.666667 0 "CMV TATA" 
COMMENT                                       "@N" 1 11.0278 8.71165 0 -10 4.77049 
COMMENT                                       1.12394 #1085#) 
COMMENT                                #1087=(CWideArrow 
COMMENT                                       (CWideLine 
COMMENT                                        (CWidget 0 (3 #15# 0) 1 2 0 0 #1011# 0 
COMMENT                                         100) (LOGPEN 0 0 6723840) 1 
COMMENT                                        (LOGBRUSH 0 10079334 0) 1 6.27319 
COMMENT                                        0.0795589 1 0.082322) 0.8 1.8 0) 
COMMENT                                #1088=(CLabel 
COMMENT                                       (CWidget 0 (0 0) 1 2 0 0 #1007# 268786344 
COMMENT                                        100) (LOGPEN 0 0 0) 1 
COMMENT                                       (LOGFONT 46 17 0 0 700 0 0 0 0 3 2 1 34 
COMMENT                                        "Arial") 1.74233 0.666667 0 "SV40 ori" 
COMMENT                                       "@N" 1 -3.20368 15.681 0 -10 3.79641 
COMMENT                                       1.12394 #1087#) 
COMMENT                                #1089=(CScratch 
COMMENT                                       (CWidget 0 (3 #16# 0) 1 2 0 0 #1015# 0 
COMMENT                                        100) (LOGPEN 0 8 13395507) 10 1 0.736448 
COMMENT                                       1.9 0.082322 1) 
COMMENT                                #1090=(CLabel 
COMMENT                                       (CWidget 0 (0 0) 1 2 0 0 #1007# 27681380 
COMMENT                                        100) (LOGPEN 0 0 0) 1 
COMMENT                                       (LOGFONT 46 17 0 0 700 0 0 0 0 3 2 1 34 
COMMENT                                        "Arial") 1.74233 0.666667 0 "High copy" 
COMMENT                                       "@N" 1 -10.9875 12.1963 0 -10 4.49575 
COMMENT                                       1.12394 #1089#) 
COMMENT                                #1091=(CScratch 
COMMENT                                       (CWidget 0 (3 #18# 0) 1 2 0 0 #1015# 0 
COMMENT                                        100) (LOGPEN 0 8 13395507) 10 1 5.79513 
COMMENT                                       1.9 0.082322 1) 
COMMENT                                #1092=(CLabel 
COMMENT                                       (CWidget 0 (0 0) 1 2 0 0 #1007# 14352928 
COMMENT                                        100) (LOGPEN 0 0 0) 1 
COMMENT                                       (LOGFONT 46 17 0 0 700 0 0 0 0 3 2 1 34 
COMMENT                                        "Arial") 1.74233 0.666667 0 "CMV 5xxUTR" 
COMMENT                                       "@N" 1 12.8627 6.96932 0 -10 5.8195 
COMMENT                                       1.12394 #1091#) 
COMMENT                                #1093=(CWideArrow 
COMMENT                                       (CWideLine 
COMMENT                                        (CWidget 0 (3 #19# 0) 1 2 0 0 #1011# 0 
COMMENT                                         100) (LOGPEN 0 0 6723840) 1 
COMMENT                                        (LOGBRUSH 0 10079334 0) 0.835356 1.71861 
COMMENT                                        2.2537 1 0.082322) 0.8 1.8 0) 
COMMENT                                #1094=(CLabel 
COMMENT                                       (CWidget 0 (0 0) 1 2 0 0 #1007# 27282528 
COMMENT                                        100) (LOGPEN 0 0 0) 1 
COMMENT                                       (LOGFONT 46 17 0 0 700 0 0 0 0 3 2 1 34 
COMMENT                                        "Arial") 1.74233 0.666667 0 
COMMENT                                       "beta globin pA" "@N" 1 -14.6476 3.48466 
COMMENT                                       0 -10 6.59377 1.12394 #1093#) 
COMMENT                                #1095=(CScratch 
COMMENT                                       (CWidget 0 (3 #33# 0) 1 2 0 0 #1015# 0 
COMMENT                                        100) (LOGPEN 0 8 13395507) 10 1 1.70946 
COMMENT                                       1.9 0.082322 1) 
COMMENT                                #1096=(CLabel 
COMMENT                                       (CWidget 0 (0 0) 1 2 0 0 #1007# 22082924 
COMMENT                                        100) (LOGPEN 0 0 0) 1 
COMMENT                                       (LOGFONT 46 17 0 0 700 0 0 0 0 3 2 1 34 
COMMENT                                        "Arial") 1.74233 0.666667 0 
COMMENT                                       "Correction-143" "@N" 1 -15.3504 6.96932 
COMMENT                                       0 -10 6.44391 1.12394 #1095#)) 
COMMENT                               (CObjectList)) 
COMMENT                        #1097=(CGroupWidget 
COMMENT                               (CWidget 26 (7 26 0) 1 2 0 0 Nil -1227 100) 
COMMENT                               (CObjectList 
COMMENT                                #1098=(CScratch 
COMMENT                                       (CWidget 0 (3 #11# 0) 1 2 0 0 #1031# 0 
COMMENT                                        100) (LOGPEN 0 6 0) 8 1 2.11359 1.9 
COMMENT                                       0.082322 1) 
COMMENT                                #1099=(CLabel 
COMMENT                                       (CWidget 0 (0 0) 1 2 0 0 #1007# 
COMMENT                                        1701671529 100) (LOGPEN 0 0 0) 1 
COMMENT                                       (LOGFONT 46 17 0 0 700 0 0 0 0 3 2 1 34 
COMMENT                                        "Arial") 1.74233 0.666667 0 "polyA site" 
COMMENT                                       "@N" 1 -14.0165 1.74233 0 -10 4.42082 
COMMENT                                       1.12394 #1098#)) (CObjectList)) 
COMMENT                        #1100=(CGroupWidget 
COMMENT                               (CWidget 28 (7 28 0) 1 2 0 0 Nil -1018 100) 
COMMENT                               (CObjectList 
COMMENT                                #1101=(CScratch 
COMMENT                                       (CWidget 0 (3 #34# 0) 1 2 0 0 #1046# 0 
COMMENT                                        100) (LOGPEN 5 1 0) 1 1 0.0619574 1.9 
COMMENT                                       0.082322 1) 
COMMENT                                #1102=(CScratch 
COMMENT                                       (CWidget 0 (3 #35# 0) 1 2 0 0 #1046# 0 
COMMENT                                        100) (LOGPEN 5 1 0) 1 1 3.05281 1.9 
COMMENT                                       0.082322 1) 
COMMENT                                #1103=(CScratch 
COMMENT                                       (CWidget 0 (3 #36# 0) 1 2 0 0 #1046# 0 
COMMENT                                        100) (LOGPEN 5 1 0) 1 1 3.02465 1.9 
COMMENT                                       0.082322 1) 
COMMENT                                #1104=(CScratch 
COMMENT                                       (CWidget 0 (3 #37# 0) 1 2 0 0 #1046# 0 
COMMENT                                        100) (LOGPEN 5 1 0) 1 1 2.99648 1.9 
COMMENT                                       0.082322 1) 
COMMENT                                #1105=(CScratch 
COMMENT                                       (CWidget 0 (3 #38# 0) 1 2 0 0 #1046# 0 
COMMENT                                        100) (LOGPEN 5 1 0) 1 1 2.94016 1.9 
COMMENT                                       0.082322 1) 
COMMENT                                #1106=(CScratch 
COMMENT                                       (CWidget 0 (3 #39# 0) 1 2 0 0 #1046# 0 
COMMENT                                        100) (LOGPEN 5 1 0) 1 1 2.912 1.9 
COMMENT                                       0.082322 1) 
COMMENT                                #1107=(CScratch 
COMMENT                                       (CWidget 0 (3 #40# 0) 1 2 0 0 #1046# 0 
COMMENT                                        100) (LOGPEN 5 1 0) 1 1 2.88383 1.9 
COMMENT                                       0.082322 1) 
COMMENT                                #1108=(CScratch 
COMMENT                                       (CWidget 0 (3 #41# 0) 1 2 0 0 #1046# 0 
COMMENT                                        100) (LOGPEN 5 1 0) 1 1 2.85567 1.9 
COMMENT                                       0.082322 1) 
COMMENT                                #1109=(CScratch 
COMMENT                                       (CWidget 0 (3 #42# 0) 1 2 0 0 #1046# 0 
COMMENT                                        100) (LOGPEN 5 1 0) 1 1 2.82751 1.9 
COMMENT                                       0.082322 1) 
COMMENT                                #1110=(CScratch 
COMMENT                                       (CWidget 0 (3 #43# 0) 1 2 0 0 #1046# 0 
COMMENT                                        100) (LOGPEN 5 1 0) 1 1 2.79935 1.9 
COMMENT                                       0.082322 1) 
COMMENT                                #1111=(CScratch 
COMMENT                                       (CWidget 0 (3 #44# 0) 1 2 0 0 #1046# 0 
COMMENT                                        100) (LOGPEN 5 1 0) 1 1 2.77118 1.9 
COMMENT                                       0.082322 1) 
COMMENT                                #1112=(CScratch 
COMMENT                                       (CWidget 0 (3 #45# 0) 1 2 0 0 #1046# 0 
COMMENT                                        100) (LOGPEN 5 1 0) 1 1 2.74302 1.9 
COMMENT                                       0.082322 1) 
COMMENT                                #1113=(CScratch 
COMMENT                                       (CWidget 0 (3 #46# 0) 1 2 0 0 #1046# 0 
COMMENT                                        100) (LOGPEN 5 1 0) 1 1 2.71486 1.9 
COMMENT                                       0.082322 1) 
COMMENT                                #1114=(CScratch 
COMMENT                                       (CWidget 0 (3 #47# 0) 1 2 0 0 #1046# 0 
COMMENT                                        100) (LOGPEN 5 1 0) 1 1 2.6867 1.9 
COMMENT                                       0.082322 1) 
COMMENT                                #1115=(CScratch 
COMMENT                                       (CWidget 0 (3 #48# 0) 1 2 0 0 #1046# 0 
COMMENT                                        100) (LOGPEN 5 1 0) 1 1 2.65854 1.9 
COMMENT                                       0.082322 1) 
COMMENT                                #1116=(CScratch 
COMMENT                                       (CWidget 0 (3 #49# 0) 1 2 0 0 #1046# 0 
COMMENT                                        100) (LOGPEN 5 1 0) 1 1 2.63037 1.9 
COMMENT                                       0.082322 1) 
COMMENT                                #1117=(CScratch 
COMMENT                                       (CWidget 0 (3 #50# 0) 1 2 0 0 #1046# 
COMMENT                                        26946720 100) (LOGPEN 5 1 0) 1 1 2.57405 
COMMENT                                       1.9 0.082322 1) 
COMMENT                                #1118=(CScratch 
COMMENT                                       (CWidget 0 (3 #51# 0) 1 2 0 0 #1046# 
COMMENT                                        2081903016 100) (LOGPEN 5 1 0) 1 1 
COMMENT                                       2.54589 1.9 0.082322 1) 
COMMENT                                #1119=(CScratch 
COMMENT                                       (CWidget 0 (3 #52# 0) 1 2 0 0 #1046# 
COMMENT                                        131075 100) (LOGPEN 5 1 0) 1 1 2.51772 
COMMENT                                       1.9 0.082322 1) 
COMMENT                                #1120=(CScratch 
COMMENT                                       (CWidget 0 (3 #53# 0) 1 2 0 0 #1046# 
COMMENT                                        131075 100) (LOGPEN 5 1 0) 1 1 2.48956 
COMMENT                                       1.9 0.082322 1) 
COMMENT                                #1121=(CScratch 
COMMENT                                       (CWidget 0 (3 #54# 0) 1 2 0 0 #1046# 
COMMENT                                        26944244 100) (LOGPEN 5 1 0) 1 1 2.4614 
COMMENT                                       1.9 0.082322 1) 
COMMENT                                #1122=(CScratch 
COMMENT                                       (CWidget 0 (3 #55# 0) 1 2 0 0 #1046# 2 
COMMENT                                        100) (LOGPEN 5 1 0) 1 1 2.43324 1.9 
COMMENT                                       0.082322 1) 
COMMENT                                #1123=(CScratch 
COMMENT                                       (CWidget 0 (3 #56# 0) 1 2 0 0 #1046# 
COMMENT                                        26903336 100) (LOGPEN 5 1 0) 1 1 2.40507 
COMMENT                                       1.9 0.082322 1) 
COMMENT                                #1124=(CScratch 
COMMENT                                       (CWidget 0 (3 #57# 0) 1 2 0 0 #1046# 
COMMENT                                        27139264 100) (LOGPEN 5 1 0) 1 1 2.37691 
COMMENT                                       1.9 0.082322 1) 
COMMENT                                #1125=(CScratch 
COMMENT                                       (CWidget 0 (3 #58# 0) 1 2 0 0 #1046# 
COMMENT                                        21137140 100) (LOGPEN 5 1 0) 1 1 2.34875 
COMMENT                                       1.9 0.082322 1) 
COMMENT                                #1126=(CScratch 
COMMENT                                       (CWidget 0 (3 #59# 0) 1 2 0 0 #1046# 194 
COMMENT                                        100) (LOGPEN 5 1 0) 1 1 2.32059 1.9 
COMMENT                                       0.082322 1) 
COMMENT                                #1127=(CScratch 
COMMENT                                       (CWidget 0 (3 #60# 0) 1 2 0 0 #1046# 
COMMENT                                        2359302 100) (LOGPEN 5 1 0) 1 1 2.3065 
COMMENT                                       1.9 0.082322 1) 
COMMENT                                #1128=(CScratch 
COMMENT                                       (CWidget 0 (3 #61# 0) 1 2 0 0 #1046# 
COMMENT                                        21137500 100) (LOGPEN 5 1 0) 1 1 2.33467 
COMMENT                                       1.9 0.082322 1) 
COMMENT                                #1129=(CScratch 
COMMENT                                       (CWidget 0 (3 #62# 0) 1 2 0 0 #1046# 0 
COMMENT                                        100) (LOGPEN 5 1 0) 1 1 2.36283 1.9 
COMMENT                                       0.082322 1) 
COMMENT                                #1130=(CScratch 
COMMENT                                       (CWidget 0 (3 #63# 0) 1 2 0 0 #1046# 
COMMENT                                        27112448 100) (LOGPEN 5 1 0) 1 1 2.39099 
COMMENT                                       1.9 0.082322 1) 
COMMENT                                #1131=(CScratch 
COMMENT                                       (CWidget 0 (3 #64# 0) 1 2 0 0 #1046# 
COMMENT                                        26990024 100) (LOGPEN 5 1 0) 1 1 2.41915 
COMMENT                                       1.9 0.082322 1) 
COMMENT                                #1132=(CScratch 
COMMENT                                       (CWidget 0 (3 #65# 0) 1 2 0 0 #1046# 194 
COMMENT                                        100) (LOGPEN 5 1 0) 1 1 2.44732 1.9 
COMMENT                                       0.082322 1) 
COMMENT                                #1133=(CScratch 
COMMENT                                       (CWidget 0 (3 #66# 0) 1 2 0 0 #1046# 
COMMENT                                        7249792 100) (LOGPEN 5 1 0) 1 1 2.47548 
COMMENT                                       1.9 0.082322 1) 
COMMENT                                #1134=(CScratch 
COMMENT                                       (CWidget 0 (3 #67# 0) 1 2 0 0 #1046# 
COMMENT                                        262149 100) (LOGPEN 5 1 0) 1 1 2.50364 
COMMENT                                       1.9 0.082322 1) 
COMMENT                                #1135=(CScratch 
COMMENT                                       (CWidget 0 (3 #68# 0) 1 2 0 0 #1046# 
COMMENT                                        2082602612 100) (LOGPEN 5 1 0) 1 1 
COMMENT                                       2.5318 1.9 0.082322 1) 
COMMENT                                #1136=(CScratch 
COMMENT                                       (CWidget 0 (3 #69# 0) 1 2 0 0 #1046# 
COMMENT                                        16790083 100) (LOGPEN 5 1 0) 1 1 2.55997 
COMMENT                                       1.9 0.082322 1) 
COMMENT                                #1137=(CScratch 
COMMENT                                       (CWidget 0 (3 #70# 0) 1 2 0 0 #1046# 
COMMENT                                        22122360 100) (LOGPEN 5 1 0) 1 1 2.61629 
COMMENT                                       1.9 0.082322 1) 
COMMENT                                #1138=(CScratch 
COMMENT                                       (CWidget 0 (3 #71# 0) 1 2 0 0 #1046# 41 
COMMENT                                        100) (LOGPEN 5 1 0) 1 1 2.64445 1.9 
COMMENT                                       0.082322 1) 
COMMENT                                #1139=(CScratch 
COMMENT                                       (CWidget 0 (3 #72# 0) 1 2 0 0 #1046# 
COMMENT                                        917521 100) (LOGPEN 5 1 0) 1 1 2.67262 
COMMENT                                       1.9 0.082322 1) 
COMMENT                                #1140=(CScratch 
COMMENT                                       (CWidget 0 (3 #73# 0) 1 2 0 0 #1046# 3 
COMMENT                                        100) (LOGPEN 5 1 0) 1 1 2.70078 1.9 
COMMENT                                       0.082322 1) 
COMMENT                                #1141=(CScratch 
COMMENT                                       (CWidget 0 (3 #74# 0) 1 2 0 0 #1046# 
COMMENT                                        27146368 100) (LOGPEN 5 1 0) 1 1 2.72894 
COMMENT                                       1.9 0.082322 1) 
COMMENT                                #1142=(CScratch 
COMMENT                                       (CWidget 0 (3 #75# 0) 1 2 0 0 #1046# 
COMMENT                                        27086512 100) (LOGPEN 5 1 0) 1 1 2.7571 
COMMENT                                       1.9 0.082322 1) 
COMMENT                                #1143=(CScratch 
COMMENT                                       (CWidget 0 (3 #76# 0) 1 2 0 0 #1046# 
COMMENT                                        2081903016 100) (LOGPEN 5 1 0) 1 1 
COMMENT                                       2.78527 1.9 0.082322 1) 
COMMENT                                #1144=(CScratch 
COMMENT                                       (CWidget 0 (3 #77# 0) 1 2 0 0 #1046# 
COMMENT                                        131075 100) (LOGPEN 5 1 0) 1 1 2.81343 
COMMENT                                       1.9 0.082322 1) 
COMMENT                                #1145=(CScratch 
COMMENT                                       (CWidget 0 (3 #78# 0) 1 2 0 0 #1046# 
COMMENT                                        7249792 100) (LOGPEN 5 1 0) 1 1 2.84159 
COMMENT                                       1.9 0.082322 1) 
COMMENT                                #1146=(CScratch 
COMMENT                                       (CWidget 0 (3 #79# 0) 1 2 0 0 #1046# 
COMMENT                                        1885431891 100) (LOGPEN 5 1 0) 1 1 
COMMENT                                       2.86975 1.9 0.082322 1) 
COMMENT                                #1147=(CScratch 
COMMENT                                       (CWidget 0 (3 #80# 0) 1 2 0 0 #1046# 
COMMENT                                        14352792 100) (LOGPEN 5 1 0) 1 1 2.89792 
COMMENT                                       1.9 0.082322 1) 
COMMENT                                #1148=(CScratch 
COMMENT                                       (CWidget 0 (3 #81# 0) 1 2 0 0 #1046# 
COMMENT                                        1701734732 100) (LOGPEN 5 1 0) 1 1 
COMMENT                                       2.92608 1.9 0.082322 1) 
COMMENT                                #1149=(CScratch 
COMMENT                                       (CWidget 0 (3 #82# 0) 1 2 0 0 #1046# 
COMMENT                                        21731220 100) (LOGPEN 5 1 0) 1 1 2.9824 
COMMENT                                       1.9 0.082322 1) 
COMMENT                                #1150=(CScratch 
COMMENT                                       (CWidget 0 (3 #83# 0) 1 2 0 0 #1046# 180 
COMMENT                                        100) (LOGPEN 5 1 0) 1 1 3.01057 1.9 
COMMENT                                       0.082322 1) 
COMMENT                                #1151=(CScratch 
COMMENT                                       (CWidget 0 (3 #84# 0) 1 2 0 0 #1046# 1182 
COMMENT                                        100) (LOGPEN 5 1 0) 1 1 3.03873 1.9 
COMMENT                                       0.082322 1) 
COMMENT                                #1152=(CScratch 
COMMENT                                       (CWidget 0 (3 #85# 0) 1 2 0 0 #1046# -1 
COMMENT                                        100) (LOGPEN 5 1 0) 1 1 4.63483 1.9 
COMMENT                                       0.082322 1) 
COMMENT                                #1153=(CScratch 
COMMENT                                       (CWidget 0 (3 #86# 0) 1 2 0 0 #1046# 0 
COMMENT                                        100) (LOGPEN 5 1 0) 1 1 4.19057 1.9 
COMMENT                                       0.082322 1) 
COMMENT                                #1154=(CScratch 
COMMENT                                       (CWidget 0 (3 #87# 0) 1 2 0 0 #1046# 0 
COMMENT                                        100) (LOGPEN 5 1 0) 1 1 4.14974 1.9 
COMMENT                                       0.082322 1) 
COMMENT                                #1155=(CScratch 
COMMENT                                       (CWidget 0 (3 #88# 0) 1 2 0 0 #1046# 0 
COMMENT                                        100) (LOGPEN 5 1 0) 1 1 4.13002 1.9 
COMMENT                                       0.082322 1) 
COMMENT                                #1156=(CScratch 
COMMENT                                       (CWidget 0 (3 #89# 0) 1 2 0 0 #1046# 0 
COMMENT                                        100) (LOGPEN 5 1 0) 1 1 4.1082 1.9 
COMMENT                                       0.082322 1) 
COMMENT                                #1157=(CScratch 
COMMENT                                       (CWidget 0 (3 #90# 0) 1 2 0 0 #1046# 
COMMENT                                        27297860 100) (LOGPEN 5 1 0) 1 1 3.63436 
COMMENT                                       1.9 0.082322 1) 
COMMENT                                #1158=(CScratch 
COMMENT                                       (CWidget 0 (3 #91# 0) 1 2 0 0 #1046# 
COMMENT                                        262172 100) (LOGPEN 5 1 0) 1 1 3.47877 
COMMENT                                       1.9 0.082322 1) 
COMMENT                                #1159=(CScratch 
COMMENT                                       (CWidget 0 (3 #92# 0) 1 2 0 0 #1046# 
COMMENT                                        27196680 100) (LOGPEN 5 1 0) 1 1 5.34171 
COMMENT                                       1.9 0.082322 1) 
COMMENT                                #1160=(CScratch 
COMMENT                                       (CWidget 0 (3 #93# 0) 1 2 0 0 #1046# 
COMMENT                                        21957992 100) (LOGPEN 5 1 0) 1 1 5.15936 
COMMENT                                       1.9 0.082322 1) 
COMMENT                                #1161=(CScratch 
COMMENT                                       (CWidget 0 (3 #94# 0) 1 2 0 0 #1046# 
COMMENT                                        21787532 100) (LOGPEN 5 1 0) 1 1 4.99109 
COMMENT                                       1.9 0.082322 1) 
COMMENT                                #1162=(CScratch 
COMMENT                                       (CWidget 0 (3 #95# 0) 1 2 0 0 #1046# 
COMMENT                                        21732272 100) (LOGPEN 5 1 0) 1 1 4.7848 
COMMENT                                       1.9 0.082322 1) 
COMMENT                                #1163=(CScratch 
COMMENT                                       (CWidget 0 (3 #96# 0) 1 2 0 0 #1046# 
COMMENT                                        2359315 100) (LOGPEN 5 1 0) 1 1 4.57921 
COMMENT                                       1.9 0.082322 1) 
COMMENT                                #1164=(CScratch 
COMMENT                                       (CWidget 0 (3 #97# 0) 1 2 0 0 #1046# -2 
COMMENT                                        100) (LOGPEN 5 1 0) 1 1 4.38912 1.9 
COMMENT                                       0.082322 1) 
COMMENT                                #1165=(CScratch 
COMMENT                                       (CWidget 0 (3 #98# 0) 1 2 0 0 #1046# 
COMMENT                                        1668238368 100) (LOGPEN 5 1 0) 1 1 
COMMENT                                       4.21592 1.9 0.082322 1) 
COMMENT                                #1166=(CScratch 
COMMENT                                       (CWidget 0 (3 #99# 0) 1 2 0 0 #1046# 
COMMENT                                        544175136 100) (LOGPEN 5 1 0) 1 1 
COMMENT                                       4.04694 1.9 0.082322 1) 
COMMENT                                #1167=(CScratch 
COMMENT                                       (CWidget 0 (3 #100# 0) 1 2 0 0 #1046# 
COMMENT                                        1667589746 100) (LOGPEN 5 1 0) 1 1 
COMMENT                                       3.83784 1.9 0.082322 1) 
COMMENT                                #1168=(CScratch 
COMMENT                                       (CWidget 0 (3 #101# 0) 1 2 0 0 #1046# 
COMMENT                                        1128481603 100) (LOGPEN 5 1 0) 1 1 
COMMENT                                       3.65619 1.9 0.082322 1) 
COMMENT                                #1169=(CScratch 
COMMENT                                       (CWidget 0 (3 #102# 0) 1 2 0 0 #1046# 
COMMENT                                        393276 100) (LOGPEN 5 1 0) 1 1 3.35485 
COMMENT                                       1.9 0.082322 1) 
COMMENT                                #1170=(CScratch 
COMMENT                                       (CWidget 0 (3 #103# 0) 1 2 0 0 #1046# 
COMMENT                                        1918989395 100) (LOGPEN 5 1 0) 1 1 
COMMENT                                       3.1211 1.9 0.082322 1) 
COMMENT                                #1171=(CScratch 
COMMENT                                       (CWidget 0 (3 #104# 0) 1 2 0 0 #1046# 
COMMENT                                        786462 100) (LOGPEN 5 1 0) 1 1 2.91341 
COMMENT                                       1.9 0.082322 1) 
COMMENT                                #1172=(CScratch 
COMMENT                                       (CWidget 0 (3 #105# 0) 1 2 0 0 #1046# 
COMMENT                                        1869182064 100) (LOGPEN 5 1 0) 1 1 
COMMENT                                       2.69303 1.9 0.082322 1) 
COMMENT                                #1173=(CScratch 
COMMENT                                       (CWidget 0 (3 #106# 0) 1 2 0 0 #1046# 
COMMENT                                        14352824 100) (LOGPEN 5 1 0) 1 1 2.52899 
COMMENT                                       1.9 0.082322 1) 
COMMENT                                #1174=(CScratch 
COMMENT                                       (CWidget 0 (3 #107# 0) 1 2 0 0 #1046# 0 
COMMENT                                        100) (LOGPEN 5 1 0) 1 1 5.14739 1.9 
COMMENT                                       0.082322 1) 
COMMENT                                #1175=(CScratch 
COMMENT                                       (CWidget 0 (3 #108# 0) 1 2 0 0 #1046# 0 
COMMENT                                        100) (LOGPEN 5 1 0) 1 1 4.98546 1.9 
COMMENT                                       0.082322 1) 
COMMENT                                #1176=(CScratch 
COMMENT                                       (CWidget 0 (3 #109# 0) 1 2 0 0 #1046# 0 
COMMENT                                        100) (LOGPEN 5 1 0) 1 1 4.76297 1.9 
COMMENT                                       0.082322 1) 
COMMENT                                #1177=(CScratch 
COMMENT                                       (CWidget 0 (3 #110# 0) 1 2 0 0 #1046# 
COMMENT                                        1819047238 100) (LOGPEN 5 1 0) 1 1 
COMMENT                                       4.57288 1.9 0.082322 1) 
COMMENT                                #1178=(CScratch 
COMMENT                                       (CWidget 0 (3 #111# 0) 1 2 0 0 #1046# 
COMMENT                                        1629498435 100) (LOGPEN 5 1 0) 1 1 
COMMENT                                       4.43347 1.9 0.082322 1) 
COMMENT                                #1179=(CScratch 
COMMENT                                       (CWidget 0 (3 #112# 0) 1 2 0 0 #1046# 
COMMENT                                        2082602612 100) (LOGPEN 5 1 0) 1 1 
COMMENT                                       4.24126 1.9 0.082322 1) 
COMMENT                                #1180=(CScratch 
COMMENT                                       (CWidget 0 (3 #113# 0) 1 2 0 0 #1046# 
COMMENT                                        1668571501 100) (LOGPEN 5 1 0) 1 1 
COMMENT                                       4.0223 1.9 0.082322 1) 
COMMENT                                #1181=(CScratch 
COMMENT                                       (CWidget 0 (3 #114# 0) 1 2 0 0 #1046# 
COMMENT                                        27649184 100) (LOGPEN 5 1 0) 1 1 3.81883 
COMMENT                                       1.9 0.082322 1) 
COMMENT                                #1182=(CScratch 
COMMENT                                       (CWidget 0 (3 #115# 0) 1 2 0 0 #1046# 
COMMENT                                        1869182064 100) (LOGPEN 5 1 0) 1 1 
COMMENT                                       3.52805 1.9 0.082322 1) 
COMMENT                                #1183=(CScratch 
COMMENT                                       (CWidget 0 (3 #116# 0) 1 2 0 0 #1046# 180 
COMMENT                                        100) (LOGPEN 5 1 0) 1 1 3.29008 1.9 
COMMENT                                       0.082322 1) 
COMMENT                                #1184=(CScratch 
COMMENT                                       (CWidget 0 (3 #117# 0) 1 2 0 0 #1046# 
COMMENT                                        538980913 100) (LOGPEN 5 1 0) 1 1 
COMMENT                                       2.87398 1.9 0.082322 1) 
COMMENT                                #1185=(CScratch 
COMMENT                                       (CWidget 0 (3 #118# 0) 1 2 0 0 #1046# 
COMMENT                                        26917152 100) (LOGPEN 5 1 0) 1 1 2.62404 
COMMENT                                       1.9 0.082322 1) 
COMMENT                                #1186=(CScratch 
COMMENT                                       (CWidget 0 (3 #119# 0) 1 2 0 0 #1046# 0 
COMMENT                                        100) (LOGPEN 5 1 0) 1 1 2.38466 1.9 
COMMENT                                       0.082322 1) 
COMMENT                                #1187=(CScratch 
COMMENT                                       (CWidget 0 (3 #120# 0) 1 2 0 0 #1046# 17 
COMMENT                                        100) (LOGPEN 5 1 0) 1 1 4.5595 1.9 
COMMENT                                       0.082322 1) 
COMMENT                                #1188=(CScratch 
COMMENT                                       (CWidget 0 (3 #121# 0) 1 2 0 0 #1046# 
COMMENT                                        27145760 100) (LOGPEN 5 1 0) 1 1 4.31097 
COMMENT                                       1.9 0.082322 1) 
COMMENT                                #1189=(CScratch 
COMMENT                                       (CWidget 0 (3 #122# 0) 1 2 0 0 #1046# 
COMMENT                                        21777852 100) (LOGPEN 5 1 0) 1 1 4.90731 
COMMENT                                       1.9 0.082322 1) 
COMMENT                                #1190=(CScratch 
COMMENT                                       (CWidget 0 (3 #123# 0) 1 2 0 0 #1046# 
COMMENT                                        -972691530 100) (LOGPEN 5 1 0) 1 1 
COMMENT                                       5.78668 1.9 0.082322 1) 
COMMENT                                #1191=(CScratch 
COMMENT                                       (CWidget 0 (3 #124# 0) 1 2 0 0 #1046# 12 
COMMENT                                        100) (LOGPEN 5 1 0) 1 1 3.90472 1.9 
COMMENT                                       0.082322 1) 
COMMENT                                #1192=(CScratch 
COMMENT                                       (CWidget 0 (3 #125# 0) 1 2 0 0 #1046# 
COMMENT                                        5066564 100) (LOGPEN 5 1 0) 1 1 4.39686 
COMMENT                                       1.9 0.082322 1) 
COMMENT                                #1193=(CScratch 
COMMENT                                       (CWidget 0 (3 #126# 0) 1 2 0 0 #1046# 
COMMENT                                        21923020 100) (LOGPEN 5 1 0) 1 1 4.41728 
COMMENT                                       1.9 0.082322 1) 
COMMENT                                #1194=(CScratch 
COMMENT                                       (CWidget 0 (3 #127# 0) 1 2 0 0 #1046# 0 
COMMENT                                        100) (LOGPEN 5 1 0) 1 1 4.30956 1.9 
COMMENT                                       0.082322 1) 
COMMENT                                #1195=(CScratch 
COMMENT                                       (CWidget 0 (3 #128# 0) 1 2 0 0 #1046# 
COMMENT                                        1869182064 100) (LOGPEN 5 1 0) 1 1 
COMMENT                                       2.95776 1.9 0.082322 1) 
COMMENT                                #1196=(CScratch 
COMMENT                                       (CWidget 0 (3 #129# 0) 1 2 0 0 #1046# 
COMMENT                                        22041812 100) (LOGPEN 5 1 0) 1 1 2.95776 
COMMENT                                       1.9 0.082322 1) 
COMMENT                                #1197=(CScratch 
COMMENT                                       (CWidget 0 (3 #130# 0) 1 2 0 0 #1046# 
COMMENT                                        21420800 100) (LOGPEN 5 1 0) 1 1 5.8078 
COMMENT                                       1.9 0.082322 1) 
COMMENT                                #1198=(CScratch 
COMMENT                                       (CWidget 0 (3 #131# 0) 1 2 0 0 #1046# 
COMMENT                                        14352936 100) (LOGPEN 5 1 0) 1 1 5.83948 
COMMENT                                       1.9 0.082322 1) 
COMMENT                                #1199=(CScratch 
COMMENT                                       (CWidget 0 (3 #132# 0) 1 2 0 0 #1046# 7 
COMMENT                                        100) (LOGPEN 5 1 0) 1 1 5.843 1.9 
COMMENT                                       0.082322 1) 
COMMENT                                #1200=(CScratch 
COMMENT                                       (CWidget 0 (3 #133# 0) 1 2 0 0 #1046# 0 
COMMENT                                        100) (LOGPEN 5 1 0) 1 1 5.41212 1.9 
COMMENT                                       0.082322 1) 
COMMENT                                #1201=(CScratch 
COMMENT                                       (CWidget 0 (3 #134# 0) 1 2 0 0 #1046# 
COMMENT                                        22019508 100) (LOGPEN 5 1 0) 1 1 2.22131 
COMMENT                                       1.9 0.082322 1) 
COMMENT                                #1202=(CScratch 
COMMENT                                       (CWidget 0 (3 #135# 0) 1 2 0 0 #1046# 
COMMENT                                        21833808 100) (LOGPEN 5 1 0) 1 1 5.42268 
COMMENT                                       1.9 0.082322 1) 
COMMENT                                #1203=(CScratch 
COMMENT                                       (CWidget 0 (3 #136# 0) 1 2 0 0 #1046# 
COMMENT                                        733360632 100) (LOGPEN 5 1 0) 1 1 
COMMENT                                       0.11265 1.9 0.082322 1) 
COMMENT                                #1204=(CScratch 
COMMENT                                       (CWidget 0 (3 #137# 0) 1 2 0 0 #1046# 2 
COMMENT                                        100) (LOGPEN 5 1 0) 1 1 6.16758 1.9 
COMMENT                                       0.082322 1) 
COMMENT                                #1205=(CScratch 
COMMENT                                       (CWidget 0 (3 #138# 0) 1 2 0 0 #1046# 400 
COMMENT                                        100) (LOGPEN 5 1 0) 1 1 5.74514 1.9 
COMMENT                                       0.082322 1) 
COMMENT                                #1206=(CScratch 
COMMENT                                       (CWidget 0 (3 #139# 0) 1 2 0 0 #1046# 
COMMENT                                        22126028 100) (LOGPEN 5 1 0) 1 1 5.53392 
COMMENT                                       1.9 0.082322 1) 
COMMENT                                #1207=(CScratch 
COMMENT                                       (CWidget 0 (3 #140# 0) 1 2 0 0 #1046# 
COMMENT                                        27258656 100) (LOGPEN 5 1 0) 1 1 2.13471 
COMMENT                                       1.9 0.082322 1) 
COMMENT                                #1208=(CScratch 
COMMENT                                       (CWidget 0 (3 #141# 0) 1 2 0 0 #1046# 11 
COMMENT                                        100) (LOGPEN 5 1 0) 1 1 1.92279 1.9 
COMMENT                                       0.082322 1) 
COMMENT                                #1209=(CScratch 
COMMENT                                       (CWidget 0 (3 #142# 0) 1 2 0 0 #1046# 0 
COMMENT                                        100) (LOGPEN 5 1 0) 1 1 0.617462 1.9 
COMMENT                                       0.082322 1) 
COMMENT                                #1210=(CScratch 
COMMENT                                       (CWidget 0 (3 #143# 0) 1 2 0 0 #1046# 0 
COMMENT                                        100) (LOGPEN 5 1 0) 1 1 0.836425 1.9 
COMMENT                                       0.082322 1) 
COMMENT                                #1211=(CScratch 
COMMENT                                       (CWidget 0 (3 #144# 0) 1 2 0 0 #1046# 0 
COMMENT                                        100) (LOGPEN 5 1 0) 1 1 1.04201 1.9 
COMMENT                                       0.082322 1) 
COMMENT                                #1212=(CScratch 
COMMENT                                       (CWidget 0 (3 #145# 0) 1 2 0 0 #1046# 
COMMENT                                        1818583649 100) (LOGPEN 5 1 0) 1 1 
COMMENT                                       1.25252 1.9 0.082322 1) 
COMMENT                                #1213=(CScratch 
COMMENT                                       (CWidget 0 (3 #146# 0) 1 2 0 0 #1046# 12 
COMMENT                                        100) (LOGPEN 5 1 0) 1 1 1.46586 1.9 
COMMENT                                       0.082322 1) 
COMMENT                                #1214=(CScratch 
COMMENT                                       (CWidget 0 (3 #147# 0) 1 2 0 0 #1046# 7 
COMMENT                                        100) (LOGPEN 5 1 0) 1 1 1.682 1.9 
COMMENT                                       0.082322 1) 
COMMENT                                #1215=(CScratch 
COMMENT                                       (CWidget 0 (3 #148# 0) 1 2 0 0 #1046# 
COMMENT                                        851977 100) (LOGPEN 5 1 0) 1 1 6.10773 
COMMENT                                       1.9 0.082322 1) 
COMMENT                                #1216=(CScratch 
COMMENT                                       (CWidget 0 (3 #149# 0) 1 2 0 0 #1046# 
COMMENT                                        26899076 100) (LOGPEN 5 1 0) 1 1 5.89651 
COMMENT                                       1.9 0.082322 1) 
COMMENT                                #1217=(CScratch 
COMMENT                                       (CWidget 0 (3 #150# 0) 1 2 0 0 #1046# 
COMMENT                                        2033687972 100) (LOGPEN 5 1 0) 1 1 
COMMENT                                       5.68741 1.9 0.082322 1) 
COMMENT                                #1218=(CScratch 
COMMENT                                       (CWidget 0 (3 #151# 0) 1 2 0 0 #1046# 
COMMENT                                        21799728 100) (LOGPEN 5 1 0) 1 1 5.47478 
COMMENT                                       1.9 0.082322 1) 
COMMENT                                #1219=(CScratch 
COMMENT                                       (CWidget 0 (3 #152# 0) 1 2 0 0 #1046# 
COMMENT                                        21869732 100) (LOGPEN 5 1 0) 1 1 2.07487 
COMMENT                                       1.9 0.082322 1) 
COMMENT                                #1220=(CScratch 
COMMENT                                       (CWidget 0 (3 #153# 0) 1 2 0 0 #1046# 
COMMENT                                        1701607796 100) (LOGPEN 5 1 0) 1 1 
COMMENT                                       1.86717 1.9 0.082322 1) 
COMMENT                                #1221=(CScratch 
COMMENT                                       (CWidget 0 (3 #154# 0) 1 2 0 0 #1046# 
COMMENT                                        27126572 100) (LOGPEN 5 1 0) 1 1 
COMMENT                                       0.470313 1.9 0.082322 1) 
COMMENT                                #1222=(CScratch 
COMMENT                                       (CWidget 0 (3 #155# 0) 1 2 0 0 #1046# 
COMMENT                                        21954320 100) (LOGPEN 5 1 0) 1 1 
COMMENT                                       0.681531 1.9 0.082322 1) 
COMMENT                                #1223=(CScratch 
COMMENT                                       (CWidget 0 (3 #156# 0) 1 2 0 0 #1046# 0 
COMMENT                                        100) (LOGPEN 5 1 0) 1 1 0.89275 1.9 
COMMENT                                       0.082322 1) 
COMMENT                                #1224=(CScratch 
COMMENT                                       (CWidget 0 (3 #157# 0) 1 2 0 0 #1046# 
COMMENT                                        268764136 100) (LOGPEN 5 1 0) 1 1 
COMMENT                                       1.10397 1.9 0.082322 1) 
COMMENT                                #1225=(CScratch 
COMMENT                                       (CWidget 0 (3 #158# 0) 1 2 0 0 #1046# 
COMMENT                                        2082602632 100) (LOGPEN 5 1 0) 1 1 
COMMENT                                       1.31519 1.9 0.082322 1) 
COMMENT                                #1226=(CScratch 
COMMENT                                       (CWidget 0 (3 #159# 0) 1 2 0 0 #1046# 
COMMENT                                        27494864 100) (LOGPEN 5 1 0) 1 1 1.5264 
COMMENT                                       1.9 0.082322 1) 
COMMENT                                #1227=(CScratch 
COMMENT                                       (CWidget 0 (3 #160# 0) 1 2 0 0 #1046# 
COMMENT                                        327684 100) (LOGPEN 5 1 0) 1 1 5.87891 
COMMENT                                       1.9 0.082322 1) 
COMMENT                                #1228=(CScratch 
COMMENT                                       (CWidget 0 (3 #161# 0) 1 2 0 0 #1046# 
COMMENT                                        1818583649 100) (LOGPEN 5 1 0) 1 1 
COMMENT                                       5.60362 1.9 0.082322 1) 
COMMENT                                #1229=(CScratch 
COMMENT                                       (CWidget 0 (3 #162# 0) 1 2 0 0 #1046# 
COMMENT                                        1111 100) (LOGPEN 5 1 0) 1 1 5.41071 1.9 
COMMENT                                       0.082322 1)) (CObjectList)) 
COMMENT                        #1230=(CGroupWidget 
COMMENT                               (CWidget 30 (7 30 0) 1 2 0 0 Nil -1088 100) 
COMMENT                               (CObjectList 
COMMENT                                #1231=(CWideArrow 
COMMENT                                       (CWideLine 
COMMENT                                        (CWidget 0 (3 #17# 0) 1 2 0 0 #1023# 0 
COMMENT                                         100) (LOGPEN 0 0 0) 1 
COMMENT                                        (LOGBRUSH 0 128 0) 0.835356 5.79513 
COMMENT                                        6.26755 1 0.082322) 0.8 1.8 0) 
COMMENT                                #1232=(CLabel 
COMMENT                                       (CWidget 0 (0 0) 1 2 0 0 #1007# 27207364 
COMMENT                                        100) (LOGPEN 0 0 0) 1 
COMMENT                                       (LOGFONT 46 17 0 0 700 0 0 0 0 3 2 1 34 
COMMENT                                        "Arial") 1.74233 0.666667 0 "CMV" "@N" 1 
COMMENT                                       4.90259 13.9386 0 -10 2.12299 1.12394 
COMMENT                                       #1231#) 
COMMENT                                #1233=(CWideArrow 
COMMENT                                       (CWideLine 
COMMENT                                        (CWidget 0 (3 #32# 0) 1 2 0 0 #1023# 0 
COMMENT                                         100) (LOGPEN 0 0 0) 1 
COMMENT                                        (LOGBRUSH 0 128 0) 0.670712 5.79513 
COMMENT                                        6.2063 1 0.082322) 0.8 1.8 0) 
COMMENT                                #1234=(CLabel 
COMMENT                                       (CWidget 0 (0 0) 1 2 0 0 #1007# 1 100) 
COMMENT                                       (LOGPEN 0 0 0) 1 
COMMENT                                       (LOGFONT 46 17 0 0 700 0 0 0 0 3 2 1 34 
COMMENT                                        "Arial") 1.74233 0.666667 0 "CMV" "@N" 1 
COMMENT                                       5.14063 12.1963 0 -10 2.12299 1.12394 
COMMENT                                       #1233#)) (CObjectList))) (CObjectList)) 
COMMENT                #1235=(CGroupWidget (CWidget 11 (8 0) 1 2 0 0 Nil -878 100) 
COMMENT                       (CObjectList 
COMMENT                        #1236=(CGroupWidget 
COMMENT                               (CWidget 1 (10 #3# 0) 1 2 0 0 Nil -739 100) 
COMMENT                               (CObjectList 
COMMENT                                #1237=(CScratch 
COMMENT                                       (CWidget 1 (1 #3# 1) 1 2 0 0 #1014# 
COMMENT                                        2082602612 100) (LOGPEN 0 6 10053171) 8 
COMMENT                                       1 2.27482 1.9 0.082322 1) 
COMMENT                                #1238=(CLabel 
COMMENT                                       (CWidget 0 (0 0) 1 2 0 0 #1016# 21657916 
COMMENT                                        100) (LOGPEN 0 0 153) 1 
COMMENT                                       (LOGFONT 38 14 0 0 400 0 0 0 0 3 2 1 18 
COMMENT                                        "Georgia") 1.74233 0.555556 128 
COMMENT                                       "{\\i Cla}I (5680)" "@N (@S)" 5 -14.0862 
COMMENT                                       -1.74233 0 -10 4.72054 0.974079 #1237#)) 
COMMENT                               (CObjectList)) 
COMMENT                        #1239=(CGroupWidget 
COMMENT                               (CWidget 1 (10 #4# 0) 1 2 0 0 Nil -739 100) 
COMMENT                               (CObjectList 
COMMENT                                #1240=(CScratch 
COMMENT                                       (CWidget 1 (1 #4# 1) 1 2 0 0 #1014# 
COMMENT                                        26962024 100) (LOGPEN 0 6 10053171) 8 1 
COMMENT                                       5.35579 1.9 0.082322 1) 
COMMENT                                #1241=(CLabel 
COMMENT                                       (CWidget 0 (0 0) 1 2 0 0 #1016# 21163868 
COMMENT                                        100) (LOGPEN 0 0 153) 1 
COMMENT                                       (LOGFONT 38 14 0 0 400 0 0 0 0 3 2 1 18 
COMMENT                                        "Georgia") 1.74233 0.555556 128 
COMMENT                                       "{\\i Eco}RI (1304)" "@N (@S)" 5 14.0291 
COMMENT                                       3.48466 0 -10 5.3949 0.974079 #1240#)) 
COMMENT                               (CObjectList)) 
COMMENT                        #1242=(CGroupWidget 
COMMENT                               (CWidget 1 (10 #5# 0) 1 2 0 0 Nil -2064 100) 
COMMENT                               (CObjectList 
COMMENT                                #1243=(CScratch 
COMMENT                                       (CWidget 1 (1 #5# 1) 1 2 0 0 #1014# 1065 
COMMENT                                        100) (LOGPEN 0 6 10053171) 8 1 2.27975 
COMMENT                                       1.9 0.082322 1) 
COMMENT                                #1244=(CLabel 
COMMENT                                       (CWidget 0 (0 0) 1 2 0 0 #1016# 14353024 
COMMENT                                        100) (LOGPEN 0 0 153) 1 
COMMENT                                       (LOGFONT 38 14 0 0 400 0 0 0 0 3 2 1 18 
COMMENT                                        "Georgia") 1.74233 0.555556 128 
COMMENT                                       "{\\i Hin}dIII (5673)" "@N (@S)" 5 
COMMENT                                       -14.3775 -3.48466 0 -10 5.89443 0.974079 
COMMENT                                       #1243#)) (CObjectList)) 
COMMENT                        #1245=(CGroupWidget 
COMMENT                               (CWidget 2 (10 #2# 0) 1 2 0 0 Nil -948 100) 
COMMENT                               (CObjectList 
COMMENT                                #1246=(CScratch 
COMMENT                                       (CWidget 1 (1 #2# 1) 1 2 0 0 #1014# 0 100) 
COMMENT                                       (LOGPEN 0 6 10053171) 8 1 3.2415 1.9 
COMMENT                                       0.082322 1) 
COMMENT                                #1247=(CLabel 
COMMENT                                       (CWidget 0 (0 0) 1 2 0 0 #1006# 21176628 
COMMENT                                        100) (LOGPEN 0 0 13408563) 1 
COMMENT                                       (LOGFONT 38 14 0 0 400 0 0 0 0 3 2 1 18 
COMMENT                                        "Georgia") 1.74233 0.555556 0 
COMMENT                                       "{\\i Bam}HI (4307)" "@N (@S)" 5 5.1722 
COMMENT                                       -31.3619 0 -10 5.96936 0.974079 #1246#) 
COMMENT                                #1248=(CScratch 
COMMENT                                       (CWidget 2 (1 #2# 2) 1 2 0 0 #1014# 
COMMENT                                        2082602612 100) (LOGPEN 0 6 10053171) 8 
COMMENT                                       1 2.28397 1.9 0.082322 1) 
COMMENT                                #1249=(CLabel 
COMMENT                                       (CWidget 0 (0 0) 1 2 0 0 #1006# 21970252 
COMMENT                                        100) (LOGPEN 0 0 13408563) 1 
COMMENT                                       (LOGFONT 38 14 0 0 400 0 0 0 0 3 2 1 18 
COMMENT                                        "Georgia") 1.74233 0.555556 0 
COMMENT                                       "{\\i Bam}HI (5667)" "@N (@S)" 5 -13.762 
COMMENT                                       -5.22699 0 -10 5.96936 0.974079 #1248#)) 
COMMENT                               (CObjectList)) 
COMMENT                        #1250=(CGroupWidget 
COMMENT                               (CWidget 3 (10 #6# 0) 1 2 0 0 Nil -1785 100) 
COMMENT                               (CObjectList 
COMMENT                                #1251=(CScratch 
COMMENT                                       (CWidget 1 (1 #6# 1) 1 2 0 0 #1014# 2 100) 
COMMENT                                       (LOGPEN 0 6 10053171) 8 1 5.95143 1.9 
COMMENT                                       0.082322 1) 
COMMENT                                #1252=(CLabel 
COMMENT                                       (CWidget 0 (0 0) 1 2 0 0 #1006# 21176688 
COMMENT                                        100) (LOGPEN 0 0 13408563) 1 
COMMENT                                       (LOGFONT 38 14 0 0 400 0 0 0 0 3 2 1 18 
COMMENT                                        "Georgia") 1.74233 0.555556 0 
COMMENT                                       "{\\i Nco}I (458)" "@N (@S)" 5 8.54688 
COMMENT                                       10.454 0 -10 4.49575 0.974079 #1251#) 
COMMENT                                #1253=(CScratch 
COMMENT                                       (CWidget 2 (1 #6# 2) 1 2 0 0 #1014# 0 100) 
COMMENT                                       (LOGPEN 0 6 10053171) 8 1 5.34664 1.9 
COMMENT                                       0.082322 1) 
COMMENT                                #1254=(CLabel 
COMMENT                                       (CWidget 0 (0 0) 1 2 0 0 #1006# 21126924 
COMMENT                                        100) (LOGPEN 0 0 13408563) 1 
COMMENT                                       (LOGFONT 38 14 0 0 400 0 0 0 0 3 2 1 18 
COMMENT                                        "Georgia") 1.74233 0.555556 0 
COMMENT                                       "{\\i Nco}I (1317)" "@N (@S)" 5 14.0165 
COMMENT                                       1.74233 0 -10 4.89537 0.974079 #1253#) 
COMMENT                                #1255=(CScratch 
COMMENT                                       (CWidget 3 (1 #6# 3) 1 2 0 0 #1014# 1254 
COMMENT                                        100) (LOGPEN 0 6 10053171) 8 1 2.88031 
COMMENT                                       1.9 0.082322 1) 
COMMENT                                #1256=(CLabel 
COMMENT                                       (CWidget 0 (0 0) 1 2 0 0 #1006# 21425796 
COMMENT                                        100) (LOGPEN 0 0 13408563) 1 
COMMENT                                       (LOGFONT 38 14 0 0 400 0 0 0 0 3 2 1 18 
COMMENT                                        "Georgia") 1.74233 0.555556 0 
COMMENT                                       "{\\i Nco}I (4820)" "@N (@S)" 5 -6.31861 
COMMENT                                       -13.9386 0 -10 5.04523 0.974079 #1255#)) 
COMMENT                               (CObjectList)) 
COMMENT                        #1257=(CGroupWidget 
COMMENT                               (CWidget 4 (10 #1# 0) 1 2 0 0 Nil -1437 100) 
COMMENT                               (CObjectList 
COMMENT                                #1258=(CScratch 
COMMENT                                       (CWidget 1 (1 #1# 1) 1 2 0 0 #1014# 0 100) 
COMMENT                                       (LOGPEN 0 6 10053171) 8 1 3.99836 1.9 
COMMENT                                       0.082322 1) 
COMMENT                                #1259=(CLabel 
COMMENT                                       (CWidget 0 (0 0) 1 2 0 0 #1006# 7103842 
COMMENT                                        100) (LOGPEN 0 0 13408563) 1 
COMMENT                                       (LOGFONT 38 14 0 0 400 0 0 0 0 3 2 1 18 
COMMENT                                        "Georgia") 1.74233 0.555556 0 
COMMENT                                       "{\\i Ava}I (3232)" "@N (@S)" 5 12.4993 
COMMENT                                       -22.6503 0 -10 5.04523 0.974079 #1258#) 
COMMENT                                #1260=(CScratch 
COMMENT                                       (CWidget 2 (1 #1# 2) 1 2 0 0 #1014# 
COMMENT                                        262153 100) (LOGPEN 0 6 10053171) 8 1 
COMMENT                                       3.58649 1.9 0.082322 1) 
COMMENT                                #1261=(CLabel 
COMMENT                                       (CWidget 0 (0 0) 1 2 0 0 #1006# 26880148 
COMMENT                                        100) (LOGPEN 0 0 13408563) 1 
COMMENT                                       (LOGFONT 38 14 0 0 400 0 0 0 0 3 2 1 18 
COMMENT                                        "Georgia") 1.74233 0.555556 0 
COMMENT                                       "{\\i Ava}I (3817)" "@N (@S)" 5 8.55642 
COMMENT                                       -26.1349 0 -10 4.9703 0.974079 #1260#) 
COMMENT                                #1262=(CScratch 
COMMENT                                       (CWidget 3 (1 #1# 3) 1 2 0 0 #1014# 
COMMENT                                        14352824 100) (LOGPEN 0 6 10053171) 8 1 
COMMENT                                       3.23798 1.9 0.082322 1) 
COMMENT                                #1263=(CLabel 
COMMENT                                       (CWidget 0 (0 0) 1 2 0 0 #1006# 26943972 
COMMENT                                        100) (LOGPEN 0 0 13408563) 1 
COMMENT                                       (LOGFONT 38 14 0 0 400 0 0 0 0 3 2 1 18 
COMMENT                                        "Georgia") 1.74233 0.555556 0 
COMMENT                                       "{\\i Ava}I (4312)" "@N (@S)" 5 4.59081 
COMMENT                                       -33.1043 0 -10 4.9703 0.974079 #1262#) 
COMMENT                                #1264=(CScratch 
COMMENT                                       (CWidget 4 (1 #1# 4) 1 2 0 0 #1014# 7 100) 
COMMENT                                       (LOGPEN 0 6 10053171) 8 1 2.26496 1.9 
COMMENT                                       0.082322 1) 
COMMENT                                #1265=(CLabel 
COMMENT                                       (CWidget 0 (0 0) 1 2 0 0 #1006# 21597228 
COMMENT                                        100) (LOGPEN 0 0 13408563) 1 
COMMENT                                       (LOGFONT 38 14 0 0 400 0 0 0 0 3 2 1 18 
COMMENT                                        "Georgia") 1.74233 0.555556 0 
COMMENT                                       "{\\i Ava}I (5694)" "@N (@S)" 5 -14.2843 
COMMENT                                       0 0 -10 5.04523 0.974079 #1264#)) 
COMMENT                               (CObjectList)) 
COMMENT                        #1266=(CGroupWidget 
COMMENT                               (CWidget 4 (10 #7# 0) 1 2 0 0 Nil -1646 100) 
COMMENT                               (CObjectList 
COMMENT                                #1267=(CScratch 
COMMENT                                       (CWidget 1 (1 #7# 1) 1 2 0 0 #1014# 472 
COMMENT                                        100) (LOGPEN 0 6 10053171) 8 1 5.20935 
COMMENT                                       1.9 0.082322 1) 
COMMENT                                #1268=(CLabel 
COMMENT                                       (CWidget 0 (0 0) 1 2 0 0 #1006# 22040148 
COMMENT                                        100) (LOGPEN 0 0 13408563) 1 
COMMENT                                       (LOGFONT 38 14 0 0 400 0 0 0 0 3 2 1 18 
COMMENT                                        "Georgia") 1.74233 0.555556 0 
COMMENT                                       "{\\i Pst}I (1512)" "@N (@S)" 5 13.9707 0 
COMMENT                                       0 -10 4.57068 0.974079 #1267#) 
COMMENT                                #1269=(CScratch 
COMMENT                                       (CWidget 2 (1 #7# 2) 1 2 0 0 #1014# 1097 
COMMENT                                        100) (LOGPEN 0 6 10053171) 8 1 5.05305 
COMMENT                                       1.9 0.082322 1) 
COMMENT                                #1270=(CLabel 
COMMENT                                       (CWidget 0 (0 0) 1 2 0 0 #1006# 26978604 
COMMENT                                        100) (LOGPEN 0 0 13408563) 1 
COMMENT                                       (LOGFONT 38 14 0 0 400 0 0 0 0 3 2 1 18 
COMMENT                                        "Georgia") 1.74233 0.555556 0 
COMMENT                                       "{\\i Pst}I (1734)" "@N (@S)" 5 13.5342 
COMMENT                                       -5.22699 0 -10 4.64561 0.974079 #1269#) 
COMMENT                                #1271=(CScratch 
COMMENT                                       (CWidget 3 (1 #7# 3) 1 2 0 0 #1014# 
COMMENT                                        2082602612 100) (LOGPEN 0 6 10053171) 8 
COMMENT                                       1 3.09364 1.9 0.082322 1) 
COMMENT                                #1272=(CLabel 
COMMENT                                       (CWidget 0 (0 0) 1 2 0 0 #1006# 21395664 
COMMENT                                        100) (LOGPEN 0 0 13408563) 1 
COMMENT                                       (LOGFONT 38 14 0 0 400 0 0 0 0 3 2 1 18 
COMMENT                                        "Georgia") 1.74233 0.555556 0 
COMMENT                                       "{\\i Pst}I (4517)" "@N (@S)" 5 -3.668 
COMMENT                                       -17.4233 0 -10 4.64561 0.974079 #1271#) 
COMMENT                                #1273=(CScratch 
COMMENT                                       (CWidget 4 (1 #7# 4) 1 2 0 0 #1014# 
COMMENT                                        2082602612 100) (LOGPEN 0 6 10053171) 8 
COMMENT                                       1 2.47266 1.9 0.082322 1) 
COMMENT                                #1274=(CLabel 
COMMENT                                       (CWidget 0 (0 0) 1 2 0 0 #1006# 21871796 
COMMENT                                        100) (LOGPEN 0 0 13408563) 1 
COMMENT                                       (LOGFONT 38 14 0 0 400 0 0 0 0 3 2 1 18 
COMMENT                                        "Georgia") 1.74233 0.555556 0 
COMMENT                                       "{\\i Pst}I (5399)" "@N (@S)" 5 -12.1919 
COMMENT                                       -6.96932 0 -10 4.72054 0.974079 #1273#)) 
COMMENT                               (CObjectList)) 
COMMENT                        #1275=(CGroupWidget 
COMMENT                               (CWidget 8 (10 #0# 0) 1 2 0 0 Nil -1018 100) 
COMMENT                               (CObjectList 
COMMENT                                #1276=(CScratch 
COMMENT                                       (CWidget 1 (1 #0# 1) 1 2 0 0 #1014# 1189 
COMMENT                                        100) (LOGPEN 0 6 10053171) 8 1 5.16147 
COMMENT                                       1.9 0.082322 1) 
COMMENT                                #1277=(CLabel 
COMMENT                                       (CWidget 0 (0 0) 1 2 0 0 #1006# 0 100) 
COMMENT                                       (LOGPEN 0 0 13408563) 1 
COMMENT                                       (LOGFONT 38 14 0 0 400 0 0 0 0 3 2 1 18 
COMMENT                                        "Georgia") 1.74233 0.555556 0 
COMMENT                                       "{\\i Apa}LI (1580)" "@N (@S)" 5 14.0639 
COMMENT                                       -3.48466 0 -10 5.46983 0.974079 #1276#) 
COMMENT                                #1278=(CScratch 
COMMENT                                       (CWidget 2 (1 #0# 2) 1 2 0 0 #1014# 
COMMENT                                        27321896 100) (LOGPEN 0 6 10053171) 8 1 
COMMENT                                       5.0453 1.9 0.082322 1) 
COMMENT                                #1279=(CLabel 
COMMENT                                       (CWidget 0 (0 0) 1 2 0 0 #1006# 1 100) 
COMMENT                                       (LOGPEN 0 0 13408563) 1 
COMMENT                                       (LOGFONT 38 14 0 0 400 0 0 0 0 3 2 1 18 
COMMENT                                        "Georgia") 1.74233 0.555556 0 
COMMENT                                       "{\\i Apa}LI (1745)" "@N (@S)" 5 14.1458 
COMMENT                                       -6.96932 0 -10 5.46983 0.974079 #1278#) 
COMMENT                                #1280=(CScratch 
COMMENT                                       (CWidget 3 (1 #0# 3) 1 2 0 0 #1014# 1255 
COMMENT                                        100) (LOGPEN 0 6 10053171) 8 1 4.88689 
COMMENT                                       1.9 0.082322 1) 
COMMENT                                #1281=(CLabel 
COMMENT                                       (CWidget 0 (0 0) 1 2 0 0 #1006# 21717436 
COMMENT                                        100) (LOGPEN 0 0 13408563) 1 
COMMENT                                       (LOGFONT 38 14 0 0 400 0 0 0 0 3 2 1 18 
COMMENT                                        "Georgia") 1.74233 0.555556 0 
COMMENT                                       "{\\i Apa}LI (1970)" "@N (@S)" 5 14.7959 
COMMENT                                       -8.71165 0 -10 5.46983 0.974079 #1280#) 
COMMENT                                #1282=(CScratch 
COMMENT                                       (CWidget 4 (1 #0# 4) 1 2 0 0 #1014# 1046 
COMMENT                                        100) (LOGPEN 0 6 10053171) 8 1 3.44497 
COMMENT                                       1.9 0.082322 1) 
COMMENT                                #1283=(CLabel 
COMMENT                                       (CWidget 0 (0 0) 1 2 0 0 #1006# 
COMMENT                                        1196704596 100) (LOGPEN 0 0 13408563) 1 
COMMENT                                       (LOGFONT 38 14 0 0 400 0 0 0 0 3 2 1 18 
COMMENT                                        "Georgia") 1.74233 0.555556 0 
COMMENT                                       "{\\i Apa}LI (4018)" "@N (@S)" 5 7.30748 
COMMENT                                       -27.8773 0 -10 5.46983 0.974079 #1282#) 
COMMENT                                #1284=(CScratch 
COMMENT                                       (CWidget 5 (1 #0# 5) 1 2 0 0 #1014# 2 100) 
COMMENT                                       (LOGPEN 0 6 10053171) 8 1 2.76274 1.9 
COMMENT                                       0.082322 1) 
COMMENT                                #1285=(CLabel 
COMMENT                                       (CWidget 0 (0 0) 1 2 0 0 #1006# 26971588 
COMMENT                                        100) (LOGPEN 0 0 13408563) 1 
COMMENT                                       (LOGFONT 38 14 0 0 400 0 0 0 0 3 2 1 18 
COMMENT                                        "Georgia") 1.74233 0.555556 0 
COMMENT                                       "{\\i Apa}LI (4987)" "@N (@S)" 5 -7.78263 
COMMENT                                       -12.1963 0 -10 5.51978 0.974079 #1284#) 
COMMENT                                #1286=(CScratch 
COMMENT                                       (CWidget 6 (1 #0# 6) 1 2 0 0 #1014# 1212 
COMMENT                                        100) (LOGPEN 0 6 10053171) 8 1 2.6867 
COMMENT                                       1.9 0.082322 1) 
COMMENT                                #1287=(CLabel 
COMMENT                                       (CWidget 0 (0 0) 1 2 0 0 #1006# 21818828 
COMMENT                                        100) (LOGPEN 0 0 13408563) 1 
COMMENT                                       (LOGFONT 38 14 0 0 400 0 0 0 0 3 2 1 18 
COMMENT                                        "Georgia") 1.74233 0.555556 0 
COMMENT                                       "{\\i Apa}LI (5095)" "@N (@S)" 5 -9.03473 
COMMENT                                       -10.454 0 -10 5.51978 0.974079 #1286#) 
COMMENT                                #1288=(CScratch 
COMMENT                                       (CWidget 7 (1 #0# 7) 1 2 0 0 #1014# 1258 
COMMENT                                        100) (LOGPEN 0 6 10053171) 8 1 1.46867 
COMMENT                                       1.9 0.082322 1) 
COMMENT                                #1289=(CLabel 
COMMENT                                       (CWidget 0 (0 0) 1 2 0 0 #1006# 22033796 
COMMENT                                        100) (LOGPEN 0 0 13408563) 1 
COMMENT                                       (LOGFONT 38 14 0 0 400 0 0 0 0 3 2 1 18 
COMMENT                                        "Georgia") 1.74233 0.555556 0 
COMMENT                                       "{\\i Apa}LI (6825)" "@N (@S)" 5 -14.9851 
COMMENT                                       8.71165 0 -10 5.51978 0.974079 #1288#) 
COMMENT                                #1290=(CScratch 
COMMENT                                       (CWidget 8 (1 #0# 8) 1 2 0 0 #1014# 
COMMENT                                        2081903016 100) (LOGPEN 0 6 10053171) 8 
COMMENT                                       1 0.591411 1.9 0.082322 1) 
COMMENT                                #1291=(CLabel 
COMMENT                                       (CWidget 0 (0 0) 1 2 0 0 #1006# 22086828 
COMMENT                                        100) (LOGPEN 0 0 13408563) 1 
COMMENT                                       (LOGFONT 38 14 0 0 400 0 0 0 0 3 2 1 18 
COMMENT                                        "Georgia") 1.74233 0.555556 0 
COMMENT                                       "{\\i Apa}LI (8071)" "@N (@S)" 5 -10.0762 
COMMENT                                       13.9386 0 -10 5.46983 0.974079 #1290#)) 
COMMENT                               (CObjectList))) (CObjectList)) 
COMMENT                #1292=(CGroupWidget (CWidget 14 (16 0) 1 2 0 0 Nil -1297 100) 
COMMENT                       (CObjectList) (CObjectList)) 
COMMENT                #1293=(CGroupWidget (CWidget 12 (0 0) 1 2 0 0 Nil -669 100) 
COMMENT                       (CObjectList) (CObjectList))) (CObjectList))) 
COMMENT       (CSeqView 10 10 (CObjectList) (CObList) 1 (CObList)) (CObList) 0 
COMMENT       (CStringList) 21163384 26935740 (CObList)))
FEATURES             Location/Qualifiers
     misc_feature    779..1254
                     /vntifkey="21"
                     /label=B-globin_intron
                     /note="Human B-globin 2nd intron, Rsa I deleted."
     polyA_site      5897..5921
                     /vntifkey="26"
                     /label=polyA_site
                     /note="Axxs added after these bases in globin message."
     misc_feature    6445..6469
                     /vntifkey="21"
                     /label=End_of_globin
                     /note="End of globin sequences in typical pMD constructs."
     CDS             6709..7566
                     /vntifkey="4"
                     /label=bla
                     /note="B-lactamase, confers ampicillin resistance, no Pst I."
     misc_feature    628..679
                     /vntifkey="21"
                     /label=CMV_TATA
                     /note="CMV TATA box sequences, from -52 to -1.  Wild type, with Sac I site."
     misc_feature    8798..8910
                     /vntifkey="21"
                     /label=SV40_ori
                     /note="SV40 5172..41, contains origin of replication, from pMD cassette."
     misc_feature    7865..7908
                     /vntifkey="21"
                     /label=High_copy
                     /note="Tag for High copy plasmid replication xxpUC18xx"
     promoter        9..679
                     /vntifkey="30"
                     /label=CMV
                     /note="CMV promoter.  Transcription starts with next base.  5 prime end represents complete extent of the CMV promoter in MDM based plasmids, which corresponds to positions 471..1141 of hCMVie genbank record accession X03922."
     misc_feature    680..750
                     /vntifkey="21"
                     /label=CMV_5xxUTR
                     /note="5xx untranslated region from CMV immediate early promoter.  The 3 prime end corresponds to the full extent of CMV sequences in the MDM constructs."
     misc_feature    5710..6469
                     /vntifkey="21"
                     /label=beta_globin_pA
                     /note="From 3rd exon of human beta globin, contains polyA sequences commonly used in HGTI vector lab constructs."
     CDS             1318..2817
                     /vntifkey="4"
                     /label=HIV_gag_co
                     /note="Codon optimized gag gene, from pHDMHgpm2."
     CDS             2619..5621
                     /vntifkey="4"
                     /label=HIV_pol_co
                     /note="Codon optimized pol gene, from pHDMHgpm2."
     CDS             1321..1713
                     /vntifkey="4"
                     /label=MA_p17
                     /note="HIV codon-opt. matrix protein from gag.  NL4-3."
     CDS             1714..2406
                     /vntifkey="4"
                     /label=CA_p24
                     /note="HIV NL4-3 codon-opt. capsid p24 protein from gag."
     CDS             2407..2448
                     /vntifkey="4"
                     /label=p2
                     /note="HIV p2 codon-opt. protein from gag"
     CDS             2449..2613
                     /vntifkey="4"
                     /label=NC_p7
                     /note="HIV NL4-3 codon-opt. nucleocapsid protein from gag."
     CDS             2614..2661
                     /vntifkey="4"
                     /label=p1
                     /note="HIV NL4-3 codon-opt. p1 protein from gag."
     CDS             2662..2817
                     /vntifkey="4"
                     /label=p6
                     /note="HIV NL4-3  codon-opt. p6 protein from gag."
     CDS             2781..3077
                     /vntifkey="4"
                     /label=PR_HIV
                     /note="HIV NL4-3  codon-opt. protease protein from pol."
     CDS             3078..4397
                     /vntifkey="4"
                     /label=RT_p51
                     /note="HIV NL4-3  codon-opt. reverse transcriptase protein, p51 subunit."
     CDS             4398..4757
                     /vntifkey="4"
                     /label=RNaseH
                     /note="HIV NL4-3  codon-opt. RNaseH domain of reverse transcriptase, in pol."
     CDS             4758..5621
                     /vntifkey="4"
                     /label=IN_HIV
                     /note="HIV NL4-3 codon-opt. integrase protein from pol."
     promoter        96..679
                     /vntifkey="30"
                     /label=CMV
                     /note="CMV promoter.  Transcription starts with next base.  5 prime end starts at Spe I site only.  The CMV region in this construct may extend further upstream."
     misc_feature    6483..6520
                     /vntifkey="21"
                     /label=Correction-143
                     /note="Extra EcoR I site of pMD-old-gag-pol.  This sequence is definitely not in all MDM constructs.  Probably only exists in a few older constructs prior to the MDM2b set.  This sequence has been found to be erroneous for some plasmids in our laboratory.  It would be prudent to sequence the DNA to confirm the accuracy of your records.  The sequence specified by this feature was actually found to be:  ACATGGCAGT CTAGAATTCT TGAAGACGAA AGGGCC."
     primer_bind     complement(8823..8849)
                     /vntifkey="28"
                     /label=HGTI-8_Max=618
                     /note="Add-musFLT-mIg Plasmid record #912  Max recorded sequencing read = 618 bases.  Perfect match Tm = 59.3 C, although only 17 nt are required to match. The actual sequence of the primer is tccagaagta gtgaggaggc ttttttg."
     primer_bind     4575..4614
                     /vntifkey="28"
                     /label=HGTI-262_Max=
                     /note="All oligos in the 54 oligo set will be used together in a shuffling expt to reconstruct the HIV integrase gene using optimized mammalian codon usage. Max recorded sequencing read =  bases.  Perfect match Tm = 81.3 C, although only 17 nt are required to match.  The actual sequence of the primer is CAATATGCAT TGGGCATCAT CCAGGCCCAG CCCGACAAGT ."
     primer_bind     4615..4654
                     /vntifkey="28"
                     /label=HGTI-263_Max=
                     /note="All oligos in the 54 oligo set will be used together in a shuffling expt to reconstruct the HIV integrase gene using optimized mammalian codon usage. Max recorded sequencing read =  bases.  Perfect match Tm = 81.2 C, although only 17 nt are required to match.  The actual sequence of the primer is CCGAGTCCGA GCTGGTGTCC CAGATCATCG AGCAGCTGAT ."
     primer_bind     4655..4694
                     /vntifkey="28"
                     /label=HGTI-264_Max=
                     /note="All oligos in the 54 oligo set will be used together in a shuffling expt to reconstruct the HIV integrase gene using optimized mammalian codon usage. Max recorded sequencing read =  bases.  Perfect match Tm = 82.4 C, although only 17 nt are required to match.  The actual sequence of the primer is CAAGAAGGAG AAGGTGTACC TGGCCTGGGT GCCCGCCCAC ."
     primer_bind     4735..4774
                     /vntifkey="28"
                     /label=HGTI-266_Max=
                     /note="All oligos in the 54 oligo set will be used together in a shuffling expt to reconstruct the HIV integrase gene using optimized mammalian codon usage. Max recorded sequencing read =  bases.  Perfect match Tm = 88.5 C, although only 17 nt are required to match.  The actual sequence of the primer is CCGCCGGCAT CCGCAAGGTG CTGTTCCTGG ACGGCATCGA ."
     primer_bind     4775..4814
                     /vntifkey="28"
                     /label=HGTI-267_Max=
                     /note="All oligos in the 54 oligo set will be used together in a shuffling expt to reconstruct the HIV integrase gene using optimized mammalian codon usage. Max recorded sequencing read =  bases.  Perfect match Tm = 78.8 C, although only 17 nt are required to match.  The actual sequence of the primer is CAAGGCCCAG GAGGAGCACG AGAAGTACCA CTCCAACTGG ."
     primer_bind     4815..4854
                     /vntifkey="28"
                     /label=HGTI-268_Max=
                     /note="All oligos in the 54 oligo set will be used together in a shuffling expt to reconstruct the HIV integrase gene using optimized mammalian codon usage. Max recorded sequencing read =  bases.  Perfect match Tm = 89.3 C, although only 17 nt are required to match.  The actual sequence of the primer is CGCGCCATGG CCTCCGACTT CAACCTGCCC CCCGTGGTGG ."
     primer_bind     4855..4894
                     /vntifkey="28"
                     /label=HGTI-269_Max=
                     /note="All oligos in the 54 oligo set will be used together in a shuffling expt to reconstruct the HIV integrase gene using optimized mammalian codon usage. Max recorded sequencing read =  bases.  Perfect match Tm = 82.4 C, although only 17 nt are required to match.  The actual sequence of the primer is CCAAGGAGAT CGTGGCCTCC TGCGACAAGT GCCAGCTGAA ."
     primer_bind     4895..4934
                     /vntifkey="28"
                     /label=HGTI-270_Max=
                     /note="All oligos in the 54 oligo set will be used together in a shuffling expt to reconstruct the HIV integrase gene using optimized mammalian codon usage. Max recorded sequencing read =  bases.  Perfect match Tm = 90.8 C, although only 17 nt are required to match.  The actual sequence of the primer is GGGCGAGGCC ATGCACGGCC AGGTGGACTG CTCCCCCGGC ."
     primer_bind     4935..4974
                     /vntifkey="28"
                     /label=HGTI-271_Max=
                     /note="All oligos in the 54 oligo set will be used together in a shuffling expt to reconstruct the HIV integrase gene using optimized mammalian codon usage. Max recorded sequencing read =  bases.  Perfect match Tm = 83.4 C, although only 17 nt are required to match.  The actual sequence of the primer is ATCTGGCAGC TGGACTGCAC CCACCTGGAG GGCAAGGTGA ."
     primer_bind     4975..5014
                     /vntifkey="28"
                     /label=HGTI-272_Max=
                     /note="All oligos in the 54 oligo set will be used together in a shuffling expt to reconstruct the HIV integrase gene using optimized mammalian codon usage. Max recorded sequencing read =  bases.  Perfect match Tm = 87.4 C, although only 17 nt are required to match.  The actual sequence of the primer is TCCTGGTGGC CGTGCACGTG GCCTCCGGCT ACATCGAGGC ."
     primer_bind     5015..5054
                     /vntifkey="28"
                     /label=HGTI-273_Max=405
                     /note="All oligos in the 54 oligo set will be used together in a shuffling expt to reconstruct the HIV integrase gene using optimized mammalian codon usage. Max recorded sequencing read = 405 bases.  Perfect match Tm = 86.2 C, although only 17 nt are required to match.  The actual sequence of the primer is CGAGGTGATC CCCGCCGAGA CCGGCCAGGA GACCGCCTAC ."
     primer_bind     5055..5094
                     /vntifkey="28"
                     /label=HGTI-274_Max=
                     /note="All oligos in the 54 oligo set will be used together in a shuffling expt to reconstruct the HIV integrase gene using optimized mammalian codon usage. Max recorded sequencing read =  bases.  Perfect match Tm = 88.3 C, although only 17 nt are required to match.  The actual sequence of the primer is TTCCTGCTGA AGCTGGCCGG CCGCTGGCCC GTGAAGACCG ."
     primer_bind     5095..5134
                     /vntifkey="28"
                     /label=HGTI-275_Max=
                     /note="All oligos in the 54 oligo set will be used together in a shuffling expt to reconstruct the HIV integrase gene using optimized mammalian codon usage. Max recorded sequencing read =  bases.  Perfect match Tm = 83.2 C, although only 17 nt are required to match.  The actual sequence of the primer is TGCACACCGA CAACGGCTCC AACTTCACCT CCACCACCGT ."
     primer_bind     5135..5174
                     /vntifkey="28"
                     /label=HGTI-276_Max=
                     /note="All oligos in the 54 oligo set will be used together in a shuffling expt to reconstruct the HIV integrase gene using optimized mammalian codon usage. Max recorded sequencing read =  bases.  Perfect match Tm = 85.8 C, although only 17 nt are required to match.  The actual sequence of the primer is GAAGGCCGCC TGCTGGTGGG CCGGCATCAA GCAGGAGTTC ."
     primer_bind     5175..5214
                     /vntifkey="28"
                     /label=HGTI-277_Max=
                     /note="All oligos in the 54 oligo set will be used together in a shuffling expt to reconstruct the HIV integrase gene using optimized mammalian codon usage. Max recorded sequencing read =  bases.  Perfect match Tm = 83.1 C, although only 17 nt are required to match.  The actual sequence of the primer is GGCATCCCCT ACAACCCCCA GTCCCAGGGC GTGATCGAGT ."
     primer_bind     5255..5294
                     /vntifkey="28"
                     /label=HGTI-279_Max=424
                     /note="All oligos in the 54 oligo set will be used together in a shuffling expt to reconstruct the HIV integrase gene using optimized mammalian codon usage. Max recorded sequencing read = 424 bases.  Perfect match Tm = 87.3 C, although only 17 nt are required to match.  The actual sequence of the primer is CGACCAGGCC GAGCACCTGA AGACCGCCGT GCAGATGGCC ."
     primer_bind     5295..5334
                     /vntifkey="28"
                     /label=HGTI-280_Max=
                     /note="All oligos in the 54 oligo set will be used together in a shuffling expt to reconstruct the HIV integrase gene using optimized mammalian codon usage. Max recorded sequencing read =  bases.  Perfect match Tm = 84.4 C, although only 17 nt are required to match.  The actual sequence of the primer is GTGTTCATCC ACAACTTCAA GCGCAAGGGC GGCATCGGCG ."
     primer_bind     5335..5374
                     /vntifkey="28"
                     /label=HGTI-281_Max=
                     /note="All oligos in the 54 oligo set will be used together in a shuffling expt to reconstruct the HIV integrase gene using optimized mammalian codon usage. Max recorded sequencing read =  bases.  Perfect match Tm = 86.6 C, although only 17 nt are required to match.  The actual sequence of the primer is GCTACTCCGC CGGCGAGCGC ATCGTGGACA TCATCGCCAC ."
     primer_bind     5375..5414
                     /vntifkey="28"
                     /label=HGTI-282_Max=530
                     /note="All oligos in the 54 oligo set will be used together in a shuffling expt to reconstruct the HIV integrase gene using optimized mammalian codon usage. Max recorded sequencing read = 530 bases.  Perfect match Tm = 78.2 C, although only 17 nt are required to match.  The actual sequence of the primer is CGACATCCAG ACCAAGGAGC TGCAGAAGCA GATCACCAAG ."
     primer_bind     5415..5454
                     /vntifkey="28"
                     /label=HGTI-283_Max=
                     /note="All oligos in the 54 oligo set will be used together in a shuffling expt to reconstruct the HIV integrase gene using optimized mammalian codon usage. Max recorded sequencing read =  bases.  Perfect match Tm = 81.5 C, although only 17 nt are required to match.  The actual sequence of the primer is ATCCAGAACT TCCGCGTGTA CTACCGCGAC TCCCGCGACC ."
     primer_bind     5455..5494
                     /vntifkey="28"
                     /label=HGTI-284_Max=
                     /note="All oligos in the 54 oligo set will be used together in a shuffling expt to reconstruct the HIV integrase gene using optimized mammalian codon usage. Max recorded sequencing read =  bases.  Perfect match Tm = 88.3 C, although only 17 nt are required to match.  The actual sequence of the primer is CCGTGTGGAA GGGCCCCGCC AAGCTGCTGT GGAAGGGCGA ."
     primer_bind     5495..5534
                     /vntifkey="28"
                     /label=HGTI-285_Max=
                     /note="All oligos in the 54 oligo set will be used together in a shuffling expt to reconstruct the HIV integrase gene using optimized mammalian codon usage. Max recorded sequencing read =  bases.  Perfect match Tm = 83.5 C, although only 17 nt are required to match.  The actual sequence of the primer is GGGCGCCGTG GTGATCCAGG ACAACTCCGA CATCAAGGTG ."
     primer_bind     5535..5574
                     /vntifkey="28"
                     /label=HGTI-286_Max=
                     /note="All oligos in the 54 oligo set will be used together in a shuffling expt to reconstruct the HIV integrase gene using optimized mammalian codon usage. Max recorded sequencing read =  bases.  Perfect match Tm = 87.6 C, although only 17 nt are required to match.  The actual sequence of the primer is GTGCCCCGCC GCAAGGCCAA GATCATCCGC GACTACGGCA ."
     primer_bind     5575..5614
                     /vntifkey="28"
                     /label=HGTI-287_Max=
                     /note="All oligos in the 54 oligo set will be used together in a shuffling expt to reconstruct the HIV integrase gene using optimized mammalian codon usage. Max recorded sequencing read =  bases.  Perfect match Tm = 89.9 C, although only 17 nt are required to match.  The actual sequence of the primer is AGCAGATGGC CGGCGACGAC TGCGTGGCCT CCCGCCAGGA ."
     primer_bind     5615..5654
                     /vntifkey="28"
                     /label=HGTI-288_Max=
                     /note="All oligos in the 54 oligo set will be used together in a shuffling expt to reconstruct the HIV integrase gene using optimized mammalian codon usage. Max recorded sequencing read =  bases.  Perfect match Tm = 66.1 C, although only 17 nt are required to match.  The actual sequence of the primer is CGAGGACTAA CACATGGAAA AGATTAGTAA AACACCATAG ."
     primer_bind     complement(5635..5681)
                     /vntifkey="28"
                     /label=HGTI-289_Max=
                     /note="All oligos in the 54 oligo set will be used together in a shuffling expt to reconstruct the HIV integrase gene using optimized mammalian codon usage. Max recorded sequencing read =  bases.  Perfect match Tm = 76.8 C, although only 17 nt are required to match.  The actual sequence of the primer is ctctgcatgc GGATCCTCTA GAGCGGCCTA TGGTGTTTTA CTAATCT."
     primer_bind     complement(5595..5634)
                     /vntifkey="28"
                     /label=HGTI-290_Max=
                     /note="All oligos in the 54 oligo set will be used together in a shuffling expt to reconstruct the HIV integrase gene using optimized mammalian codon usage. Max recorded sequencing read =  bases.  Perfect match Tm = 83.1 C, although only 17 nt are required to match.  The actual sequence of the primer is TTTCCATGTG TTAGTCCTCG TCCTGGCGGG AGGCCACGCA ."
     primer_bind     complement(5555..5594)
                     /vntifkey="28"
                     /label=HGTI-291_Max=
                     /note="All oligos in the 54 oligo set will be used together in a shuffling expt to reconstruct the HIV integrase gene using optimized mammalian codon usage. Max recorded sequencing read =  bases.  Perfect match Tm = 85.0 C, although only 17 nt are required to match.  The actual sequence of the primer is GTCGTCGCCG GCCATCTGCT TGCCGTAGTC GCGGATGATC ."
     primer_bind     complement(5515..5554)
                     /vntifkey="28"
                     /label=HGTI-292_Max=
                     /note="All oligos in the 54 oligo set will be used together in a shuffling expt to reconstruct the HIV integrase gene using optimized mammalian codon usage. Max recorded sequencing read =  bases.  Perfect match Tm = 85.8 C, although only 17 nt are required to match.  The actual sequence of the primer is TTGGCCTTGC GGCGGGGCAC CACCTTGATG TCGGAGTTGT ."
     primer_bind     complement(5475..5514)
                     /vntifkey="28"
                     /label=HGTI-293_Max=
                     /note="All oligos in the 54 oligo set will be used together in a shuffling expt to reconstruct the HIV integrase gene using optimized mammalian codon usage. Max recorded sequencing read =  bases.  Perfect match Tm = 86.2 C, although only 17 nt are required to match.  The actual sequence of the primer is CCTGGATCAC CACGGCGCCC TCGCCCTTCC ACAGCAGCTT ."
     primer_bind     complement(5435..5474)
                     /vntifkey="28"
                     /label=HGTI-294_Max=
                     /note="All oligos in the 54 oligo set will be used together in a shuffling expt to reconstruct the HIV integrase gene using optimized mammalian codon usage. Max recorded sequencing read =  bases.  Perfect match Tm = 89.6 C, although only 17 nt are required to match.  The actual sequence of the primer is GGCGGGGCCC TTCCACACGG GGTCGCGGGA GTCGCGGTAG ."
     primer_bind     complement(5395..5434)
                     /vntifkey="28"
                     /label=HGTI-295_Max=
                     /note="All oligos in the 54 oligo set will be used together in a shuffling expt to reconstruct the HIV integrase gene using optimized mammalian codon usage. Max recorded sequencing read =  bases.  Perfect match Tm = 77.3 C, although only 17 nt are required to match.  The actual sequence of the primer is TACACGCGGA AGTTCTGGAT CTTGGTGATC TGCTTCTGCA ."
     primer_bind     complement(5355..5394)
                     /vntifkey="28"
                     /label=HGTI-296_Max=
                     /note="All oligos in the 54 oligo set will be used together in a shuffling expt to reconstruct the HIV integrase gene using optimized mammalian codon usage. Max recorded sequencing read =  bases.  Perfect match Tm = 81.4 C, although only 17 nt are required to match.  The actual sequence of the primer is GCTCCTTGGT CTGGATGTCG GTGGCGATGA TGTCCACGAT ."
     primer_bind     complement(5315..5354)
                     /vntifkey="28"
                     /label=HGTI-297_Max=
                     /note="All oligos in the 54 oligo set will be used together in a shuffling expt to reconstruct the HIV integrase gene using optimized mammalian codon usage. Max recorded sequencing read =  bases.  Perfect match Tm = 92.6 C, although only 17 nt are required to match.  The actual sequence of the primer is GCGCTCGCCG GCGGAGTAGC CGCCGATGCC GCCCTTGCGC ."
     primer_bind     complement(5275..5314)
                     /vntifkey="28"
                     /label=HGTI-298_Max=487
                     /note="All oligos in the 54 oligo set will be used together in a shuffling expt to reconstruct the HIV integrase gene using optimized mammalian codon usage. Max recorded sequencing read = 487 bases.  Perfect match Tm = 81.9 C, although only 17 nt are required to match.  The actual sequence of the primer is TTGAAGTTGT GGATGAACAC GGCCATCTGC ACGGCGGTCT ."
     primer_bind     complement(5195..5234)
                     /vntifkey="28"
                     /label=HGTI-300_Max=
                     /note="All oligos in the 54 oligo set will be used together in a shuffling expt to reconstruct the HIV integrase gene using optimized mammalian codon usage. Max recorded sequencing read =  bases.  Perfect match Tm = 79.5 C, although only 17 nt are required to match.  The actual sequence of the primer is CTTCAGCTCC TTGTTCATGG ACTCGATCAC GCCCTGGGAC ."
     primer_bind     complement(5155..5194)
                     /vntifkey="28"
                     /label=HGTI-301_Max=
                     /note="All oligos in the 54 oligo set will be used together in a shuffling expt to reconstruct the HIV integrase gene using optimized mammalian codon usage. Max recorded sequencing read =  bases.  Perfect match Tm = 83.8 C, although only 17 nt are required to match.  The actual sequence of the primer is TGGGGGTTGT AGGGGATGCC GAACTCCTGC TTGATGCCGG ."
     primer_bind     complement(5115..5154)
                     /vntifkey="28"
                     /label=HGTI-302_Max=
                     /note="All oligos in the 54 oligo set will be used together in a shuffling expt to reconstruct the HIV integrase gene using optimized mammalian codon usage. Max recorded sequencing read =  bases.  Perfect match Tm = 84.4 C, although only 17 nt are required to match.  The actual sequence of the primer is CCCACCAGCA GGCGGCCTTC ACGGTGGTGG AGGTGAAGTT ."
     primer_bind     complement(5075..5114)
                     /vntifkey="28"
                     /label=HGTI-303_Max=
                     /note="All oligos in the 54 oligo set will be used together in a shuffling expt to reconstruct the HIV integrase gene using optimized mammalian codon usage. Max recorded sequencing read =  bases.  Perfect match Tm = 87.7 C, although only 17 nt are required to match.  The actual sequence of the primer is GGAGCCGTTG TCGGTGTGCA CGGTCTTCAC GGGCCAGCGG ."
     primer_bind     complement(5035..5074)
                     /vntifkey="28"
                     /label=HGTI-304_Max=
                     /note="All oligos in the 54 oligo set will be used together in a shuffling expt to reconstruct the HIV integrase gene using optimized mammalian codon usage. Max recorded sequencing read =  bases.  Perfect match Tm = 85.1 C, although only 17 nt are required to match.  The actual sequence of the primer is CCGGCCAGCT TCAGCAGGAA GTAGGCGGTC TCCTGGCCGG ."
     primer_bind     complement(4995..5034)
                     /vntifkey="28"
                     /label=HGTI-305_Max=
                     /note="All oligos in the 54 oligo set will be used together in a shuffling expt to reconstruct the HIV integrase gene using optimized mammalian codon usage. Max recorded sequencing read =  bases.  Perfect match Tm = 86.4 C, although only 17 nt are required to match.  The actual sequence of the primer is TCTCGGCGGG GATCACCTCG GCCTCGATGT AGCCGGAGGC ."
     primer_bind     complement(4955..4994)
                     /vntifkey="28"
                     /label=HGTI-306_Max=
                     /note="All oligos in the 54 oligo set will be used together in a shuffling expt to reconstruct the HIV integrase gene using optimized mammalian codon usage. Max recorded sequencing read =  bases.  Perfect match Tm = 86.1 C, although only 17 nt are required to match.  The actual sequence of the primer is CACGTGCACG GCCACCAGGA TCACCTTGCC CTCCAGGTGG ."
     primer_bind     complement(4915..4954)
                     /vntifkey="28"
                     /label=HGTI-307_Max=
                     /note="All oligos in the 54 oligo set will be used together in a shuffling expt to reconstruct the HIV integrase gene using optimized mammalian codon usage. Max recorded sequencing read =  bases.  Perfect match Tm = 85.1 C, although only 17 nt are required to match.  The actual sequence of the primer is GTGCAGTCCA GCTGCCAGAT GCCGGGGGAG CAGTCCACCT ."
     primer_bind     complement(4875..4914)
                     /vntifkey="28"
                     /label=HGTI-308_Max=
                     /note="All oligos in the 54 oligo set will be used together in a shuffling expt to reconstruct the HIV integrase gene using optimized mammalian codon usage. Max recorded sequencing read =  bases.  Perfect match Tm = 88 C, although only 17 nt are required to match.  The actual sequence of the primer is GGCCGTGCAT GGCCTCGCCC TTCAGCTGGC ACTTGTCGCA ."
     primer_bind     complement(4835..4874)
                     /vntifkey="28"
                     /label=HGTI-309_Max=
                     /note="All oligos in the 54 oligo set will be used together in a shuffling expt to reconstruct the HIV integrase gene using optimized mammalian codon usage. Max recorded sequencing read =  bases.  Perfect match Tm = 86.7 C, although only 17 nt are required to match.  The actual sequence of the primer is GGAGGCCACG ATCTCCTTGG CCACCACGGG GGGCAGGTTG ."
     primer_bind     complement(4795..4834)
                     /vntifkey="28"
                     /label=HGTI-310_Max=
                     /note="All oligos in the 54 oligo set will be used together in a shuffling expt to reconstruct the HIV integrase gene using optimized mammalian codon usage. Max recorded sequencing read =  bases.  Perfect match Tm = 81.4 C, although only 17 nt are required to match.  The actual sequence of the primer is AAGTCGGAGG CCATGGCGCG CCAGTTGGAG TGGTACTTCT ."
     primer_bind     complement(4755..4794)
                     /vntifkey="28"
                     /label=HGTI-311_Max=
[truncated: 43,864 more chars]
