# Supplementary material for: Protocol and Reagents for Pseudotyping Lentiviral Particles with SARS-CoV-2 Spike Protein for Neutralization Assays
Source: Viruses. 2020 May 6;12(5):513. doi: 10.3390/v12050513 (PMC7291041; doi:10.3390/v12050513)
Supplement: Supplementary file 1 [file viruses-12-00513-s001.zip › plasmid_maps/2707_HDM_IDTSpike_fixK_HA_Tail.gb]

LOCUS       Exported                8309 bp ds-DNA     circular SYN 17-MAR-2020
DEFINITION  HDM vector with 5' NotI cloning site and 3' BamHI cloning site.
ACCESSION   .
VERSION     .
KEYWORDS    .
SOURCE      synthetic DNA construct
  ORGANISM  synthetic DNA construct
REFERENCE   1  (bases 1 to 8309)
  AUTHORS   GRAY JT
  TITLE     Direct Submission
  JOURNAL   Submitted (1-May-2003) John T. Gray Telephone: (617) 432-1249 
            E-mail: gray@hihg.med.harvard.edu Harvard Gene Therapy Initiative 
            Vector Core Lab, Room 412 Harvard Institutes for Medicine 77 Avenue 
            Louis Pasteur Boston, MA 02115 USA
REFERENCE   2  (bases 1 to 8309)
  AUTHORS   .
  TITLE     Direct Submission
  JOURNAL   Exported Wednesday, Mar 25, 2020 from SnapGene Viewer 5.0.7
            https://www.snapgene.com
COMMENT     Kate cloned IDT codon optimized SARS-CoV-2 Spike with the Spike
            cytoplasmic tail replaced with the HA tail (from WSN?) into this
            plasmid after digesting with NotI and HindIII. Kate inserted a 'C'
            5' to the gene start site (following the NotI restriction site to
            have a good 5' Kozak sequence. 
            Insert confirmed via Sanger Sequencing March 2020.
FEATURES             Location/Qualifiers
     source          1..8309
                     /organism="synthetic DNA construct"
                     /mol_type="other DNA"
     promoter        9..679
                     /locus_tag="CMV"
                     /label=CMV
                     /note="CMV promoter.  Transcription starts with next base.
                     5 prime end represents complete extent of the CMV promoter 
                     in MDM based plasmids, which corresponds to positions 
                     471..1141 of hCMVie genbank record accession X03922."
                     /note="/vntifkey=30"
     promoter        96..679
                     /locus_tag="CMV(1)"
                     /label=CMV
                     /label=CMV(1)
                     /note="CMV promoter.  Transcription starts with next base.
                     5 prime end starts at Spe I site only.  The CMV region in 
                     this construct may extend further upstream."
                     /note="/vntifkey=30"
     primer_bind     151..178
                     /locus_tag="primer_bind(9)"
                     /label=HGTI-1832_Max=638
                     /label=primer_bind(9)
                     /note="Full plasmid sequencing for Add-BGFP-FasL-Ires-FADD
                     Max recorded sequencing read = 638 bases.  Perfect match Tm
                     = 58.7 C, although only 17 nt are required to match. The 
                     actual sequence of the primer is agttccgcgt tacataactt 
                     acggtaaa."
                     /note="/vntifkey=28"
     primer_bind     complement(236..260)
                     /locus_tag="primer_bind(20)"
                     /label=HGTI-1863_Max=672
                     /label=primer_bind(20)
                     /note="Full plasmid sequencing for Add-BGFP-FasL-Ires-FADD
                     Max recorded sequencing read = 672 bases.  Perfect match Tm
                     = 59.1 C, although only 17 nt are required to match. The 
                     actual sequence of the primer is ccctattggc gttactatgg 
                     gaaca."
                     /note="/vntifkey=28"
     primer_bind     complement(536..560)
                     /locus_tag="primer_bind(21)"
                     /label=HGTI-1864_Max=485
                     /label=primer_bind(21)
                     /note="Full plasmid sequencing for Add-BGFP-FasL-Ires-FADD
                     Max recorded sequencing read = 485 bases.  Perfect match Tm
                     = 58.0 C, although only 17 nt are required to match. The 
                     actual sequence of the primer is aaacaaactc ccattgacgt 
                     caatg."
                     /note="/vntifkey=28"
     primer_bind     561..593
                     /locus_tag="primer_bind(32)"
                     /label=HGTI-2021_Max=707
                     /label=primer_bind(32)
                     /note="sequencing pHD from 3xx end  Max recorded
                     sequencing read = 707 bases. Perfect match Tm = 71.5 C, 
                     although only 17 nt are required to match.  The actual 
                     sequence of the primer is tggcaccaaa atcaacggga ctttccaaaa 
                     tgt."
                     /note="/vntifkey=28"
     primer_bind     612..652
                     /locus_tag="primer_bind(4)"
                     /label=HGTI-1220_Max=162
                     /label=primer_bind(4)
                     /note="?  Max recorded sequencing read = 162 bases.
                     Perfect match Tm = 76.1 C, although only 17 nt are required
                     to match.  The actual sequence of the primer is gcgcactagt 
                     catatggtag gcgtgtacgg tgggaggtct a."
                     /note="/vntifkey=28"
     primer_bind     617..638
                     /locus_tag="primer_bind(3)"
                     /label=HGTI-1204_Max=311
                     /label=primer_bind(3)
                     /note="Sequencing primers for pHJ1  Max recorded
                     sequencing read = 311 bases. Perfect match Tm = 62.5 C, 
                     although only 17 nt are required to match.  The actual 
                     sequence of the primer is GCAAATGGGC GGTAGGCGTG TA."
                     /note="/vntifkey=28"
     misc_feature    628..679
                     /locus_tag="CMV_TATA"
                     /label=CMV_TATA
                     /note="CMV TATA box sequences, from -52 to -1.  Wild type,
                     with Sac I site."
                     /note="/vntifkey=21"
     primer_bind     complement(662..703)
                     /locus_tag="primer_bind(2)"
                     /label=primer_bind(2)
                     /note="linker from SacI of CMV bridging into BglII of HIV
                     R.  Max recorded sequencing read =  bases.  Perfect match 
                     Tm = 74.8 C, although only 17 nt are required to match. The
                     actual sequence of the primer is gatcTGGTCT AACCAGAGAG 
                     ACCCcggttc actaaacgAG CT."
                     /note="/vntifkey=28"
     misc_feature    680..750
                     /locus_tag="CMV_5xxUTR"
                     /label=CMV_5xxUTR
                     /note="5xx untranslated region from CMV immediate early 
                     promoter.  The 3 prime end corresponds to the full extent 
                     of CMV sequences in the MDM constructs."
                     /note="/vntifkey=21"
     primer_bind     692..715
                     /locus_tag="primer_bind(1)"
                     /label=primer_bind(1)
                     /note="PCR or sequencing primer located in CMV sequence
                     just after 5xx end of RNA transcript.  Max recorded 
                     sequencing read =  bases.  Perfect match Tm = 63.9 C, 
                     although only 17 nt are required to match.  The actual 
                     sequence of the primer is GAGACGCCAT CCACGCTGTT TTGA."
                     /note="/vntifkey=28"
     primer_bind     751..775
                     /locus_tag="primer_bind(10)"
                     /label=HGTI-1834_Max=595
                     /label=primer_bind(10)
                     /note="Full plasmid sequencing for Add-BGFP-FasL-Ires-FADD
                     Max recorded sequencing read = 595 bases.  Perfect match Tm
                     = 58.7 C, although only 17 nt are required to match. The 
                     actual sequence of the primer is cctcgaagct gatcctgaga 
                     acttc."
                     /note="/vntifkey=28"
     misc_feature    779..1254
                     /locus_tag="B-globin_intron"
                     /label=B-globin_intron
                     /note="Human B-globin 2nd intron, Rsa I deleted."
                     /note="/vntifkey=21"
     primer_bind     complement(833..860)
                     /locus_tag="primer_bind(22)"
                     /label=HGTI-1865_Max=636
                     /label=primer_bind(22)
                     /note="Full plasmid sequencing for Add-BGFP-FasL-Ires-FADD
                     Max recorded sequencing read = 636 bases.  Perfect match Tm
                     = 59.3 C, although only 17 nt are required to match. The 
                     actual sequence of the primer is tgttacttct ccccttccta 
                     tgacatga."
                     /note="/vntifkey=28"
     primer_bind     complement(952..981)
                     /locus_tag="primer_bind(33)"
                     /label=HGTI-2022_Max=610
                     /label=primer_bind(33)
                     /note="sequencing primer in globin intron facing left. Max 
                     recorded sequencing read = 610 bases.  Perfect match Tm = 
                     53.9 C, although only 17 nt are required to match. The 
                     actual sequence of the primer is gaaagaaaga gattagggaa 
                     agtattagaa ."
                     /note="/vntifkey=28"
     primer_bind     1051..1082
                     /locus_tag="primer_bind(11)"
                     /label=HGTI-1835_Max=639
                     /label=primer_bind(11)
                     /note="Full plasmid sequencing for Add-BGFP-FasL-Ires-FADD
                     Max recorded sequencing read = 639 bases.  Perfect match Tm
                     = 58.2 C, although only 17 nt are required to match. The 
                     actual sequence of the primer is gttaaggcaa tagcaatatt 
                     tctgcatata aa."
                     /note="/vntifkey=28"
     primer_bind     complement(1135..1160)
                     /locus_tag="primer_bind(23)"
                     /label=HGTI-1866_Max=639
                     /label=primer_bind(23)
                     /note="Full plasmid sequencing for Add-BGFP-FasL-Ires-FADD
                     Max recorded sequencing read = 639 bases.  Perfect match Tm
                     = 59.3 C, although only 17 nt are required to match. The 
                     actual sequence of the primer is gcagaatggt agctggattg 
                     tagctg."
                     /note="/vntifkey=28"
     primer_bind     1209..1243
                     /locus_tag="primer_bind(7)"
                     /label=HGTI-1732_Max=783
                     /label=primer_bind(7)
                     /note="New 5xx sequencing primer for B-globin constructs.
                     Same position as JSL-70, but longer with a Tm at 66C.  Max 
                     recorded sequencing read = 783 bases.  Perfect match Tm = 
                     65.5 C, although only 17 nt are required to match. The 
                     actual sequence of the primer is GGCCCTTTTG CTAATCATGT 
                     TCATACCTCT TATCT."
                     /note="/vntifkey=28"
     primer_bind     1224..1244
                     /locus_tag="primer_bind(5)"
                     /label=HGTI-1278_Max=0
                     /label=primer_bind(5)
                     /note="Jeng Shin designed sequencing primer @ 5xx end of
                     MDM2b polylinker facing towards gene.  xx723 is longer, 
                     higher Tm versionxx.  Max recorded sequencing read = 0 
                     bases.  Perfect match Tm = 40.3 C, although only 17 nt are 
                     required to match.  The actual sequence of the primer is 
                     CATGTTCATA CCTCTTATCT T."
                     /note="/vntifkey=28"
     primer_bind     1226..1253
                     /locus_tag="primer_bind(34)"
                     /label=HGTI-2144_Max=0
                     /label=primer_bind(34)
                     /note="sFlt clone Add-musFlt-mIg: sequencing ORF  Max
                     recorded sequencing read = 0 bases.  Perfect match Tm = 
                     59.3 C, although only 17 nt are required to match.  The 
                     actual sequence of the primer is TGTTCATACC TCTTATCTTC 
                     CTCCCACA."
                     /note="/vntifkey=28"
     misc_feature    1303..1308
                     /locus_tag="EcoRI"
                     /label=EcoRI
     misc_feature    1314..1321
                     /locus_tag="NotI"
                     /label=NotI
     misc_feature    1317..1322
                     /locus_tag="kozak"
                     /label=kozak
     misc_feature    1323..5072
                     /locus_tag="Spike_IDTopt_HATail"
                     /label=Spike_IDTopt_HATail
     misc_feature    5073..5078
                     /locus_tag="HindIII"
                     /label=HindIII
     misc_feature    5111..5870
                     /locus_tag="beta_globin_pA"
                     /label=beta_globin_pA
                     /note="From 3rd exon of human beta globin, contains polyA 
                     sequences commonly used in HGTI vector lab constructs."
                     /note="/vntifkey=21"
     primer_bind     complement(5157..5174)
                     /locus_tag="primer_bind(6)"
                     /label=primer_bind(6)
                     /note="Jeng Shin designed sequencing primer @ 3xx end of
                     MDM2b polylinker facing towards gene.New incarnation is 
                     3149, reordered 1xx29xx01.  Max recorded sequencing read = 
                     bases.  Perfect match Tm = 54.2 C, although only 17 nt are 
                     required to match.  The actual sequence of the primer is 
                     gccagggcat tagccaca."
                     /note="/vntifkey=28"
     primer_bind     5280..5308
                     /locus_tag="primer_bind(12)"
                     /label=HGTI-1843_Max=379
                     /label=primer_bind(12)
                     /note="Full plasmid sequencing for Add-BGFP-FasL-Ires-FADD
                     Max recorded sequencing read = 379 bases.  Perfect match Tm
                     = 59.8 C, although only 17 nt are required to match. The 
                     actual sequence of the primer is agcatctgga ttctgcctaa 
                     taaaaaaca."
                     /note="/vntifkey=28"
     polyA_site      5298..5322
                     /locus_tag="polyA_site"
                     /label=polyA_site
                     /note="Axxs added after these bases in globin message."
                     /note="/vntifkey=26"
     primer_bind     complement(5365..5389)
                     /locus_tag="primer_bind(24)"
                     /label=HGTI-1874_Max=692
                     /label=primer_bind(24)
                     /note="Full plasmid sequencing for Add-BGFP-FasL-Ires-FADD
                     Max recorded sequencing read = 692 bases.  Perfect match Tm
                     = 58.1 C, although only 17 nt are required to match. The 
                     actual sequence of the primer is ttaaatgcac tgacctccca 
                     cattc."
                     /note="/vntifkey=28"
     primer_bind     5581..5614
                     /locus_tag="primer_bind(13)"
                     /label=HGTI-1844_Max=643
                     /label=primer_bind(13)
                     /note="Full plasmid sequencing for Add-BGFP-FasL-Ires-FADD
                     Max recorded sequencing read = 643 bases.  Perfect match Tm
                     = 59.1 C, although only 17 nt are required to match. The 
                     actual sequence of the primer is ttttacatta cttattgttt 
                     tagctgtcct catg."
                     /note="/vntifkey=28"
     primer_bind     complement(5660..5690)
                     /locus_tag="primer_bind(25)"
                     /label=HGTI-1875_Max=610
                     /label=primer_bind(25)
                     /note="Full plasmid sequencing for Add-BGFP-FasL-Ires-FADD
                     Max recorded sequencing read = 610 bases.  Perfect match Tm
                     = 59.5 C, although only 17 nt are required to match. The 
                     actual sequence of the primer is tatctctaag caagagaact 
                     gagtggagtc a."
                     /note="/vntifkey=28"
     misc_feature    5846..5870
                     /locus_tag="End_of_globin"
                     /label=End_of_globin
                     /note="End of globin sequences in typical pMD constructs."
                     /note="/vntifkey=21"
     misc_feature    5884..5921
                     /locus_tag="Correction-143"
                     /label=Correction-143
                     /note="Extra EcoR I site of pMD-old-gag-pol.  This
                     sequence is definitely not in all MDM constructs. Probably 
                     only exists in a few older constructs prior to the MDM2b 
                     set.  This sequence has been found to be erroneous for some
                     plasmids in our laboratory.  It would be prudent to 
                     sequence the DNA to confirm the accuracy of your records. 
                     The sequence specified by this feature was actually found 
                     to be:  ACATGGCAGT CTAGAATTCT TGAAGACGAA AGGGCC."
                     /note="/vntifkey=21"
     primer_bind     complement(5923..5953)
                     /locus_tag="primer_bind(19)"
                     /label=HGTI-1856_Max=711
                     /label=primer_bind(19)
                     /note="Full plasmid sequencing for Add-BGFP-FasL-Ires-FADD
                     Max recorded sequencing read = 711 bases.  Perfect match Tm
                     = 58.3 C, although only 17 nt are required to match. The 
                     actual sequence of the primer is gacattaacc tataaaaata 
                     ggcgtatcac g."
                     /note="/vntifkey=28"
     CDS             6110..6967
                     /locus_tag="bla"
                     /label=bla
                     /note="B-lactamase, confers ampicillin resistance, no Pst
                     I."
                     /note="/vntifkey=4"
     primer_bind     6144..6164
                     /locus_tag="primer_bind(31)"
                     /label=HGTI-1886_Max=647
                     /label=primer_bind(31)
                     /note="Full plasmid sequencing for Add-BGFP-FasL-Ires-FADD
                     Max recorded sequencing read = 647 bases.  Perfect match Tm
                     = 60.2 C, although only 17 nt are required to match. The 
                     actual sequence of the primer is ccttttttgc ggcattttgc c."
                     /note="/vntifkey=28"
     primer_bind     complement(6230..6253)
                     /locus_tag="primer_bind(18)"
                     /label=HGTI-1855_Max=661
                     /label=primer_bind(18)
                     /note="Full plasmid sequencing for Add-BGFP-FasL-Ires-FADD
                     Max recorded sequencing read = 661 bases.  Perfect match Tm
                     = 58.0 C, although only 17 nt are required to match. The 
                     actual sequence of the primer is atccagttcg atgtaaccca 
                     ctcg."
                     /note="/vntifkey=28"
     primer_bind     6444..6471
                     /locus_tag="primer_bind(30)"
                     /label=HGTI-1885_Max=654
                     /label=primer_bind(30)
                     /note="Full plasmid sequencing for Add-BGFP-FasL-Ires-FADD
                     Max recorded sequencing read = 654 bases.  Perfect match Tm
                     = 60.0 C, although only 17 nt are required to match. The 
                     actual sequence of the primer is cggatggcat gacagtaaga 
                     gaattatg."
                     /note="/vntifkey=28"
     primer_bind     complement(6533..6553)
                     /locus_tag="primer_bind(17)"
                     /label=HGTI-1854_Max=650
                     /label=primer_bind(17)
                     /note="Full plasmid sequencing for Add-BGFP-FasL-Ires-FADD
                     Max recorded sequencing read = 650 bases.  Perfect match Tm
                     = 58.4 C, although only 17 nt are required to match. The 
                     actual sequence of the primer is agcggttagc tccttcggtc c."
                     /note="/vntifkey=28"
     primer_bind     6744..6768
                     /locus_tag="primer_bind(29)"
                     /label=HGTI-1884_Max=593
                     /label=primer_bind(29)
                     /note="Full plasmid sequencing for Add-BGFP-FasL-Ires-FADD
                     Max recorded sequencing read = 593 bases.  Perfect match Tm
                     = 59.6 C, although only 17 nt are required to match. The 
                     actual sequence of the primer is ataaagttgc aggaccactt 
                     ctgcg."
                     /note="/vntifkey=28"
     primer_bind     complement(6832..6853)
                     /locus_tag="primer_bind(16)"
                     /label=HGTI-1853_Max=0
                     /label=primer_bind(16)
                     /note="Full plasmid sequencing for Add-BGFP-FasL-Ires-FADD
                     Max recorded sequencing read = 0 bases.  Perfect match Tm =
                     61.0 C, although only 17 nt are required to match.  The 
                     actual sequence of the primer is ccccagtgct gcaatgatac cg."
                     /note="/vntifkey=28"
     primer_bind     7044..7072
                     /locus_tag="primer_bind(28)"
                     /label=HGTI-1883_Max=564
                     /label=primer_bind(28)
                     /note="Full plasmid sequencing for Add-BGFP-FasL-Ires-FADD
                     Max recorded sequencing read = 564 bases.  Perfect match Tm
                     = 58.2 C, although only 17 nt are required to match. The 
                     actual sequence of the primer is tgaagatcct ttttgataat 
                     ctcatgacc."
                     /note="/vntifkey=28"
     primer_bind     complement(7124..7153)
                     /locus_tag="primer_bind(15)"
                     /label=HGTI-1852_Max=372
                     /label=primer_bind(15)
                     /note="Full plasmid sequencing for Add-BGFP-FasL-Ires-FADD
                     Max recorded sequencing read = 372 bases.  Perfect match Tm
                     = 58.8 C, although only 17 nt are required to match. The 
                     actual sequence of the primer is aaaaggatct caagaagatc 
                     ctttgatctt ."
                     /note="/vntifkey=28"
     misc_feature    7266..7309
                     /locus_tag="High_copy"
                     /label=High_copy
                     /note="Tag for High copy plasmid replication xxpUC18xx"
                     /note="/vntifkey=21"
     primer_bind     7344..7371
                     /locus_tag="primer_bind(27)"
                     /label=HGTI-1882_Max=565
                     /label=primer_bind(27)
                     /note="Full plasmid sequencing for Add-BGFP-FasL-Ires-FADD
                     Max recorded sequencing read = 565 bases.  Perfect match Tm
                     = 60.5 C, although only 17 nt are required to match. The 
                     actual sequence of the primer is catacctcgc tctgctaatc 
                     ctgttacc."
                     /note="/vntifkey=28"
     primer_bind     complement(7435..7453)
                     /locus_tag="primer_bind(14)"
                     /label=HGTI-1851_Max=601
                     /label=primer_bind(14)
                     /note="Full plasmid sequencing for Add-BGFP-FasL-Ires-FADD
                     Max recorded sequencing read = 601 bases.  Perfect match Tm
                     = 60.1 C, although only 17 nt are required to match. The 
                     actual sequence of the primer is cgaccgctgc gccttatcc."
                     /note="/vntifkey=28"
     primer_bind     7644..7669
                     /locus_tag="primer_bind(26)"
                     /label=HGTI-1881_Max=511
                     /label=primer_bind(26)
                     /note="Full plasmid sequencing for Add-BGFP-FasL-Ires-FADD
                     Max recorded sequencing read = 511 bases.  Perfect match Tm
                     = 59 C, although only 17 nt are required to match.  The 
                     actual sequence of the primer is atctttatag tcctgtcggg 
                     tttcgc."
                     /note="/vntifkey=28"
     misc_feature    7730..7755
                     /locus_tag="Correction-133"
                     /label=Correction-133
                     /note="From sequencing HDM-SNVgpm8.  May be present in all
                     HDM or even MDM plasmids.  No apparent functional 
                     ramifications.  This sequence has been found to be 
                     erroneous for some plasmids in our laboratory.  It would be
                     prudent to sequence the DNA to confirm the accuracy of your
                     records.  The sequence specified by this feature was 
                     actually found to be:  AACGCCAGCA ACGGAGATGC GCCGCGTG."
                     /note="/vntifkey=21"
     misc_feature    7997..8024
                     /locus_tag="Correction-134"
                     /label=Correction-134
                     /note="From sequencing HDM-SNVgpm8.  May be present in all
                     HDM and MDM plasmids.  No apparent functional 
                     ramifications.  This sequence has been found to be 
                     erroneous for some plasmids in our laboratory.  It would be
                     prudent to sequence the DNA to confirm the accuracy of your
                     records.  The sequence specified by this feature was 
                     actually found to be:  CGAGGCGGCA TAAATCGCCG TGACGATC."
                     /note="/vntifkey=21"
     primer_bind     8150..8175
                     /locus_tag="primer_bind(8)"
                     /label=HGTI-1828_Max=662
                     /label=primer_bind(8)
                     /note="Full plasmid sequencing for Add-BGFP-FasL-Ires-FADD
                     Max recorded sequencing read = 662 bases.  Perfect match Tm
                     = 60.7 C, although only 17 nt are required to match. The 
                     actual sequence of the primer is agcgagaaga atcataatgg 
                     ggaagg."
                     /note="/vntifkey=28"
     misc_feature    8197..8309
                     /locus_tag="SV40_ori"
                     /label=SV40_ori
                     /note="SV40 5172..41, contains origin of replication, from
                     pMD cassette."
                     /note="/vntifkey=21"
     primer_bind     complement(8222..8248)
                     /locus_tag="primer_bind"
                     /label=HGTI-8_Max=618
                     /label=primer_bind
                     /note="Add-musFLT-mIg Plasmid record #912  Max recorded 
                     sequencing read = 618 bases.  Perfect match Tm = 59.3 C, 
                     although only 17 nt are required to match. The actual 
                     sequence of the primer is tccagaagta gtgaggaggc ttttttg."
                     /note="/vntifkey=28"
ORIGIN
        1 agcttggccc attgcatacg ttgtatccat atcataatat gtacatttat attggctcat
       61 gtccaacatt accgccatgt tgacattgat tattgactag ttattaatag taatcaatta
      121 cggggtcatt agttcatagc ccatatatgg agttccgcgt tacataactt acggtaaatg
      181 gcccgcctgg ctgaccgccc aacgaccccc gcccattgac gtcaataatg acgtatgttc
      241 ccatagtaac gccaataggg actttccatt gacgtcaatg ggtggagtat ttacggtaaa
      301 ctgcccactt ggcagtacat caagtgtatc atatgccaag tacgccccct attgacgtca
      361 atgacggtaa atggcccgcc tggcattatg cccagtacat gaccttatgg gactttccta
      421 cttggcagta catctacgta ttagtcatcg ctattaccat ggtgatgcgg ttttggcagt
      481 acatcaatgg gcgtggatag cggtttgact cacggggatt tccaagtctc caccccattg
      541 acgtcaatgg gagtttgttt tggcaccaaa atcaacggga ctttccaaaa tgtcgtaaca
      601 actccgcccc attgacgcaa atgggcggta ggcgtgtacg gtgggaggtc tatataagca
      661 gagctcgttt agtgaaccgt cagatcgcct ggagacgcca tccacgctgt tttgacctcc
      721 atagaagaca ccgggaccga tccagcctcc cctcgaagct gatcctgaga acttcagggt
      781 gagtctatgg gacccttgat gttttctttc cccttctttt ctatggttaa gttcatgtca
      841 taggaagggg agaagtaaca gggtacacat attgaccaaa tcagggtaat tttgcatttg
      901 taattttaaa aaatgctttc ttcttttaat atactttttt gtttatctta tttctaatac
      961 tttccctaat ctctttcttt cagggcaata atgatacaat gtatcatgcc tctttgcacc
     1021 attctaaaga ataacagtga taatttctgg gttaaggcaa tagcaatatt tctgcatata
     1081 aatatttctg catataaatt gtaactgatg taagaggttt catattgcta atagcagcta
     1141 caatccagct accattctgc ttttatttta tggttgggat aaggctggat tattctgagt
     1201 ccaagctagg cccttttgct aatcatgttc atacctctta tcttcctccc acagctcctg
     1261 ggcaacgtgc tggtctgtgt gctggcccat cactttggca aagaattccg cgggcggccg
     1321 ccatgttcgt gttcctggta ctccttcctt tggtgtcttc ccagtgtgta aatcttacca
     1381 ctcggaccca gcttccaccc gcctacacca acagtttcac acgcggcgtc tactatcctg
     1441 acaaggtgtt taggagttca gtcttgcact caactcaaga cttgttcctc cctttcttta
     1501 gcaatgtgac gtggtttcat gccattcatg tctccggcac aaacggaacg aagcgctttg
     1561 ataatcctgt gctcccgttc aacgatggag tgtacttcgc gtccacagag aagagcaata
     1621 tcattcgagg ttggatcttc ggaacgacac tcgactcaaa gacgcagtcc cttctcatcg
     1681 tcaataatgc cacgaacgtg gtcatcaaag tgtgcgagtt tcaattctgt aatgatccct
     1741 tcctgggcgt ctattatcac aagaacaaca aatcctggat ggagtccgaa tttagagtct
     1801 actccagcgc caacaactgc actttcgaat acgtatcaca gccattcttg atggaccttg
     1861 aaggaaagca gggtaatttc aagaacttga gggagttcgt attcaagaat atcgacgggt
     1921 actttaagat ttatagcaaa cacacaccca ttaatttggt gcgggatctt cctcagggat
     1981 ttagtgctct tgagcctctc gttgacctcc ctattggcat taacatcacc cgctttcaaa
     2041 ccctgttggc cctgcatcgg tcctacctga caccgggcga ctcaagttcc ggatggaccg
     2101 caggtgccgc cgcatactat gtgggctacc ttcagccaag aacatttctg ctgaaatata
     2161 atgagaacgg gaccattaca gatgcggtgg attgtgcact cgaccctctg tctgagacga
     2221 aatgcaccct taagagcttc acggtggaga aaggcattta tcagacttct aacttcagag
     2281 ttcaacccac cgagtccatt gtgcgattcc caaatattac gaatttgtgc ccatttggtg
     2341 aggtcttcaa tgctactcga ttcgcctcag tttatgcatg gaaccgaaag agaatttcca
     2401 attgtgtggc ggactactca gtattgtata atagtgcaag ctttagcaca ttcaaatgtt
     2461 acggcgtgtc tccaacgaag ctgaacgatc tctgtttcac aaacgtttat gcggattcct
     2521 tcgtgattcg cggcgatgag gtccgacaga ttgcgcctgg gcaaacgggt aagatcgctg
     2581 attacaacta taagttgccg gacgatttca caggatgtgt catagcttgg aatagcaata
     2641 atttggacag taaggttggc ggaaactaca attatttgta caggttgttt cgcaagtcaa
     2701 atttgaaacc atttgagaga gatatatcta cggagatata tcaagccggc tctacaccat
     2761 gtaatggtgt ggagggcttt aactgctact ttccactcca gtcatatggt ttccaaccta
     2821 caaatggagt agggtatcaa ccgtacagag ttgtggtctt gagtttcgaa ttgctccacg
     2881 ctccagcaac ggtatgcggt cctaagaaat ccacaaatct tgtgaagaac aagtgcgtaa
     2941 atttcaactt caatgggctg actggaacag gcgtgctgac tgagagtaac aagaagttct
     3001 tgcctttcca acaattcggg cgggacatag ctgataccac tgacgccgtc cgcgaccctc
     3061 agaccctgga gattctggac ataactcctt gttctttcgg tggcgtcagt gttatcactc
     3121 ccgggaccaa cacctccaac caagtcgcgg tcctctatca agacgtcaac tgtacggaag
     3181 taccggtagc catccatgcg gaccaactta caccgacttg gagggtttac tctacaggaa
     3241 gcaatgtctt tcaaacacga gccgggtgtc tgatcggagc agaacacgtt aacaacagct
     3301 acgaatgtga cataccaata ggcgcaggga tttgtgcttc atatcagaca cagaccaata
     3361 gcccgcggag agcgagaagc gtagcaagcc aaagcatcat cgcgtacacg atgagcctcg
     3421 gagcagagaa cagcgtcgcg tatagcaata attcaatagc tatcccaaca aatttcacta
     3481 tttcggtcac cactgagatt ctgccggtct ccatgaccaa gacatccgtc gattgtacta
     3541 tgtacatatg cggcgacagc acggagtgca gtaacttgct ccttcagtac ggttccttct
     3601 gtacgcagct taaccgggca ctgacgggta tcgcggtaga acaggacaag aacacacagg
     3661 aggtcttcgc gcaggtcaaa caaatctaca agacaccacc cataaaggac ttcggcgggt
     3721 tcaatttcag ccaaatcctg ccggaccctt ccaaacctag taagaggtca ttcattgagg
     3781 atcttctgtt taacaaagtt acgcttgcgg acgcgggatt cattaagcag tatggtgact
     3841 gccttggaga tattgccgcc agggatttga tatgtgcaca gaaatttaac ggcctcaccg
     3901 ttctgccgcc tctgctcacc gatgagatga tagcgcagta cacgagcgca ctcctggcag
     3961 gtacaattac aagcggatgg acattcggtg caggagcagc gttgcagata ccctttgcta
     4021 tgcagatggc ttatcgattt aacgggattg gcgtcacgca gaacgtcctt tatgagaatc
     4081 agaaattgat tgcaaatcag ttcaatagtg ctatcggtaa gattcaggac agcttgagca
     4141 gtaccgcgtc tgcactggga aagttgcagg acgtggtgaa tcagaatgca caagcactga
     4201 ataccttggt taagcaattg agtagcaatt tcggcgccat atcaagtgta ctgaatgata
     4261 tcctgtcacg gttggacaag gtagaagccg aagttcagat tgaccgcttg atcaccgggc
     4321 gcctccaaag tctgcagacc tacgtcacac aacaattgat cagagcagca gagataagag
     4381 catctgctaa cctggctgcc actaagatgt ctgaatgtgt gcttgggcag tcaaagaggg
     4441 tagatttctg cggaaagggc taccacctta tgtctttccc tcagagcgct ccgcatggtg
     4501 tggtctttct ccatgtgact tatgtgcctg ctcaagagaa gaactttacg acggcgcccg
     4561 ctatatgcca tgatggtaag gcgcactttc caagggaggg agtgttcgtg tccaacggca
     4621 ctcactggtt tgtcacccaa cgaaatttct acgagcctca aattattacc accgacaata
     4681 cctttgttag cggtaactgt gacgtcgtaa ttgggattgt taataataca gtctacgatc
     4741 ctctgcagcc ggaactggac tcctttaaag aggagctgga caaatatttc aagaaccaca
     4801 catctcctga cgtagatctt ggagacataa gcggtataaa tgcaagtgtt gttaacattc
     4861 agaaagaaat agataggttg aacgaagttg cgaagaacct taacgagtca ctgatagacc
     4921 tccaagagct tgggaagtac gagcaatata tcaagtggcc ttggtatatt tggctcgggt
     4981 tcatagcagg acttatcgct atagtcatgg tgactataat gctgtgctgc atgacaagca
     5041 atgggtcttt gcagtgcaga atatgcatct gaaagcttat cgataccgtc gacctcgagg
     5101 gcccagatct aattcacccc accagtgcag gctgcctatc agaaagtggt ggctggtgtg
     5161 gctaatgccc tggcccacaa gtatcactaa gctcgctttc ttgctgtcca atttctatta
     5221 aaggttcctt tgttccctaa gtccaactac taaactgggg gatattatga agggccttga
     5281 gcatctggat tctgcctaat aaaaaacatt tattttcatt gcaatgatgt atttaaatta
     5341 tttctgaata ttttactaaa aagggaatgt gggaggtcag tgcatttaaa acataaagaa
     5401 atgaagagct agttcaaacc ttgggaaaat acactatatc ttaaactcca tgaaagaagg
     5461 tgaggctgca aacagctaat gcacattggc aacagcccct gatgcctatg ccttattcat
     5521 ccctcagaaa aggattcaag tagaggcttg atttggaggt taaagttttg ctatgctgta
     5581 ttttacatta cttattgttt tagctgtcct catgaatgtc ttttcactac ccatttgctt
     5641 atcctgcatc tctcagcctt gactccactc agttctcttg cttagagata ccacctttcc
     5701 cctgaagtgt tccttccatg ttttacggcg agatggtttc tcctcgcctg gccactcagc
     5761 cttagttgtc tctgttgtct tatagaggtc tacttgaaga aggaaaaaca gggggcatgg
     5821 tttgactgtc ctgtgagccc ttcttccctg cctcccccac tcacagtgac ccggaatccc
     5881 tcgacatggc agtctagatc attcttgaag acgaaagggc ctcgtgatac gcctattttt
     5941 ataggttaat gtcatgataa taatggtttc ttagacgtca ggtggcactt ttcggggaaa
     6001 tgtgcgcgga acccctattt gtttattttt ctaaatacat tcaaatatgt atccgctcat
     6061 gagacaataa ccctgataaa tgcttcaata atattgaaaa aggaagagta tgagtattca
     6121 acatttccgt gtcgccctta ttcccttttt tgcggcattt tgccttcctg tttttgctca
     6181 cccagaaacg ctggtgaaag taaaagatgc tgaagatcag ttgggtgcac gagtgggtta
     6241 catcgaactg gatctcaaca gcggtaagat ccttgagagt tttcgccccg aagaacgttt
     6301 tccaatgatg agcactttta aagttctgct atgtggcgcg gtattatccc gtattgacgc
     6361 cgggcaagag caactcggtc gccgcataca ctattctcag aatgacttgg ttgagtactc
     6421 accagtcaca gaaaagcatc ttacggatgg catgacagta agagaattat gcagtgctgc
     6481 cataaccatg agtgataaca ctgcggccaa cttacttctg acaacgatcg gaggaccgaa
     6541 ggagctaacc gcttttttgc acaacatggg ggatcatgta actcgccttg atcgttggga
     6601 accggagctg aatgaagcca taccaaacga cgagcgtgac accacgatgc ctgtagcaat
     6661 ggcaacaacg ttgcgcaaac tattaactgg cgaactactt actctagctt cccggcaaca
     6721 attaatagac tggatggagg cggataaagt tgcaggacca cttctgcgct cggcccttcc
     6781 ggctggctgg tttattgctg ataaatctgg agccggtgag cgtgggtctc gcggtatcat
     6841 tgcagcactg gggccagatg gtaagccctc ccgtatcgta gttatctaca cgacggggag
     6901 tcaggcaact atggatgaac gaaatagaca gatcgctgag ataggtgcct cactgattaa
     6961 gcattggtaa ctgtcagacc aagtttactc atatatactt tagattgatt taaaacttca
     7021 tttttaattt aaaaggatct aggtgaagat cctttttgat aatctcatga ccaaaatccc
     7081 ttaacgtgag ttttcgttcc actgagcgtc agaccccgta gaaaagatca aaggatcttc
     7141 ttgagatcct ttttttctgc gcgtaatctg ctgcttgcaa acaaaaaaac caccgctacc
     7201 agcggtggtt tgtttgccgg atcaagagct accaactctt tttccgaagg taactggctt
     7261 cagcagagcg cagataccaa atactgttct tctagtgtag ccgtagttag gccaccactt
     7321 caagaactct gtagcaccgc ctacatacct cgctctgcta atcctgttac cagtggctgc
     7381 tgccagtggc gataagtcgt gtcttaccgg gttggactca agacgatagt taccggataa
     7441 ggcgcagcgg tcgggctgaa cggggggttc gtgcacacag cccagcttgg agcgaacgac
     7501 ctacaccgaa ctgagatacc tacagcgtga gctatgagaa agcgccacgc ttcccgaagg
     7561 gagaaaggcg gacaggtatc cggtaagcgg cagggtcgga acaggagagc gcacgaggga
     7621 gcttccaggg ggaaacgcct ggtatcttta tagtcctgtc gggtttcgcc acctctgact
     7681 tgagcgtcga tttttgtgat gctcgtcagg ggggcggagc ctatggaaaa acgccagcaa
     7741 cggatgcgcc gcgtgcggct gctggagatg gcggacgcga tggatatgtt ctgccaaggg
     7801 ttggtttgcg cattcacagt tctccgcaag aattgattgg ctccaattct tggagtggtg
     7861 aatccgttag cgaggtgccg ccggcttcca ttcaggtcga ggtggcccgg ctccatgcac
     7921 cgcgacgcaa cgcggggagg cagacaaggt atagggcggc gcctacaatc catgccaacc
     7981 cgttccatgt gctcgccgag gcggcataaa tccccgtgac gatcagcggt ccaatgatcg
     8041 aagttaggct ggtaagagcc gcgagcgatc cttgaagctg tccctgatgg tcgtcatcta
     8101 cctgcctgga cagcatggcc tgcaacgcgg gcatcccgat gccgccggaa gcgagaagaa
     8161 tcataatggg gaaggccatc cagcctcgcg tcggggagct ttttgcaaaa gcctaggcct
     8221 ccaaaaaagc ctcctcacta cttctggaat agctcagagg ccgaggcggc ctcggcctct
     8281 gcataaataa aaaaaattag tcagccatg
//
