# Supplementary material for: Protocol and Reagents for Pseudotyping Lentiviral Particles with SARS-CoV-2 Spike Protein for Neutralization Assays
Source: Viruses. 2020 May 6;12(5):513. doi: 10.3390/v12050513 (PMC7291041; doi:10.3390/v12050513)
Supplement: Supplementary file 1 [file viruses-12-00513-s001.zip › plasmid_maps/25_pHAGE2_CMV_ZsGreen_W.gb]

LOCUS       pHAGE2-CMV-ZsGre        7073 bp    DNA     circular SYN  5-JAN-2008
DEFINITION  Lentiviral vector plasmid from Alex Balazs.
ACCESSION   Unknown
SOURCE      Unknown.
  ORGANISM  Unknown
            Unclassified.
REFERENCE   1  (bases 1 to 8541)
  AUTHORS   Self
  JOURNAL   Unpublished.
COMMENT     I (Jesse Bloom) received this plasmid and map from Alex Balazs.  This plasmid
            is for inserting genes for lentiviral packaging.  Splicing is not supported.  The helper
            plasmids are:
            HDM-Hgpm2
            HDM-Tat1b
            pRC-CMV-Rev1b
            HDM-VSVG
            
            
            Alex Balaz's notes:
            HRST Ligated into PUC
            WPRE fixed
            Changed cPPT to include SpeI site for cloning promoters
            cloned in clean CMV promoter without extraneous sequence
            9/19/03 Completely sequenced with 4x coverage to confirm perfect sequence
            11/13/03 Confirmed shortened cloning to add SmaI/PacI and tag
            11/20/03 Tested Virus production and exression from viral integration in parallell with all Intermediate Vectors and found good titer and expression
            1/14/04  Confirmed Insulator insertion to have perfect sequence
            3/18/04 Confirmed perfect recreation of 3' LTR and W to remove extraneous chromosomal sequence, add directional 8bp cloning sites to dU3 and shorten it to the same length as pHAGEv1.0
            4/1/04 Confirmed perfect 5' LTR sequence containing major Splice Donor Site
            4/15/04 Sequencing confirmed perfect ZsGreen Insert sequence
            
COMMENT     This file is created by Vector NTI
            http://www.invitrogen.com/
COMMENT     ORIGDB|GenBank
COMMENT     VNTDATE|335356211|
COMMENT     VNTDBDATE|470485021|
COMMENT     LSOWNER|
COMMENT     VNTNAME|pHAGE2-CMV-ZsGreen-W|
COMMENT     VNTAUTHORNAME|Jesse Bloom|
COMMENT     VNTAUTHOREML|jesse.bloom@gmail.com|
COMMENT     VNTOAUTHORNAME|Alejandro Balazs|
COMMENT     VNTREPLTYPE|Phagemid
COMMENT     Vector_NTI_Display_Data_(Do_Not_Edit!)
COMMENT     (SXF 
COMMENT      (CGexDoc "pHAGE2-CMV-ZsGreen-W" 0 7073 
COMMENT       (CDBMol 0 0 1 1 1 0 0 0 0 "" "" 0 0 0 0 (CObList) (CObList) (CObList) 
COMMENT        (CObList) -1 "") 
COMMENT       (CDocSetData 1 1 0 0 0 0 "MAIN" 1 1 1 1 0 0 1 1 0 1 10 10 4294967295 50 0 
COMMENT        1 0 (CHomObj 0 0 0 3 75) (CWordArray) (CWordArray) 
COMMENT        (CStringList "NotI" "BamHI") (CStringList "atg" "gtg") 
COMMENT        (CStringList "taa" "tga" "tag") (CObList) 1 "{(0,1),2}" 0 0 "" 0 
COMMENT        4294967295 0 0 0 0 0 0 0 "MAIN" 0 0 30 0 
COMMENT        (CProteinMotifSearchObject 70 20 1 1 1 1 0 0 1 0 0 0 0 0)) 
COMMENT       (CMolPar 0 0 1 2218 2802 1 7073 0 0 0 0 0 0 0 0) (CStringList) 
COMMENT       (CStringList) (CObList) (COAPar 25 250 50 0 6 4 3 7) 
COMMENT       (COAPar 25 250 50 0 6 4 3 7) (COAPar 25 250 50 0 6 4 3 7) 
COMMENT       (CObList #0=(CRSite (CStringList) "BamHI" "ggatcc" 2 0 1 3509 0 0 "") 
COMMENT        #1=(CRSite (CStringList) "NotI" "gcggccgc" 3 0 1 2805 0 0 "")) 
COMMENT       (CObList 
COMMENT        #2=(CFSignal (CObList) "5' LTR" 19 0 0 1 636 0 (CStringList) 
COMMENT            (CStringList "/gene=\"LTR\"") 1 1 1 1 "1..636") 
COMMENT        #3=(CFSignal (CObList) "PSI" 21 0 0 637 1155 0 (CStringList) 
COMMENT            (CStringList "/gene=\"psi\"" "/product=\"pbs-gag\"") 1 1 1 1 
COMMENT            "637..1155") 
COMMENT        #4=(CFSignal (CObList) "RRE" 21 0 0 1303 1536 0 (CStringList) 
COMMENT            (CStringList "/gene=\"rre\"" "/product=\"minimal RRE\"") 1 1 1 1 
COMMENT            "1303..1536") 
COMMENT        #5=(CFSignal (CObList) "HIV cpPu (Trip)" 21 0 0 2034 2211 0 
COMMENT            (CStringList) (CStringList "/gene=\"cppt\"") 1 1 1 1 "2034..2211") 
COMMENT        #6=(CFSignal (CObList) "CMVp" 29 0 0 2218 2802 0 (CStringList) 
COMMENT            (CStringList "/gene=\"CMVp\"" "/product=\"CMV IE promoter\"") 1 1 1 
COMMENT            1 "2218..2802") 
COMMENT        #7=(CFSignal (CObList) "WPRE" 21 0 0 3514 4105 0 (CStringList) 
COMMENT            (CStringList "/gene=\"WPRE\"") 1 1 1 1 "3514..>4105") 
COMMENT        #8=(CFSignal (CObList) "AMPr" 4 0 0 4687 5526 0 (CStringList) 
COMMENT            (CStringList "/gene=\"AMPr\"" 
COMMENT             "/product=\"beta-lactamase (mature form)\"") 1 1 1 1 "4687..5526") 
COMMENT        #9=(CFSignal (CObList) "ORI" 33 0 0 5755 6288 0 (CStringList) 
COMMENT            (CStringList "/gene=\"ORI\"" 
COMMENT             "/product=\"ColE1 origin of replication\"") 1 1 1 1 "5755..6288") 
COMMENT        #10=(CFSignal (CObList) "SV40 ori" 21 0 0 6525 6648 0 (CStringList) 
COMMENT             (CStringList "/gene=\"SV40 ori\"") 1 1 1 1 "6525..6648") 
COMMENT        #11=(CFSignal (CObList) "pHAGE-S1-500" 28 0 0 6968 6996 0 (CStringList) 
COMMENT             (CStringList) 1 1 1 1 "6968..6996") 
COMMENT        #12=(CFSignal (CObList) "pHAGE-S501-1000" 28 0 0 401 421 0 (CStringList) 
COMMENT             (CStringList) 1 1 1 1 "401..421") 
COMMENT        #13=(CFSignal (CObList) "pHAGE-S1001-1500" 28 0 0 898 919 0 
COMMENT             (CStringList) (CStringList) 1 1 1 1 "898..919") 
COMMENT        #14=(CFSignal (CObList) "pHAGE-S1501-2000" 28 0 0 1391 1417 0 
COMMENT             (CStringList) (CStringList) 1 1 1 1 "1391..1417") 
COMMENT        #15=(CFSignal (CObList) "pHAGE-S2001-2500" 28 0 0 1898 1922 0 
COMMENT             (CStringList) (CStringList) 1 1 1 1 "1898..1922") 
COMMENT        #16=(CFSignal (CObList) "pHAGE-S2501-3000" 28 0 0 2393 2417 0 
COMMENT             (CStringList) (CStringList) 1 1 1 1 "2393..2417") 
COMMENT        #17=(CFSignal (CObList) "pHAGE-S4001-4500" 28 0 0 3773 3793 0 
COMMENT             (CStringList) (CStringList) 1 1 1 1 "3773..3793") 
COMMENT        #18=(CFSignal (CObList) "pHAGE-S6001-6500" 28 0 0 4463 4485 0 
COMMENT             (CStringList) (CStringList) 1 1 1 1 "4463..4485") 
COMMENT        #19=(CFSignal (CObList) "pHAGE-S6501-7000" 28 0 0 4936 4960 0 
COMMENT             (CStringList) (CStringList) 1 1 1 1 "4936..4960") 
COMMENT        #20=(CFSignal (CObList) "pHAGE-S7001-7500" 28 0 0 5456 5480 0 
COMMENT             (CStringList) (CStringList) 1 1 1 1 "5456..5480") 
COMMENT        #21=(CFSignal (CObList) "pHAGE-S7501-8000" 28 0 0 5960 5984 0 
COMMENT             (CStringList) (CStringList) 1 1 1 1 "5960..5984") 
COMMENT        #22=(CFSignal (CObList) "pHAGE-S8001-8500" 28 0 0 6463 6482 0 
COMMENT             (CStringList) (CStringList) 1 1 1 1 "6463..6482") 
COMMENT        #23=(CFSignal (CObList) "pHAGE-A0050-8050" 28 0 1 158 179 0 
COMMENT             (CStringList) (CStringList) 1 1 1 1 "complement(158..179)") 
COMMENT        #24=(CFSignal (CObList) "pHAGE-A0550-0050" 28 0 1 667 690 0 
COMMENT             (CStringList) (CStringList) 1 1 1 1 "complement(667..690)") 
COMMENT        #25=(CFSignal (CObList) "pHAGE-A1050-0550" 28 0 1 1166 1189 0 
COMMENT             (CStringList) (CStringList) 1 1 1 1 "complement(1166..1189)") 
COMMENT        #26=(CFSignal (CObList) "pHAGE-A1550-1050" 28 0 1 1650 1678 0 
COMMENT             (CStringList) (CStringList) 1 1 1 1 "complement(1650..1678)") 
COMMENT        #27=(CFSignal (CObList) "pHAGE-A2050-1550" 28 0 1 2084 2112 0 
COMMENT             (CStringList) (CStringList) 1 1 1 1 "complement(2084..2112)") 
COMMENT        #28=(CFSignal (CObList) "pHAGE-A2550-2050" 28 0 1 2632 2655 0 
COMMENT             (CStringList) (CStringList) 1 1 1 1 "complement(2632..2655)") 
COMMENT        #29=(CFSignal (CObList) "pHAGE-A3550-3050" 28 0 1 3620 3643 0 
COMMENT             (CStringList) (CStringList) 1 1 1 1 "complement(3620..3643)") 
COMMENT        #30=(CFSignal (CObList) "pHAGE-A6050-5550" 28 0 1 4736 4759 0 
COMMENT             (CStringList) (CStringList) 1 1 1 1 "complement(4736..4759)") 
COMMENT        #31=(CFSignal (CObList) "pHAGE-A6550-6050" 28 0 1 5205 5228 0 
COMMENT             (CStringList) (CStringList) 1 1 1 1 "complement(5205..5228)") 
COMMENT        #32=(CFSignal (CObList) "pHAGE-A7050-6550" 28 0 1 5716 5737 0 
COMMENT             (CStringList) (CStringList) 1 1 1 1 "complement(5716..5737)") 
COMMENT        #33=(CFSignal (CObList) "pHAGE-A7550-7050" 28 0 1 6227 6248 0 
COMMENT             (CStringList) (CStringList) 1 1 1 1 "complement(6227..6248)") 
COMMENT        #34=(CFSignal (CObList) "pHAGE-A8050-7550" 28 0 1 6703 6729 0 
COMMENT             (CStringList) (CStringList) 1 1 1 1 "complement(6703..6729)") 
COMMENT        #35=(CFSignal (CObList) "HIV R" 21 0 0 455 551 0 (CStringList) 
COMMENT             (CStringList) 1 1 1 1 "455..551") 
COMMENT        #36=(CFSignal (CObList) "Transcriptional Start" 91 0 0 2754 2754 0 
COMMENT             (CStringList) (CStringList) 1 1 1 1 "2754..2754") 
COMMENT        #37=(CFSignal (CObList) "TATA Box" 41 0 0 2722 2726 0 (CStringList) 
COMMENT             (CStringList) 1 1 1 1 "2722..2726") 
COMMENT        #38=(CFSignal (CObList) "PBS-K" 21 0 0 636 658 0 (CStringList) 
COMMENT             (CStringList) 1 1 1 1 "636..658") 
COMMENT        #39=(CFSignal (CObList) "HIV-PSI" 21 0 0 697 806 0 (CStringList) 
COMMENT             (CStringList) 1 1 1 1 "697..806") 
COMMENT        #40=(CFSignal (CObList) "HR-ePSI" 21 0 0 807 1144 0 (CStringList) 
COMMENT             (CStringList) 1 1 1 1 "807..1144") 
COMMENT        #41=(CFSignal (CObList) "HIV U5" 21 0 0 552 636 0 (CStringList) 
COMMENT             (CStringList) 1 1 1 1 "552..636") 
COMMENT        #42=(CFSignal (CObList) "HIV U3" 21 0 0 1 454 0 (CStringList) 
COMMENT             (CStringList) 1 1 1 1 "1..454") 
COMMENT        #43=(CFSignal (CObList) "P-Bla" 30 0 0 4634 4668 0 (CStringList) 
COMMENT             (CStringList) 1 1 1 1 "4634..4668") 
COMMENT        #44=(CFSignal (CObList) "pHAGE 5' CDS" 28 0 0 2746 2766 0 (CStringList) 
COMMENT             (CStringList) 1 1 1 1 "2746..2766") 
COMMENT        #45=(CFSignal (CObList) "pHAGE 3' CDS" 28 0 1 3542 3576 0 (CStringList) 
COMMENT             (CStringList) 1 1 1 1 "complement(3542..3576)") 
COMMENT        #46=(CFSignal (CObList) "HIV nef" 21 0 0 4110 4211 0 (CStringList) 
COMMENT             (CStringList) 1 1 1 1 "4110..4211") 
COMMENT        #47=(CFSignal (CObList) "HIV R" 21 0 0 4252 4348 0 (CStringList) 
COMMENT             (CStringList) 1 1 1 1 "4252..4348") 
COMMENT        #48=(CFSignal (CObList) "HIV U5" 21 0 0 4349 4431 0 (CStringList) 
COMMENT             (CStringList) 1 1 1 1 "4349..4431") 
COMMENT        #49=(CFSignal (CObList) "HIV PPT" 21 0 0 4160 4174 0 (CStringList) 
COMMENT             (CStringList) 1 1 1 1 "4160..4174") 
COMMENT        #50=(CFSignal (CObList) "Fill-in" 62 0 0 833 834 0 (CStringList) 
COMMENT             (CStringList) 1 1 1 1 "833..834") 
COMMENT        #51=(CFSignal (CObList) "3' LTR" 19 0 0 4110 4431 0 (CStringList) 
COMMENT             (CStringList) 1 1 1 1 "4110..4431") 
COMMENT        #52=(CFSignal (CObList) "5' SD 289" 38 0 0 744 745 0 (CStringList) 
COMMENT             (CStringList) 1 1 1 1 "744..745") 
COMMENT        #53=(CFSignal (CObList) "SA 7925" 38 0 0 1911 1912 0 (CStringList) 
COMMENT             (CStringList) 1 1 1 1 "1911..1912") 
COMMENT        #54=(CFSignal (CObList) "SA 4459" 38 0 0 2188 2189 0 (CStringList) 
COMMENT             (CStringList) 1 1 1 1 "2188..2189") 
COMMENT        #55=(CFSignal (CObList) "RRE Mutation" 62 0 0 1357 1357 0 (CStringList) 
COMMENT             (CStringList) 1 1 1 1 "1357..1357") 
COMMENT        #56=(CFSignal (CObList) "Junk" 21 0 0 2014 2027 0 (CStringList) 
COMMENT             (CStringList) 1 1 1 1 "2014..2027") 
COMMENT        #57=(CFSignal (CObList) "env" 4 0 0 1156 2013 0 (CStringList) 
COMMENT             (CStringList) 1 1 1 1 "1156..2013") 
COMMENT        #58=(CFSignal (CObList) "HIV gag" 4 0 0 790 1144 0 (CStringList) 
COMMENT             (CStringList) 1 1 1 1 "790..1144") 
COMMENT        #59=(CFSignal (CObList) "5' UTR" 52 0 0 551 635 0 (CStringList) 
COMMENT             (CStringList) 1 1 1 1 "551..635") 
COMMENT        #60=(CFSignal (CObList) "Stop Codon" 21 0 0 853 855 0 (CStringList) 
COMMENT             (CStringList) 1 1 1 1 "853..855") 
COMMENT        #61=(CFSignal (CObList) "RRE" 21 0 0 1245 1593 0 (CStringList) 
COMMENT             (CStringList) 1 1 1 1 "1245..1593") 
COMMENT        #62=(CFSignal (CObList) "dU3" 21 0 0 4177 4213 0 (CStringList) 
COMMENT             (CStringList) 1 1 1 1 "4177..4213") 
COMMENT        #63=(CFSignal (CObList) "dU3" 21 0 0 4233 4251 0 (CStringList) 
COMMENT             (CStringList) 1 1 1 1 "4233..4251") 
COMMENT        #64=(CFSignal (CObList) "SL-1" 39 0 0 697 731 0 (CStringList) 
COMMENT             (CStringList) 1 1 1 1 "697..731") 
COMMENT        #65=(CFSignal (CObList) "SL-2" 39 0 0 736 754 0 (CStringList) 
COMMENT             (CStringList) 1 1 1 1 "736..754") 
COMMENT        #66=(CFSignal (CObList) "SL-3" 39 0 0 766 779 0 (CStringList) 
COMMENT             (CStringList) 1 1 1 1 "766..779") 
COMMENT        #67=(CFSignal (CObList) "SL-4" 39 0 0 793 806 0 (CStringList) 
COMMENT             (CStringList) 1 1 1 1 "793..806") 
COMMENT        #68=(CFSignal (CObList) "pA Site" 26 0 0 550 550 0 (CStringList) 
COMMENT             (CStringList) 1 1 1 1 "550..550") 
COMMENT        #69=(CFSignal (CObList) "G-T cluster" 25 0 0 570 577 0 (CStringList) 
COMMENT             (CStringList) 1 1 1 1 "570..577") 
COMMENT        #70=(CFSignal (CObList) "ZsGreen" 4 0 0 2812 3507 0 (CStringList) 
COMMENT             (CStringList) 1 1 1 1 "2812..3507")) (CObList) (CObList) (CObList) 
COMMENT       (CObList) (CObList) (CObList) 
COMMENT       (CTextView 0 
COMMENT        #71=(CGroupPar (CParagraph 0 (0 0) 1 2 0 0 180) 
COMMENT             (CObjectList 
COMMENT              #72=(CRefLinePar 
COMMENT                   (CLinePar (CParagraph 0 (0 0) 0 2 0 0 233) 
COMMENT                    "pHAGE2-CMV-ZsGreen-W" 2) 5 "" 0 4) 
COMMENT              #73=(CFolderPar 
COMMENT                   (CGroupPar (CParagraph 1 (0 0) 1 1 0 0 178) 
COMMENT                    (CObjectList 
COMMENT                     #74=(CLinePar (CParagraph 0 (0 0) 1 2 1 0 180) 
COMMENT                          "DNA Phagemid 'pHAGE2-CMV-ZsGreen-W'" 1) 
COMMENT                     #75=(CLinePar (CParagraph 0 (0 0) 1 2 1 0 180) 
COMMENT                          "Lentiviral vector plasmid from Alex Balazs." 1) 
COMMENT                     #76=(CLinePar (CParagraph 0 (0 0) 1 2 1 0 180) 
COMMENT                          "Foreign object. Author: Jesse Bloom. Original author: Alejandro Balazs" 
COMMENT                          1) 
COMMENT                     #77=(CLinePar (CParagraph 0 (0 0) 1 2 1 0 180) 
COMMENT                          "Created: 04/09/04 10:30AM" 1) 
COMMENT                     #78=(CLinePar (CParagraph 0 (0 0) 1 2 1 0 180) 
COMMENT                          "Last Modified: 01/05/08 10:17AM" 1) 
COMMENT                     #79=(CLinePar (CParagraph 0 (0 0) 1 2 1 0 180) 
COMMENT                          "length: 7073 bp" 1) 
COMMENT                     #80=(CLinePar (CParagraph 0 (0 0) 1 2 1 0 180) 
COMMENT                          "storage type: Basic" 1) 
COMMENT                     #81=(CLinePar (CParagraph 0 (0 0) 1 2 1 0 180) 
COMMENT                          "form: Circular" 1))) "General Description") 
COMMENT              #82=(CFolderPar 
COMMENT                   (CGroupPar (CParagraph 2 (0 0) 1 1 0 0 178) 
COMMENT                    (CObjectList 
COMMENT                     #83=(CLinePar (CParagraph 0 (0 0) 1 2 1 0 180) 
COMMENT                          "Original Source Database: GenBank" 1) 
COMMENT                     #84=(CLinePar (CParagraph 0 (0 0) 1 2 1 0 180) 
COMMENT                          "Division: SYN" 1) 
COMMENT                     #85=(CLinePar (CParagraph 0 (0 0) 1 2 1 0 180) 
COMMENT                          "Modification Date in the Original DB: 5-JAN-2008" 1) 
COMMENT                     #86=(CLinePar (CParagraph 0 (0 0) 1 2 1 0 180) 
COMMENT                          "Original Accession Number(s): <a href=\"ncbilink:dnarna/Your\">Your</a>; <a href=\"ncbilink:dnarna/mama'\">mama'</a>" 
COMMENT                          1) 
COMMENT                     #87=(CLinePar (CParagraph 0 (0 0) 1 2 1 0 180) 
COMMENT                          "Sequence Source: Unknown." 1) 
COMMENT                     #88=(CLinePar (CParagraph 0 (0 0) 1 2 1 0 180) 
COMMENT                          "Organizm(s): <a href=\"ncbilink:taxonomy/Unknown\">Unknown(Unknown)</a>" 
COMMENT                          1) 
COMMENT                     #89=(CLinePar (CParagraph 0 (0 0) 1 2 1 0 180) 
COMMENT                          "Taxonomy: Unclassified" 1) 
COMMENT                     #90=(CLinePar (CParagraph 0 (0 0) 1 2 1 0 180) 
COMMENT                          "Associated Genes:  LTR;  psi;  rre;  cppt;  CMVp;  WPRE;  AMPr;  ORI;  SV40 ori" 
COMMENT                          1))) "Standard Fields") 
COMMENT              #91=(CFolderPar 
COMMENT                   (CGroupPar (CParagraph 3 (0 0) 1 1 0 0 178) 
COMMENT                    (CObjectList 
COMMENT                     #92=(CLinePar (CParagraph 0 (0 0) 1 2 1 0 180) 
COMMENT                          "REFERENCE   1  (bases 1 to 8541)" 1) 
COMMENT                     #93=(CLinePar (CParagraph 0 (0 0) 1 2 1 0 180) 
COMMENT                          "  AUTHORS   Self" 1) 
COMMENT                     #94=(CLinePar (CParagraph 0 (0 0) 1 2 1 0 180) 
COMMENT                          "  JOURNAL   Unpublished." 1))) "References") 
COMMENT              #95=(CFolderPar 
COMMENT                   (CGroupPar (CParagraph 4 (0 0) 1 1 0 0 178) 
COMMENT                    (CObjectList 
COMMENT                     #96=(CLinePar (CParagraph 0 (0 0) 1 2 1 0 180) 
COMMENT                          "Jesse Bloom" 1) 
COMMENT                     #97=(CLinePar (CParagraph 0 (0 0) 1 2 1 0 180) 
COMMENT                          "EMAIL: <a href=\"mailto:jesse.bloom@gmail.com\">jesse.bloom@gmail.com</a>" 
COMMENT                          1))) "Author") 
COMMENT              #98=(CFolderPar 
COMMENT                   (CGroupPar (CParagraph 5 (0 0) 1 1 0 0 178) 
COMMENT                    (CObjectList 
COMMENT                     #99=(CLinePar (CParagraph 0 (0 0) 1 2 1 0 180) 
COMMENT                          "Alejandro Balazs" 1))) "Original Author") 
COMMENT              #100=(CRefLinePar 
COMMENT                    (CLinePar (CParagraph 0 (0 0) 0 2 0 0 233) "Comments" 2) 1 
COMMENT                    "" 0 0) 
COMMENT              #101=(CFolderPar 
COMMENT                    (CGroupPar (CParagraph 8 (0 0) 1 2 0 0 178) (CObjectList)) 
COMMENT                    "Annotations") 
COMMENT              #102=(CFolderPar 
COMMENT                    (CGroupPar (CParagraph 12 (6 0) 1 1 0 0 178) 
COMMENT                     (CObjectList 
COMMENT                      #103=(CFolderPar 
COMMENT                            (CGroupPar (CParagraph 4 (7 4 0) 1 1 1 0 178) 
COMMENT                             (CObjectList 
COMMENT                              #104=(CFolderPar 
COMMENT                                    (CGroupPar 
COMMENT                                     (CParagraph 790 (3 #58# 0) 1 2 2 0 327) 
COMMENT                                     (CObjectList 
COMMENT                                      #105=(CLinePar 
COMMENT                                            (CParagraph 0 (0 0) 1 2 3 0 180) 
COMMENT                                            "Start: 790   End: 1144" 1) 
COMMENT                                      #106=(CLinePar 
COMMENT                                            (CParagraph 0 (0 0) 1 2 3 0 180) 
COMMENT                                            "HIV gag sequence from 336bp to 688bp (Clone to PvuII site in HIV and filled in ClaI digest to take gag CDS out of frame)" 
COMMENT                                            1) 
COMMENT                                      #107=(CLinePar 
COMMENT                                            (CParagraph 0 (0 0) 1 2 3 0 180) 
COMMENT                                            "Original Location Description:" 1) 
COMMENT                                      #108=(CLinePar 
COMMENT                                            (CParagraph 0 (0 0) 1 2 3 0 180) 
COMMENT                                            "   790..1144" 1))) "HIV gag") 
COMMENT                              #109=(CFolderPar 
COMMENT                                    (CGroupPar 
COMMENT                                     (CParagraph 1156 (3 #57# 0) 1 2 2 0 327) 
COMMENT                                     (CObjectList 
COMMENT                                      #110=(CLinePar 
COMMENT                                            (CParagraph 0 (0 0) 1 2 3 0 180) 
COMMENT                                            "Start: 1156  End: 2013" 1) 
COMMENT                                      #111=(CLinePar 
COMMENT                                            (CParagraph 0 (0 0) 1 2 3 0 180) 
COMMENT                                            "HIV env sequence from bp7168 to 8025 (contains RRE) Cloned from BglII to BamHI out of HIV" 
COMMENT                                            1) 
COMMENT                                      #112=(CLinePar 
COMMENT                                            (CParagraph 0 (0 0) 1 2 3 0 180) 
COMMENT                                            "Original Location Description:" 1) 
COMMENT                                      #113=(CLinePar 
COMMENT                                            (CParagraph 0 (0 0) 1 2 3 0 180) 
COMMENT                                            "   1156..2013" 1))) "env") 
COMMENT                              #114=(CFolderPar 
COMMENT                                    (CGroupPar 
COMMENT                                     (CParagraph 2812 (3 #70# 0) 1 2 2 0 327) 
COMMENT                                     (CObjectList 
COMMENT                                      #115=(CLinePar 
COMMENT                                            (CParagraph 0 (0 0) 1 2 3 0 180) 
COMMENT                                            "Start: 2812  End: 3507" 1) 
COMMENT                                      #116=(CLinePar 
COMMENT                                            (CParagraph 0 (0 0) 1 2 3 0 180) 
COMMENT                                            "ZsGreen Fluorescent Protein" 1) 
COMMENT                                      #117=(CLinePar 
COMMENT                                            (CParagraph 0 (0 0) 1 2 3 0 180) 
COMMENT                                            "Original Location Description:" 1) 
COMMENT                                      #118=(CLinePar 
COMMENT                                            (CParagraph 0 (0 0) 1 2 3 0 180) 
COMMENT                                            "   2812..3507" 1))) "ZsGreen") 
COMMENT                              #119=(CFolderPar 
COMMENT                                    (CGroupPar 
COMMENT                                     (CParagraph 4687 (3 #8# 0) 1 2 2 0 327) 
COMMENT                                     (CObjectList 
COMMENT                                      #120=(CLinePar 
COMMENT                                            (CParagraph 0 (0 0) 1 2 3 0 180) 
COMMENT                                            "Start: 4687  End: 5526" 1) 
COMMENT                                      #121=(CLinePar 
COMMENT                                            (CParagraph 0 (0 0) 1 2 3 0 180) 
COMMENT                                            "Ampicillin Resistance Gene" 1) 
COMMENT                                      #122=(CLinePar 
COMMENT                                            (CParagraph 0 (0 0) 1 2 3 0 180) 
COMMENT                                            "Original Location Description:" 1) 
COMMENT                                      #123=(CLinePar 
COMMENT                                            (CParagraph 0 (0 0) 1 2 3 0 180) 
COMMENT                                            "   4687..5526" 1) 
COMMENT                                      #124=(CLinePar 
COMMENT                                            (CParagraph 0 (0 0) 1 2 3 0 180) 
COMMENT                                            "Qualifiers:" 1) 
COMMENT                                      #125=(CLinePar 
COMMENT                                            (CParagraph 0 (0 0) 1 2 3 0 180) 
COMMENT                                            "   /gene=\"AMPr\"" 1) 
COMMENT                                      #126=(CLinePar 
COMMENT                                            (CParagraph 0 (0 0) 1 2 3 0 180) 
COMMENT                                            "   /product=\"beta-lactamase (mature form)\"" 
COMMENT                                            1))) "AMPr"))) "CDS (4 total)") 
COMMENT                      #127=(CFolderPar 
COMMENT                            (CGroupPar (CParagraph 19 (7 19 0) 1 1 1 0 178) 
COMMENT                             (CObjectList 
COMMENT                              #128=(CFolderPar 
COMMENT                                    (CGroupPar 
COMMENT                                     (CParagraph 1 (3 #2# 0) 1 2 2 0 194) 
COMMENT                                     (CObjectList 
COMMENT                                      #129=(CLinePar 
COMMENT                                            (CParagraph 0 (0 0) 1 2 3 0 180) 
COMMENT                                            "Start: 1     End: 636 " 1) 
COMMENT                                      #130=(CLinePar 
COMMENT                                            (CParagraph 0 (0 0) 1 2 3 0 180) 
COMMENT                                            "Long Terminal Repeat" 1) 
COMMENT                                      #131=(CLinePar 
COMMENT                                            (CParagraph 0 (0 0) 1 2 3 0 180) 
COMMENT                                            "Original Location Description:" 1) 
COMMENT                                      #132=(CLinePar 
COMMENT                                            (CParagraph 0 (0 0) 1 2 3 0 180) 
COMMENT                                            "   1..636" 1) 
COMMENT                                      #133=(CLinePar 
COMMENT                                            (CParagraph 0 (0 0) 1 2 3 0 180) 
COMMENT                                            "Qualifiers:" 1) 
COMMENT                                      #134=(CLinePar 
COMMENT                                            (CParagraph 0 (0 0) 1 2 3 0 180) 
COMMENT                                            "   /gene=\"LTR\"" 1))) "5' LTR") 
COMMENT                              #135=(CFolderPar 
COMMENT                                    (CGroupPar 
COMMENT                                     (CParagraph 4110 (3 #51# 0) 1 2 2 0 194) 
COMMENT                                     (CObjectList 
COMMENT                                      #136=(CLinePar 
COMMENT                                            (CParagraph 0 (0 0) 1 2 3 0 180) 
COMMENT                                            "Start: 4110  End: 4431" 1) 
COMMENT                                      #137=(CLinePar 
COMMENT                                            (CParagraph 0 (0 0) 1 2 3 0 180) 
COMMENT                                            "Original Location Description:" 1) 
COMMENT                                      #138=(CLinePar 
COMMENT                                            (CParagraph 0 (0 0) 1 2 3 0 180) 
COMMENT                                            "   4110..4431" 1))) "3' LTR"))) 
COMMENT                            "LTR (2 total)") 
COMMENT                      #139=(CFolderPar 
COMMENT                            (CGroupPar (CParagraph 21 (7 21 0) 1 1 1 0 178) 
COMMENT                             (CObjectList 
COMMENT                              #140=(CFolderPar 
COMMENT                                    (CGroupPar 
COMMENT                                     (CParagraph 1 (3 #42# 0) 1 2 2 0 194) 
COMMENT                                     (CObjectList 
COMMENT                                      #141=(CLinePar 
COMMENT                                            (CParagraph 0 (0 0) 1 2 3 0 180) 
COMMENT                                            "Start: 1     End: 454 " 1) 
COMMENT                                      #142=(CLinePar 
COMMENT                                            (CParagraph 0 (0 0) 1 2 3 0 180) 
COMMENT                                            "Full Length HIV U3" 1) 
COMMENT                                      #143=(CLinePar 
COMMENT                                            (CParagraph 0 (0 0) 1 2 3 0 180) 
COMMENT                                            "Original Location Description:" 1) 
COMMENT                                      #144=(CLinePar 
COMMENT                                            (CParagraph 0 (0 0) 1 2 3 0 180) 
COMMENT                                            "   1..454" 1))) "HIV U3") 
COMMENT                              #145=(CFolderPar 
COMMENT                                    (CGroupPar 
COMMENT                                     (CParagraph 455 (3 #35# 0) 1 2 2 0 194) 
COMMENT                                     (CObjectList 
COMMENT                                      #146=(CLinePar 
COMMENT                                            (CParagraph 0 (0 0) 1 2 3 0 180) 
COMMENT                                            "Start: 455   End: 551 " 1) 
COMMENT                                      #147=(CLinePar 
COMMENT                                            (CParagraph 0 (0 0) 1 2 3 0 180) 
COMMENT                                            "HIV Repeat Region" 1) 
COMMENT                                      #148=(CLinePar 
COMMENT                                            (CParagraph 0 (0 0) 1 2 3 0 180) 
COMMENT                                            "Original Location Description:" 1) 
COMMENT                                      #149=(CLinePar 
COMMENT                                            (CParagraph 0 (0 0) 1 2 3 0 180) 
COMMENT                                            "   455..551" 1))) "HIV R") 
COMMENT                              #150=(CFolderPar 
COMMENT                                    (CGroupPar 
COMMENT                                     (CParagraph 552 (3 #41# 0) 1 2 2 0 194) 
COMMENT                                     (CObjectList 
COMMENT                                      #151=(CLinePar 
COMMENT                                            (CParagraph 0 (0 0) 1 2 3 0 180) 
COMMENT                                            "Start: 552   End: 636 " 1) 
COMMENT                                      #152=(CLinePar 
COMMENT                                            (CParagraph 0 (0 0) 1 2 3 0 180) 
COMMENT                                            "HIV U5" 1) 
COMMENT                                      #153=(CLinePar 
COMMENT                                            (CParagraph 0 (0 0) 1 2 3 0 180) 
COMMENT                                            "Original Location Description:" 1) 
COMMENT                                      #154=(CLinePar 
COMMENT                                            (CParagraph 0 (0 0) 1 2 3 0 180) 
COMMENT                                            "   552..636" 1))) "HIV U5") 
COMMENT                              #155=(CFolderPar 
COMMENT                                    (CGroupPar 
COMMENT                                     (CParagraph 636 (3 #38# 0) 1 2 2 0 194) 
COMMENT                                     (CObjectList 
COMMENT                                      #156=(CLinePar 
COMMENT                                            (CParagraph 0 (0 0) 1 2 3 0 180) 
COMMENT                                            "Start: 636   End: 658 " 1) 
COMMENT                                      #157=(CLinePar 
COMMENT                                            (CParagraph 0 (0 0) 1 2 3 0 180) 
COMMENT                                            "tRNA binding site for Lysine tRNA" 
COMMENT                                            1) 
COMMENT                                      #158=(CLinePar 
COMMENT                                            (CParagraph 0 (0 0) 1 2 3 0 180) 
COMMENT                                            "Original Location Description:" 1) 
COMMENT                                      #159=(CLinePar 
COMMENT                                            (CParagraph 0 (0 0) 1 2 3 0 180) 
COMMENT                                            "   636..658" 1))) "PBS-K") 
COMMENT                              #160=(CFolderPar 
COMMENT                                    (CGroupPar 
COMMENT                                     (CParagraph 637 (3 #3# 0) 1 2 2 0 194) 
COMMENT                                     (CObjectList 
COMMENT                                      #161=(CLinePar 
COMMENT                                            (CParagraph 0 (0 0) 1 2 3 0 180) 
COMMENT                                            "Start: 637   End: 1155" 1) 
COMMENT                                      #162=(CLinePar 
COMMENT                                            (CParagraph 0 (0 0) 1 2 3 0 180) 
COMMENT                                            "PSI Packaging Sequence" 1) 
COMMENT                                      #163=(CLinePar 
COMMENT                                            (CParagraph 0 (0 0) 1 2 3 0 180) 
COMMENT                                            "Original Location Description:" 1) 
COMMENT                                      #164=(CLinePar 
COMMENT                                            (CParagraph 0 (0 0) 1 2 3 0 180) 
COMMENT                                            "   637..1155" 1) 
COMMENT                                      #165=(CLinePar 
COMMENT                                            (CParagraph 0 (0 0) 1 2 3 0 180) 
COMMENT                                            "Qualifiers:" 1) 
COMMENT                                      #166=(CLinePar 
COMMENT                                            (CParagraph 0 (0 0) 1 2 3 0 180) 
COMMENT                                            "   /gene=\"psi\"" 1) 
COMMENT                                      #167=(CLinePar 
COMMENT                                            (CParagraph 0 (0 0) 1 2 3 0 180) 
COMMENT                                            "   /product=\"pbs-gag\"" 1))) "PSI") 
COMMENT                              #168=(CFolderPar 
COMMENT                                    (CGroupPar 
COMMENT                                     (CParagraph 697 (3 #39# 0) 1 2 2 0 194) 
COMMENT                                     (CObjectList 
COMMENT                                      #169=(CLinePar 
COMMENT                                            (CParagraph 0 (0 0) 1 2 3 0 180) 
COMMENT                                            "Start: 697   End: 806 " 1) 
COMMENT                                      #170=(CLinePar 
COMMENT                                            (CParagraph 0 (0 0) 1 2 3 0 180) 
COMMENT                                            "Original Location Description:" 1) 
COMMENT                                      #171=(CLinePar 
COMMENT                                            (CParagraph 0 (0 0) 1 2 3 0 180) 
COMMENT                                            "   697..806" 1))) "HIV-PSI") 
COMMENT                              #172=(CFolderPar 
COMMENT                                    (CGroupPar 
COMMENT                                     (CParagraph 807 (3 #40# 0) 1 2 2 0 194) 
COMMENT                                     (CObjectList 
COMMENT                                      #173=(CLinePar 
COMMENT                                            (CParagraph 0 (0 0) 1 2 3 0 180) 
COMMENT                                            "Start: 807   End: 1144" 1) 
COMMENT                                      #174=(CLinePar 
COMMENT                                            (CParagraph 0 (0 0) 1 2 3 0 180) 
COMMENT                                            "HIV gag sequence 351bp to 688bp" 1) 
COMMENT                                      #175=(CLinePar 
COMMENT                                            (CParagraph 0 (0 0) 1 2 3 0 180) 
COMMENT                                            "Original Location Description:" 1) 
COMMENT                                      #176=(CLinePar 
COMMENT                                            (CParagraph 0 (0 0) 1 2 3 0 180) 
COMMENT                                            "   807..1144" 1))) "HR-ePSI") 
COMMENT                              #177=(CFolderPar 
COMMENT                                    (CGroupPar 
COMMENT                                     (CParagraph 853 (3 #60# 0) 1 2 2 0 194) 
COMMENT                                     (CObjectList 
COMMENT                                      #178=(CLinePar 
COMMENT                                            (CParagraph 0 (0 0) 1 2 3 0 180) 
COMMENT                                            "Start: 853   End: 855 " 1) 
COMMENT                                      #179=(CLinePar 
COMMENT                                            (CParagraph 0 (0 0) 1 2 3 0 180) 
COMMENT                                            "Stop codon in gag put in frame by ClaI fill in" 
COMMENT                                            1) 
COMMENT                                      #180=(CLinePar 
COMMENT                                            (CParagraph 0 (0 0) 1 2 3 0 180) 
COMMENT                                            "Original Location Description:" 1) 
COMMENT                                      #181=(CLinePar 
COMMENT                                            (CParagraph 0 (0 0) 1 2 3 0 180) 
COMMENT                                            "   853..855" 1))) "Stop Codon") 
COMMENT                              #182=(CFolderPar 
COMMENT                                    (CGroupPar 
COMMENT                                     (CParagraph 1245 (3 #61# 0) 1 2 2 0 194) 
COMMENT                                     (CObjectList 
COMMENT                                      #183=(CLinePar 
COMMENT                                            (CParagraph 0 (0 0) 1 2 3 0 180) 
COMMENT                                            "Start: 1245  End: 1593" 1) 
COMMENT                                      #184=(CLinePar 
COMMENT                                            (CParagraph 0 (0 0) 1 2 3 0 180) 
COMMENT                                            "Rev Responsive Element according to Belasco in Molecular Cell, Vol. 7, 603-614, March, 2001" 
COMMENT                                            1) 
COMMENT                                      #185=(CLinePar 
COMMENT                                            (CParagraph 0 (0 0) 1 2 3 0 180) 
COMMENT                                            "Original Location Description:" 1) 
COMMENT                                      #186=(CLinePar 
COMMENT                                            (CParagraph 0 (0 0) 1 2 3 0 180) 
COMMENT                                            "   1245..1593" 1))) "RRE") 
COMMENT                              #187=(CFolderPar 
COMMENT                                    (CGroupPar 
COMMENT                                     (CParagraph 1303 (3 #4# 0) 1 2 2 0 194) 
COMMENT                                     (CObjectList 
COMMENT                                      #188=(CLinePar 
COMMENT                                            (CParagraph 0 (0 0) 1 2 3 0 180) 
COMMENT                                            "Start: 1303  End: 1536" 1) 
COMMENT                                      #189=(CLinePar 
COMMENT                                            (CParagraph 0 (0 0) 1 2 3 0 180) 
COMMENT                                            "Rev Responsive Element" 1) 
COMMENT                                      #190=(CLinePar 
COMMENT                                            (CParagraph 0 (0 0) 1 2 3 0 180) 
COMMENT                                            "Original Location Description:" 1) 
COMMENT                                      #191=(CLinePar 
COMMENT                                            (CParagraph 0 (0 0) 1 2 3 0 180) 
COMMENT                                            "   1303..1536" 1) 
COMMENT                                      #192=(CLinePar 
COMMENT                                            (CParagraph 0 (0 0) 1 2 3 0 180) 
COMMENT                                            "Qualifiers:" 1) 
COMMENT                                      #193=(CLinePar 
COMMENT                                            (CParagraph 0 (0 0) 1 2 3 0 180) 
COMMENT                                            "   /gene=\"rre\"" 1) 
COMMENT                                      #194=(CLinePar 
COMMENT                                            (CParagraph 0 (0 0) 1 2 3 0 180) 
COMMENT                                            "   /product=\"minimal RRE\"" 1))) 
COMMENT                                    "RRE") 
COMMENT                              #195=(CFolderPar 
COMMENT                                    (CGroupPar 
COMMENT                                     (CParagraph 2014 (3 #56# 0) 1 2 2 0 194) 
COMMENT                                     (CObjectList 
COMMENT                                      #196=(CLinePar 
COMMENT                                            (CParagraph 0 (0 0) 1 2 3 0 180) 
COMMENT                                            "Start: 2014  End: 2027" 1) 
COMMENT                                      #197=(CLinePar 
COMMENT                                            (CParagraph 0 (0 0) 1 2 3 0 180) 
COMMENT                                            "Linker Junk Sequence probably left over from cloning" 
COMMENT                                            1) 
COMMENT                                      #198=(CLinePar 
COMMENT                                            (CParagraph 0 (0 0) 1 2 3 0 180) 
COMMENT                                            "Original Location Description:" 1) 
COMMENT                                      #199=(CLinePar 
COMMENT                                            (CParagraph 0 (0 0) 1 2 3 0 180) 
COMMENT                                            "   2014..2027" 1))) "Junk") 
COMMENT                              #200=(CFolderPar 
COMMENT                                    (CGroupPar 
COMMENT                                     (CParagraph 2034 (3 #5# 0) 1 2 2 0 194) 
COMMENT                                     (CObjectList 
COMMENT                                      #201=(CLinePar 
COMMENT                                            (CParagraph 0 (0 0) 1 2 3 0 180) 
COMMENT                                            "Start: 2034  End: 2211" 1) 
COMMENT                                      #202=(CLinePar 
COMMENT                                            (CParagraph 0 (0 0) 1 2 3 0 180) 
COMMENT                                            "Central Poly Purine Track" 1) 
COMMENT                                      #203=(CLinePar 
COMMENT                                            (CParagraph 0 (0 0) 1 2 3 0 180) 
COMMENT                                            "Original Location Description:" 1) 
COMMENT                                      #204=(CLinePar 
COMMENT                                            (CParagraph 0 (0 0) 1 2 3 0 180) 
COMMENT                                            "   2034..2211" 1) 
COMMENT                                      #205=(CLinePar 
COMMENT                                            (CParagraph 0 (0 0) 1 2 3 0 180) 
COMMENT                                            "Qualifiers:" 1) 
COMMENT                                      #206=(CLinePar 
COMMENT                                            (CParagraph 0 (0 0) 1 2 3 0 180) 
COMMENT                                            "   /gene=\"cppt\"" 1))) 
COMMENT                                    "HIV cpPu (Trip)") 
COMMENT                              #207=(CFolderPar 
COMMENT                                    (CGroupPar 
COMMENT                                     (CParagraph 3514 (3 #7# 0) 1 2 2 0 194) 
COMMENT                                     (CObjectList 
COMMENT                                      #208=(CLinePar 
COMMENT                                            (CParagraph 0 (0 0) 1 2 3 0 180) 
COMMENT                                            "Start: 3514  End: 4105" 1) 
COMMENT                                      #209=(CLinePar 
COMMENT                                            (CParagraph 0 (0 0) 1 2 3 0 180) 
COMMENT                                            "Woodchuck Hepatitis Virus Posttranscriptional Regulatory Element" 
COMMENT                                            1) 
COMMENT                                      #210=(CLinePar 
COMMENT                                            (CParagraph 0 (0 0) 1 2 3 0 180) 
COMMENT                                            "Original Location Description:" 1) 
COMMENT                                      #211=(CLinePar 
COMMENT                                            (CParagraph 0 (0 0) 1 2 3 0 180) 
COMMENT                                            "   3514..>4105" 1) 
COMMENT                                      #212=(CLinePar 
COMMENT                                            (CParagraph 0 (0 0) 1 2 3 0 180) 
COMMENT                                            "Qualifiers:" 1) 
COMMENT                                      #213=(CLinePar 
COMMENT                                            (CParagraph 0 (0 0) 1 2 3 0 180) 
COMMENT                                            "   /gene=\"WPRE\"" 1))) "WPRE") 
COMMENT                              #214=(CFolderPar 
COMMENT                                    (CGroupPar 
COMMENT                                     (CParagraph 4110 (3 #46# 0) 1 2 2 0 194) 
COMMENT                                     (CObjectList 
COMMENT                                      #215=(CLinePar 
COMMENT                                            (CParagraph 0 (0 0) 1 2 3 0 180) 
COMMENT                                            "Start: 4110  End: 4211" 1) 
COMMENT                                      #216=(CLinePar 
COMMENT                                            (CParagraph 0 (0 0) 1 2 3 0 180) 
COMMENT                                            "HIV nef" 1) 
COMMENT                                      #217=(CLinePar 
COMMENT                                            (CParagraph 0 (0 0) 1 2 3 0 180) 
COMMENT                                            "Original Location Description:" 1) 
COMMENT                                      #218=(CLinePar 
COMMENT                                            (CParagraph 0 (0 0) 1 2 3 0 180) 
COMMENT                                            "   4110..4211" 1))) "HIV nef") 
COMMENT                              #219=(CFolderPar 
COMMENT                                    (CGroupPar 
COMMENT                                     (CParagraph 4160 (3 #49# 0) 1 2 2 0 194) 
COMMENT                                     (CObjectList 
COMMENT                                      #220=(CLinePar 
COMMENT                                            (CParagraph 0 (0 0) 1 2 3 0 180) 
COMMENT                                            "Start: 4160  End: 4174" 1) 
COMMENT                                      #221=(CLinePar 
COMMENT                                            (CParagraph 0 (0 0) 1 2 3 0 180) 
COMMENT                                            "PolyPurine Tract" 1) 
COMMENT                                      #222=(CLinePar 
COMMENT                                            (CParagraph 0 (0 0) 1 2 3 0 180) 
COMMENT                                            "Original Location Description:" 1) 
COMMENT                                      #223=(CLinePar 
COMMENT                                            (CParagraph 0 (0 0) 1 2 3 0 180) 
COMMENT                                            "   4160..4174" 1))) "HIV PPT") 
COMMENT                              #224=(CFolderPar 
COMMENT                                    (CGroupPar 
COMMENT                                     (CParagraph 4177 (3 #62# 0) 1 2 2 0 194) 
COMMENT                                     (CObjectList 
COMMENT                                      #225=(CLinePar 
COMMENT                                            (CParagraph 0 (0 0) 1 2 3 0 180) 
COMMENT                                            "Start: 4177  End: 4213" 1) 
COMMENT                                      #226=(CLinePar 
COMMENT                                            (CParagraph 0 (0 0) 1 2 3 0 180) 
COMMENT                                            "1st Half of deleted U3" 1) 
COMMENT                                      #227=(CLinePar 
COMMENT                                            (CParagraph 0 (0 0) 1 2 3 0 180) 
COMMENT                                            "Original Location Description:" 1) 
COMMENT                                      #228=(CLinePar 
COMMENT                                            (CParagraph 0 (0 0) 1 2 3 0 180) 
COMMENT                                            "   4177..4213" 1))) "dU3") 
COMMENT                              #229=(CFolderPar 
COMMENT                                    (CGroupPar 
COMMENT                                     (CParagraph 4233 (3 #63# 0) 1 2 2 0 194) 
COMMENT                                     (CObjectList 
COMMENT                                      #230=(CLinePar 
COMMENT                                            (CParagraph 0 (0 0) 1 2 3 0 180) 
COMMENT                                            "Start: 4233  End: 4251" 1) 
COMMENT                                      #231=(CLinePar 
COMMENT                                            (CParagraph 0 (0 0) 1 2 3 0 180) 
COMMENT                                            "2nd Half of deleted U3" 1) 
COMMENT                                      #232=(CLinePar 
COMMENT                                            (CParagraph 0 (0 0) 1 2 3 0 180) 
COMMENT                                            "Original Location Description:" 1) 
COMMENT                                      #233=(CLinePar 
COMMENT                                            (CParagraph 0 (0 0) 1 2 3 0 180) 
COMMENT                                            "   4233..4251" 1))) "dU3") 
COMMENT                              #234=(CFolderPar 
COMMENT                                    (CGroupPar 
COMMENT                                     (CParagraph 4252 (3 #47# 0) 1 2 2 0 194) 
COMMENT                                     (CObjectList 
COMMENT                                      #235=(CLinePar 
COMMENT                                            (CParagraph 0 (0 0) 1 2 3 0 180) 
COMMENT                                            "Start: 4252  End: 4348" 1) 
COMMENT                                      #236=(CLinePar 
COMMENT                                            (CParagraph 0 (0 0) 1 2 3 0 180) 
COMMENT                                            "Original Location Description:" 1) 
COMMENT                                      #237=(CLinePar 
COMMENT                                            (CParagraph 0 (0 0) 1 2 3 0 180) 
COMMENT                                            "   4252..4348" 1))) "HIV R") 
COMMENT                              #238=(CFolderPar 
COMMENT                                    (CGroupPar 
COMMENT                                     (CParagraph 4349 (3 #48# 0) 1 2 2 0 194) 
COMMENT                                     (CObjectList 
COMMENT                                      #239=(CLinePar 
COMMENT                                            (CParagraph 0 (0 0) 1 2 3 0 180) 
COMMENT                                            "Start: 4349  End: 4431" 1) 
COMMENT                                      #240=(CLinePar 
COMMENT                                            (CParagraph 0 (0 0) 1 2 3 0 180) 
COMMENT                                            "HIV U5" 1) 
COMMENT                                      #241=(CLinePar 
COMMENT                                            (CParagraph 0 (0 0) 1 2 3 0 180) 
COMMENT                                            "Original Location Description:" 1) 
COMMENT                                      #242=(CLinePar 
COMMENT                                            (CParagraph 0 (0 0) 1 2 3 0 180) 
COMMENT                                            "   4349..4431" 1))) "HIV U5") 
COMMENT                              #243=(CFolderPar 
COMMENT                                    (CGroupPar 
COMMENT                                     (CParagraph 6525 (3 #10# 0) 1 2 2 0 194) 
COMMENT                                     (CObjectList 
COMMENT                                      #244=(CLinePar 
COMMENT                                            (CParagraph 0 (0 0) 1 2 3 0 180) 
COMMENT                                            "Start: 6525  End: 6648" 1) 
COMMENT                                      #245=(CLinePar 
COMMENT                                            (CParagraph 0 (0 0) 1 2 3 0 180) 
COMMENT                                            "Original Location Description:" 1) 
COMMENT                                      #246=(CLinePar 
COMMENT                                            (CParagraph 0 (0 0) 1 2 3 0 180) 
COMMENT                                            "   6525..6648" 1) 
COMMENT                                      #247=(CLinePar 
COMMENT                                            (CParagraph 0 (0 0) 1 2 3 0 180) 
COMMENT                                            "Qualifiers:" 1) 
COMMENT                                      #248=(CLinePar 
COMMENT                                            (CParagraph 0 (0 0) 1 2 3 0 180) 
COMMENT                                            "   /gene=\"SV40 ori\"" 1))) 
COMMENT                                    "SV40 ori"))) "Misc. Feature (20 total)") 
COMMENT                      #249=(CFolderPar 
COMMENT                            (CGroupPar (CParagraph 25 (7 25 0) 1 1 1 0 178) 
COMMENT                             (CObjectList 
COMMENT                              #250=(CFolderPar 
COMMENT                                    (CGroupPar 
COMMENT                                     (CParagraph 570 (3 #69# 0) 1 2 2 0 194) 
COMMENT                                     (CObjectList 
COMMENT                                      #251=(CLinePar 
COMMENT                                            (CParagraph 0 (0 0) 1 2 3 0 180) 
COMMENT                                            "Start: 570   End: 577 " 1) 
COMMENT                                      #252=(CLinePar 
COMMENT                                            (CParagraph 0 (0 0) 1 2 3 0 180) 
COMMENT                                            "GT Cluster shown to be necessary for Poly-A site activity by Cullen in J Virol. 1989 January; 63(1):421-424" 
COMMENT                                            1) 
COMMENT                                      #253=(CLinePar 
COMMENT                                            (CParagraph 0 (0 0) 1 2 3 0 180) 
COMMENT                                            "Original Location Description:" 1) 
COMMENT                                      #254=(CLinePar 
COMMENT                                            (CParagraph 0 (0 0) 1 2 3 0 180) 
COMMENT                                            "   570..577" 1))) "G-T cluster"))) 
COMMENT                            "PolyA Signal (1 total)") 
COMMENT                      #255=(CFolderPar 
COMMENT                            (CGroupPar (CParagraph 26 (7 26 0) 1 1 1 0 178) 
COMMENT                             (CObjectList 
COMMENT                              #256=(CFolderPar 
COMMENT                                    (CGroupPar 
COMMENT                                     (CParagraph 550 (3 #68# 0) 1 2 2 0 194) 
COMMENT                                     (CObjectList 
COMMENT                                      #257=(CLinePar 
COMMENT                                            (CParagraph 0 (0 0) 1 2 3 0 180) 
COMMENT                                            "Start: 550   End: 550 " 1) 
COMMENT                                      #258=(CLinePar 
COMMENT                                            (CParagraph 0 (0 0) 1 2 3 0 180) 
COMMENT                                            "Exact base to which Poly-A is added" 
COMMENT                                            1) 
COMMENT                                      #259=(CLinePar 
COMMENT                                            (CParagraph 0 (0 0) 1 2 3 0 180) 
COMMENT                                            "Original Location Description:" 1) 
COMMENT                                      #260=(CLinePar 
COMMENT                                            (CParagraph 0 (0 0) 1 2 3 0 180) 
COMMENT                                            "   550..550" 1))) "pA Site"))) 
COMMENT                            "PolyA Site (1 total)") 
COMMENT                      #261=(CFolderPar 
COMMENT                            (CGroupPar (CParagraph 28 (7 28 0) 1 1 1 0 178) 
COMMENT                             (CObjectList 
COMMENT                              #262=(CFolderPar 
COMMENT                                    (CGroupPar 
COMMENT                                     (CParagraph 158 (3 #23# 0) 1 2 2 0 194) 
COMMENT                                     (CObjectList 
COMMENT                                      #263=(CLinePar 
COMMENT                                            (CParagraph 0 (0 0) 1 2 3 0 180) 
COMMENT                                            "Start: 158   End: 179  (Complementary)" 
COMMENT                                            1) 
COMMENT                                      #264=(CLinePar 
COMMENT                                            (CParagraph 0 (0 0) 1 2 3 0 180) 
COMMENT                                            "Original Location Description:" 1) 
COMMENT                                      #265=(CLinePar 
COMMENT                                            (CParagraph 0 (0 0) 1 2 3 0 180) 
COMMENT                                            "   complement(158..179)" 1))) 
COMMENT                                    "pHAGE-A0050-8050") 
COMMENT                              #266=(CFolderPar 
COMMENT                                    (CGroupPar 
COMMENT                                     (CParagraph 401 (3 #12# 0) 1 2 2 0 194) 
COMMENT                                     (CObjectList 
COMMENT                                      #267=(CLinePar 
COMMENT                                            (CParagraph 0 (0 0) 1 2 3 0 180) 
COMMENT                                            "Start: 401   End: 421 " 1) 
COMMENT                                      #268=(CLinePar 
COMMENT                                            (CParagraph 0 (0 0) 1 2 3 0 180) 
COMMENT                                            "Original Location Description:" 1) 
COMMENT                                      #269=(CLinePar 
COMMENT                                            (CParagraph 0 (0 0) 1 2 3 0 180) 
COMMENT                                            "   401..421" 1))) "pHAGE-S501-1000") 
COMMENT                              #270=(CFolderPar 
COMMENT                                    (CGroupPar 
COMMENT                                     (CParagraph 667 (3 #24# 0) 1 2 2 0 194) 
COMMENT                                     (CObjectList 
COMMENT                                      #271=(CLinePar 
COMMENT                                            (CParagraph 0 (0 0) 1 2 3 0 180) 
COMMENT                                            "Start: 667   End: 690  (Complementary)" 
COMMENT                                            1) 
COMMENT                                      #272=(CLinePar 
COMMENT                                            (CParagraph 0 (0 0) 1 2 3 0 180) 
COMMENT                                            "Original Location Description:" 1) 
COMMENT                                      #273=(CLinePar 
COMMENT                                            (CParagraph 0 (0 0) 1 2 3 0 180) 
COMMENT                                            "   complement(667..690)" 1))) 
COMMENT                                    "pHAGE-A0550-0050") 
COMMENT                              #274=(CFolderPar 
COMMENT                                    (CGroupPar 
COMMENT                                     (CParagraph 898 (3 #13# 0) 1 2 2 0 194) 
COMMENT                                     (CObjectList 
COMMENT                                      #275=(CLinePar 
COMMENT                                            (CParagraph 0 (0 0) 1 2 3 0 180) 
COMMENT                                            "Start: 898   End: 919 " 1) 
COMMENT                                      #276=(CLinePar 
COMMENT                                            (CParagraph 0 (0 0) 1 2 3 0 180) 
COMMENT                                            "Original Location Description:" 1) 
COMMENT                                      #277=(CLinePar 
COMMENT                                            (CParagraph 0 (0 0) 1 2 3 0 180) 
COMMENT                                            "   898..919" 1))) 
COMMENT                                    "pHAGE-S1001-1500") 
COMMENT                              #278=(CFolderPar 
COMMENT                                    (CGroupPar 
COMMENT                                     (CParagraph 1166 (3 #25# 0) 1 2 2 0 194) 
COMMENT                                     (CObjectList 
COMMENT                                      #279=(CLinePar 
COMMENT                                            (CParagraph 0 (0 0) 1 2 3 0 180) 
COMMENT                                            "Start: 1166  End: 1189 (Complementary)" 
COMMENT                                            1) 
COMMENT                                      #280=(CLinePar 
COMMENT                                            (CParagraph 0 (0 0) 1 2 3 0 180) 
COMMENT                                            "Original Location Description:" 1) 
COMMENT                                      #281=(CLinePar 
COMMENT                                            (CParagraph 0 (0 0) 1 2 3 0 180) 
COMMENT                                            "   complement(1166..1189)" 1))) 
COMMENT                                    "pHAGE-A1050-0550") 
COMMENT                              #282=(CFolderPar 
COMMENT                                    (CGroupPar 
COMMENT                                     (CParagraph 1391 (3 #14# 0) 1 2 2 0 194) 
COMMENT                                     (CObjectList 
COMMENT                                      #283=(CLinePar 
COMMENT                                            (CParagraph 0 (0 0) 1 2 3 0 180) 
COMMENT                                            "Start: 1391  End: 1417" 1) 
COMMENT                                      #284=(CLinePar 
COMMENT                                            (CParagraph 0 (0 0) 1 2 3 0 180) 
COMMENT                                            "Original Location Description:" 1) 
COMMENT                                      #285=(CLinePar 
COMMENT                                            (CParagraph 0 (0 0) 1 2 3 0 180) 
COMMENT                                            "   1391..1417" 1))) 
COMMENT                                    "pHAGE-S1501-2000") 
COMMENT                              #286=(CFolderPar 
COMMENT                                    (CGroupPar 
COMMENT                                     (CParagraph 1650 (3 #26# 0) 1 2 2 0 194) 
COMMENT                                     (CObjectList 
COMMENT                                      #287=(CLinePar 
COMMENT                                            (CParagraph 0 (0 0) 1 2 3 0 180) 
COMMENT                                            "Start: 1650  End: 1678 (Complementary)" 
COMMENT                                            1) 
COMMENT                                      #288=(CLinePar 
COMMENT                                            (CParagraph 0 (0 0) 1 2 3 0 180) 
COMMENT                                            "Original Location Description:" 1) 
COMMENT                                      #289=(CLinePar 
COMMENT                                            (CParagraph 0 (0 0) 1 2 3 0 180) 
COMMENT                                            "   complement(1650..1678)" 1))) 
COMMENT                                    "pHAGE-A1550-1050") 
COMMENT                              #290=(CFolderPar 
COMMENT                                    (CGroupPar 
COMMENT                                     (CParagraph 1898 (3 #15# 0) 1 2 2 0 194) 
COMMENT                                     (CObjectList 
COMMENT                                      #291=(CLinePar 
COMMENT                                            (CParagraph 0 (0 0) 1 2 3 0 180) 
COMMENT                                            "Start: 1898  End: 1922" 1) 
COMMENT                                      #292=(CLinePar 
COMMENT                                            (CParagraph 0 (0 0) 1 2 3 0 180) 
COMMENT                                            "Original Location Description:" 1) 
COMMENT                                      #293=(CLinePar 
COMMENT                                            (CParagraph 0 (0 0) 1 2 3 0 180) 
COMMENT                                            "   1898..1922" 1))) 
COMMENT                                    "pHAGE-S2001-2500") 
COMMENT                              #294=(CFolderPar 
COMMENT                                    (CGroupPar 
COMMENT                                     (CParagraph 2084 (3 #27# 0) 1 2 2 0 194) 
COMMENT                                     (CObjectList 
COMMENT                                      #295=(CLinePar 
COMMENT                                            (CParagraph 0 (0 0) 1 2 3 0 180) 
COMMENT                                            "Start: 2084  End: 2112 (Complementary)" 
COMMENT                                            1) 
COMMENT                                      #296=(CLinePar 
COMMENT                                            (CParagraph 0 (0 0) 1 2 3 0 180) 
COMMENT                                            "Original Location Description:" 1) 
COMMENT                                      #297=(CLinePar 
COMMENT                                            (CParagraph 0 (0 0) 1 2 3 0 180) 
COMMENT                                            "   complement(2084..2112)" 1))) 
COMMENT                                    "pHAGE-A2050-1550") 
COMMENT                              #298=(CFolderPar 
COMMENT                                    (CGroupPar 
COMMENT                                     (CParagraph 2393 (3 #16# 0) 1 2 2 0 194) 
COMMENT                                     (CObjectList 
COMMENT                                      #299=(CLinePar 
COMMENT                                            (CParagraph 0 (0 0) 1 2 3 0 180) 
COMMENT                                            "Start: 2393  End: 2417" 1) 
COMMENT                                      #300=(CLinePar 
COMMENT                                            (CParagraph 0 (0 0) 1 2 3 0 180) 
COMMENT                                            "Original Location Description:" 1) 
COMMENT                                      #301=(CLinePar 
COMMENT                                            (CParagraph 0 (0 0) 1 2 3 0 180) 
COMMENT                                            "   2393..2417" 1))) 
COMMENT                                    "pHAGE-S2501-3000") 
COMMENT                              #302=(CFolderPar 
COMMENT                                    (CGroupPar 
COMMENT                                     (CParagraph 2632 (3 #28# 0) 1 2 2 0 194) 
COMMENT                                     (CObjectList 
COMMENT                                      #303=(CLinePar 
COMMENT                                            (CParagraph 0 (0 0) 1 2 3 0 180) 
COMMENT                                            "Start: 2632  End: 2655 (Complementary)" 
COMMENT                                            1) 
COMMENT                                      #304=(CLinePar 
COMMENT                                            (CParagraph 0 (0 0) 1 2 3 0 180) 
COMMENT                                            "Original Location Description:" 1) 
COMMENT                                      #305=(CLinePar 
COMMENT                                            (CParagraph 0 (0 0) 1 2 3 0 180) 
COMMENT                                            "   complement(2632..2655)" 1))) 
COMMENT                                    "pHAGE-A2550-2050") 
COMMENT                              #306=(CFolderPar 
COMMENT                                    (CGroupPar 
COMMENT                                     (CParagraph 2746 (3 #44# 0) 1 2 2 0 194) 
COMMENT                                     (CObjectList 
COMMENT                                      #307=(CLinePar 
COMMENT                                            (CParagraph 0 (0 0) 1 2 3 0 180) 
COMMENT                                            "Start: 2746  End: 2766" 1) 
COMMENT                                      #308=(CLinePar 
COMMENT                                            (CParagraph 0 (0 0) 1 2 3 0 180) 
COMMENT                                            "Original Location Description:" 1) 
COMMENT                                      #309=(CLinePar 
COMMENT                                            (CParagraph 0 (0 0) 1 2 3 0 180) 
COMMENT                                            "   2746..2766" 1))) "pHAGE 5' CDS") 
COMMENT                              #310=(CFolderPar 
COMMENT                                    (CGroupPar 
COMMENT                                     (CParagraph 3542 (3 #45# 0) 1 2 2 0 194) 
COMMENT                                     (CObjectList 
COMMENT                                      #311=(CLinePar 
COMMENT                                            (CParagraph 0 (0 0) 1 2 3 0 180) 
COMMENT                                            "Start: 3542  End: 3576 (Complementary)" 
COMMENT                                            1) 
COMMENT                                      #312=(CLinePar 
COMMENT                                            (CParagraph 0 (0 0) 1 2 3 0 180) 
COMMENT                                            "Original Location Description:" 1) 
COMMENT                                      #313=(CLinePar 
COMMENT                                            (CParagraph 0 (0 0) 1 2 3 0 180) 
COMMENT                                            "   complement(3542..3576)" 1))) 
COMMENT                                    "pHAGE 3' CDS") 
COMMENT                              #314=(CFolderPar 
COMMENT                                    (CGroupPar 
COMMENT                                     (CParagraph 3620 (3 #29# 0) 1 2 2 0 194) 
COMMENT                                     (CObjectList 
COMMENT                                      #315=(CLinePar 
COMMENT                                            (CParagraph 0 (0 0) 1 2 3 0 180) 
COMMENT                                            "Start: 3620  End: 3643 (Complementary)" 
COMMENT                                            1) 
COMMENT                                      #316=(CLinePar 
COMMENT                                            (CParagraph 0 (0 0) 1 2 3 0 180) 
COMMENT                                            "Original Location Description:" 1) 
COMMENT                                      #317=(CLinePar 
COMMENT                                            (CParagraph 0 (0 0) 1 2 3 0 180) 
COMMENT                                            "   complement(3620..3643)" 1))) 
COMMENT                                    "pHAGE-A3550-3050") 
COMMENT                              #318=(CFolderPar 
COMMENT                                    (CGroupPar 
COMMENT                                     (CParagraph 3773 (3 #17# 0) 1 2 2 0 194) 
COMMENT                                     (CObjectList 
COMMENT                                      #319=(CLinePar 
COMMENT                                            (CParagraph 0 (0 0) 1 2 3 0 180) 
COMMENT                                            "Start: 3773  End: 3793" 1) 
COMMENT                                      #320=(CLinePar 
COMMENT                                            (CParagraph 0 (0 0) 1 2 3 0 180) 
COMMENT                                            "Original Location Description:" 1) 
COMMENT                                      #321=(CLinePar 
COMMENT                                            (CParagraph 0 (0 0) 1 2 3 0 180) 
COMMENT                                            "   3773..3793" 1))) 
COMMENT                                    "pHAGE-S4001-4500") 
COMMENT                              #322=(CFolderPar 
COMMENT                                    (CGroupPar 
COMMENT                                     (CParagraph 4463 (3 #18# 0) 1 2 2 0 194) 
COMMENT                                     (CObjectList 
COMMENT                                      #323=(CLinePar 
COMMENT                                            (CParagraph 0 (0 0) 1 2 3 0 180) 
COMMENT                                            "Start: 4463  End: 4485" 1) 
COMMENT                                      #324=(CLinePar 
COMMENT                                            (CParagraph 0 (0 0) 1 2 3 0 180) 
COMMENT                                            "Original Location Description:" 1) 
COMMENT                                      #325=(CLinePar 
COMMENT                                            (CParagraph 0 (0 0) 1 2 3 0 180) 
COMMENT                                            "   4463..4485" 1))) 
COMMENT                                    "pHAGE-S6001-6500") 
COMMENT                              #326=(CFolderPar 
COMMENT                                    (CGroupPar 
COMMENT                                     (CParagraph 4736 (3 #30# 0) 1 2 2 0 194) 
COMMENT                                     (CObjectList 
COMMENT                                      #327=(CLinePar 
COMMENT                                            (CParagraph 0 (0 0) 1 2 3 0 180) 
COMMENT                                            "Start: 4736  End: 4759 (Complementary)" 
COMMENT                                            1) 
COMMENT                                      #328=(CLinePar 
COMMENT                                            (CParagraph 0 (0 0) 1 2 3 0 180) 
COMMENT                                            "Original Location Description:" 1) 
COMMENT                                      #329=(CLinePar 
COMMENT                                            (CParagraph 0 (0 0) 1 2 3 0 180) 
COMMENT                                            "   complement(4736..4759)" 1))) 
COMMENT                                    "pHAGE-A6050-5550") 
COMMENT                              #330=(CFolderPar 
COMMENT                                    (CGroupPar 
COMMENT                                     (CParagraph 4936 (3 #19# 0) 1 2 2 0 194) 
COMMENT                                     (CObjectList 
COMMENT                                      #331=(CLinePar 
COMMENT                                            (CParagraph 0 (0 0) 1 2 3 0 180) 
COMMENT                                            "Start: 4936  End: 4960" 1) 
COMMENT                                      #332=(CLinePar 
COMMENT                                            (CParagraph 0 (0 0) 1 2 3 0 180) 
COMMENT                                            "Original Location Description:" 1) 
COMMENT                                      #333=(CLinePar 
COMMENT                                            (CParagraph 0 (0 0) 1 2 3 0 180) 
COMMENT                                            "   4936..4960" 1))) 
COMMENT                                    "pHAGE-S6501-7000") 
COMMENT                              #334=(CFolderPar 
COMMENT                                    (CGroupPar 
COMMENT                                     (CParagraph 5205 (3 #31# 0) 1 2 2 0 194) 
COMMENT                                     (CObjectList 
COMMENT                                      #335=(CLinePar 
COMMENT                                            (CParagraph 0 (0 0) 1 2 3 0 180) 
COMMENT                                            "Start: 5205  End: 5228 (Complementary)" 
COMMENT                                            1) 
COMMENT                                      #336=(CLinePar 
COMMENT                                            (CParagraph 0 (0 0) 1 2 3 0 180) 
COMMENT                                            "Original Location Description:" 1) 
COMMENT                                      #337=(CLinePar 
COMMENT                                            (CParagraph 0 (0 0) 1 2 3 0 180) 
COMMENT                                            "   complement(5205..5228)" 1))) 
COMMENT                                    "pHAGE-A6550-6050") 
COMMENT                              #338=(CFolderPar 
COMMENT                                    (CGroupPar 
COMMENT                                     (CParagraph 5456 (3 #20# 0) 1 2 2 0 194) 
COMMENT                                     (CObjectList 
COMMENT                                      #339=(CLinePar 
COMMENT                                            (CParagraph 0 (0 0) 1 2 3 0 180) 
COMMENT                                            "Start: 5456  End: 5480" 1) 
COMMENT                                      #340=(CLinePar 
COMMENT                                            (CParagraph 0 (0 0) 1 2 3 0 180) 
COMMENT                                            "Original Location Description:" 1) 
COMMENT                                      #341=(CLinePar 
COMMENT                                            (CParagraph 0 (0 0) 1 2 3 0 180) 
COMMENT                                            "   5456..5480" 1))) 
COMMENT                                    "pHAGE-S7001-7500") 
COMMENT                              #342=(CFolderPar 
COMMENT                                    (CGroupPar 
COMMENT                                     (CParagraph 5716 (3 #32# 0) 1 2 2 0 194) 
COMMENT                                     (CObjectList 
COMMENT                                      #343=(CLinePar 
COMMENT                                            (CParagraph 0 (0 0) 1 2 3 0 180) 
COMMENT                                            "Start: 5716  End: 5737 (Complementary)" 
COMMENT                                            1) 
COMMENT                                      #344=(CLinePar 
COMMENT                                            (CParagraph 0 (0 0) 1 2 3 0 180) 
COMMENT                                            "Original Location Description:" 1) 
COMMENT                                      #345=(CLinePar 
COMMENT                                            (CParagraph 0 (0 0) 1 2 3 0 180) 
COMMENT                                            "   complement(5716..5737)" 1))) 
COMMENT                                    "pHAGE-A7050-6550") 
COMMENT                              #346=(CFolderPar 
COMMENT                                    (CGroupPar 
COMMENT                                     (CParagraph 5960 (3 #21# 0) 1 2 2 0 194) 
COMMENT                                     (CObjectList 
COMMENT                                      #347=(CLinePar 
COMMENT                                            (CParagraph 0 (0 0) 1 2 3 0 180) 
COMMENT                                            "Start: 5960  End: 5984" 1) 
COMMENT                                      #348=(CLinePar 
COMMENT                                            (CParagraph 0 (0 0) 1 2 3 0 180) 
COMMENT                                            "Original Location Description:" 1) 
COMMENT                                      #349=(CLinePar 
COMMENT                                            (CParagraph 0 (0 0) 1 2 3 0 180) 
COMMENT                                            "   5960..5984" 1))) 
COMMENT                                    "pHAGE-S7501-8000") 
COMMENT                              #350=(CFolderPar 
COMMENT                                    (CGroupPar 
COMMENT                                     (CParagraph 6227 (3 #33# 0) 1 2 2 0 194) 
COMMENT                                     (CObjectList 
COMMENT                                      #351=(CLinePar 
COMMENT                                            (CParagraph 0 (0 0) 1 2 3 0 180) 
COMMENT                                            "Start: 6227  End: 6248 (Complementary)" 
COMMENT                                            1) 
COMMENT                                      #352=(CLinePar 
COMMENT                                            (CParagraph 0 (0 0) 1 2 3 0 180) 
COMMENT                                            "Original Location Description:" 1) 
COMMENT                                      #353=(CLinePar 
COMMENT                                            (CParagraph 0 (0 0) 1 2 3 0 180) 
COMMENT                                            "   complement(6227..6248)" 1))) 
COMMENT                                    "pHAGE-A7550-7050") 
COMMENT                              #354=(CFolderPar 
COMMENT                                    (CGroupPar 
COMMENT                                     (CParagraph 6463 (3 #22# 0) 1 2 2 0 194) 
COMMENT                                     (CObjectList 
COMMENT                                      #355=(CLinePar 
COMMENT                                            (CParagraph 0 (0 0) 1 2 3 0 180) 
COMMENT                                            "Start: 6463  End: 6482" 1) 
COMMENT                                      #356=(CLinePar 
COMMENT                                            (CParagraph 0 (0 0) 1 2 3 0 180) 
COMMENT                                            "Original Location Description:" 1) 
COMMENT                                      #357=(CLinePar 
COMMENT                                            (CParagraph 0 (0 0) 1 2 3 0 180) 
COMMENT                                            "   6463..6482" 1))) 
COMMENT                                    "pHAGE-S8001-8500") 
COMMENT                              #358=(CFolderPar 
COMMENT                                    (CGroupPar 
COMMENT                                     (CParagraph 6703 (3 #34# 0) 1 2 2 0 194) 
COMMENT                                     (CObjectList 
COMMENT                                      #359=(CLinePar 
COMMENT                                            (CParagraph 0 (0 0) 1 2 3 0 180) 
COMMENT                                            "Start: 6703  End: 6729 (Complementary)" 
COMMENT                                            1) 
COMMENT                                      #360=(CLinePar 
COMMENT                                            (CParagraph 0 (0 0) 1 2 3 0 180) 
COMMENT                                            "Original Location Description:" 1) 
COMMENT                                      #361=(CLinePar 
COMMENT                                            (CParagraph 0 (0 0) 1 2 3 0 180) 
COMMENT                                            "   complement(6703..6729)" 1))) 
COMMENT                                    "pHAGE-A8050-7550") 
COMMENT                              #362=(CFolderPar 
COMMENT                                    (CGroupPar 
COMMENT                                     (CParagraph 6968 (3 #11# 0) 1 2 2 0 194) 
COMMENT                                     (CObjectList 
COMMENT                                      #363=(CLinePar 
COMMENT                                            (CParagraph 0 (0 0) 1 2 3 0 180) 
COMMENT                                            "Start: 6968  End: 6996" 1) 
COMMENT                                      #364=(CLinePar 
COMMENT                                            (CParagraph 0 (0 0) 1 2 3 0 180) 
COMMENT                                            "Original Location Description:" 1) 
COMMENT                                      #365=(CLinePar 
COMMENT                                            (CParagraph 0 (0 0) 1 2 3 0 180) 
COMMENT                                            "   6968..6996" 1))) "pHAGE-S1-500"))) 
COMMENT                            "Primer Binding Site (26 total)") 
COMMENT                      #366=(CFolderPar 
COMMENT                            (CGroupPar (CParagraph 29 (7 29 0) 1 1 1 0 178) 
COMMENT                             (CObjectList 
COMMENT                              #367=(CFolderPar 
COMMENT                                    (CGroupPar 
COMMENT                                     (CParagraph 2218 (3 #6# 0) 1 2 2 0 194) 
COMMENT                                     (CObjectList 
COMMENT                                      #368=(CLinePar 
COMMENT                                            (CParagraph 0 (0 0) 1 2 3 0 180) 
COMMENT                                            "Start: 2218  End: 2802" 1) 
COMMENT                                      #369=(CLinePar 
COMMENT                                            (CParagraph 0 (0 0) 1 2 3 0 180) 
COMMENT                                            "Cytomegalovirus Promoter" 1) 
COMMENT                                      #370=(CLinePar 
COMMENT                                            (CParagraph 0 (0 0) 1 2 3 0 180) 
COMMENT                                            "Original Location Description:" 1) 
COMMENT                                      #371=(CLinePar 
COMMENT                                            (CParagraph 0 (0 0) 1 2 3 0 180) 
COMMENT                                            "   2218..2802" 1) 
COMMENT                                      #372=(CLinePar 
COMMENT                                            (CParagraph 0 (0 0) 1 2 3 0 180) 
COMMENT                                            "Qualifiers:" 1) 
COMMENT                                      #373=(CLinePar 
COMMENT                                            (CParagraph 0 (0 0) 1 2 3 0 180) 
COMMENT                                            "   /gene=\"CMVp\"" 1) 
COMMENT                                      #374=(CLinePar 
COMMENT                                            (CParagraph 0 (0 0) 1 2 3 0 180) 
COMMENT                                            "   /product=\"CMV IE promoter\"" 1))) 
COMMENT                                    "CMVp"))) "Promoter Eukaryotic (1 total)") 
COMMENT                      #375=(CFolderPar 
COMMENT                            (CGroupPar (CParagraph 30 (7 30 0) 1 1 1 0 178) 
COMMENT                             (CObjectList 
COMMENT                              #376=(CFolderPar 
COMMENT                                    (CGroupPar 
COMMENT                                     (CParagraph 4634 (3 #43# 0) 1 2 2 0 194) 
COMMENT                                     (CObjectList 
COMMENT                                      #377=(CLinePar 
COMMENT                                            (CParagraph 0 (0 0) 1 2 3 0 180) 
COMMENT                                            "Start: 4634  End: 4668" 1) 
COMMENT                                      #378=(CLinePar 
COMMENT                                            (CParagraph 0 (0 0) 1 2 3 0 180) 
COMMENT                                            "Beta Lactamase Promoter" 1) 
COMMENT                                      #379=(CLinePar 
COMMENT                                            (CParagraph 0 (0 0) 1 2 3 0 180) 
COMMENT                                            "Original Location Description:" 1) 
COMMENT                                      #380=(CLinePar 
COMMENT                                            (CParagraph 0 (0 0) 1 2 3 0 180) 
COMMENT                                            "   4634..4668" 1))) "P-Bla"))) 
COMMENT                            "Promoter Prokaryotic (1 total)") 
COMMENT                      #381=(CFolderPar 
COMMENT                            (CGroupPar (CParagraph 33 (7 33 0) 1 1 1 0 178) 
COMMENT                             (CObjectList 
COMMENT                              #382=(CFolderPar 
COMMENT                                    (CGroupPar 
COMMENT                                     (CParagraph 5755 (3 #9# 0) 1 2 2 0 194) 
COMMENT                                     (CObjectList 
COMMENT                                      #383=(CLinePar 
COMMENT                                            (CParagraph 0 (0 0) 1 2 3 0 180) 
COMMENT                                            "Start: 5755  End: 6288" 1) 
COMMENT                                      #384=(CLinePar 
COMMENT                                            (CParagraph 0 (0 0) 1 2 3 0 180) 
COMMENT                                            "Bacterial Origin of Replication" 1) 
COMMENT                                      #385=(CLinePar 
COMMENT                                            (CParagraph 0 (0 0) 1 2 3 0 180) 
COMMENT                                            "Original Location Description:" 1) 
COMMENT                                      #386=(CLinePar 
COMMENT                                            (CParagraph 0 (0 0) 1 2 3 0 180) 
COMMENT                                            "   5755..6288" 1) 
COMMENT                                      #387=(CLinePar 
COMMENT                                            (CParagraph 0 (0 0) 1 2 3 0 180) 
COMMENT                                            "Qualifiers:" 1) 
COMMENT                                      #388=(CLinePar 
COMMENT                                            (CParagraph 0 (0 0) 1 2 3 0 180) 
COMMENT                                            "   /gene=\"ORI\"" 1) 
COMMENT                                      #389=(CLinePar 
COMMENT                                            (CParagraph 0 (0 0) 1 2 3 0 180) 
COMMENT                                            "   /product=\"ColE1 origin of replication\"" 
COMMENT                                            1))) "ORI"))) 
COMMENT                            "Replication Origin (1 total)") 
COMMENT                      #390=(CFolderPar 
COMMENT                            (CGroupPar (CParagraph 38 (7 38 0) 1 1 1 0 178) 
COMMENT                             (CObjectList 
COMMENT                              #391=(CFolderPar 
COMMENT                                    (CGroupPar 
COMMENT                                     (CParagraph 744 (3 #52# 0) 1 2 2 0 194) 
COMMENT                                     (CObjectList 
COMMENT                                      #392=(CLinePar 
COMMENT                                            (CParagraph 0 (0 0) 1 2 3 0 180) 
COMMENT                                            "Start: 744   End: 745 " 1) 
COMMENT                                      #393=(CLinePar 
COMMENT                                            (CParagraph 0 (0 0) 1 2 3 0 180) 
COMMENT                                            "Major 5' Splice Donor 289" 1) 
COMMENT                                      #394=(CLinePar 
COMMENT                                            (CParagraph 0 (0 0) 1 2 3 0 180) 
COMMENT                                            "Original Location Description:" 1) 
COMMENT                                      #395=(CLinePar 
COMMENT                                            (CParagraph 0 (0 0) 1 2 3 0 180) 
COMMENT                                            "   744..745" 1))) "5' SD 289") 
COMMENT                              #396=(CFolderPar 
COMMENT                                    (CGroupPar 
COMMENT                                     (CParagraph 1911 (3 #53# 0) 1 2 2 0 194) 
COMMENT                                     (CObjectList 
COMMENT                                      #397=(CLinePar 
COMMENT                                            (CParagraph 0 (0 0) 1 2 3 0 180) 
COMMENT                                            "Start: 1911  End: 1912" 1) 
COMMENT                                      #398=(CLinePar 
COMMENT                                            (CParagraph 0 (0 0) 1 2 3 0 180) 
COMMENT                                            "Original Location Description:" 1) 
COMMENT                                      #399=(CLinePar 
COMMENT                                            (CParagraph 0 (0 0) 1 2 3 0 180) 
COMMENT                                            "   1911..1912" 1))) "SA 7925") 
COMMENT                              #400=(CFolderPar 
COMMENT                                    (CGroupPar 
COMMENT                                     (CParagraph 2188 (3 #54# 0) 1 2 2 0 194) 
COMMENT                                     (CObjectList 
COMMENT                                      #401=(CLinePar 
COMMENT                                            (CParagraph 0 (0 0) 1 2 3 0 180) 
COMMENT                                            "Start: 2188  End: 2189" 1) 
COMMENT                                      #402=(CLinePar 
COMMENT                                            (CParagraph 0 (0 0) 1 2 3 0 180) 
COMMENT                                            "Original Location Description:" 1) 
COMMENT                                      #403=(CLinePar 
COMMENT                                            (CParagraph 0 (0 0) 1 2 3 0 180) 
COMMENT                                            "   2188..2189" 1))) "SA 4459"))) 
COMMENT                            "Splicing Signal (3 total)") 
COMMENT                      #404=(CFolderPar 
COMMENT                            (CGroupPar (CParagraph 39 (7 39 0) 1 1 1 0 178) 
COMMENT                             (CObjectList 
COMMENT                              #405=(CFolderPar 
COMMENT                                    (CGroupPar 
COMMENT                                     (CParagraph 697 (3 #64# 0) 1 2 2 0 194) 
COMMENT                                     (CObjectList 
COMMENT                                      #406=(CLinePar 
COMMENT                                            (CParagraph 0 (0 0) 1 2 3 0 180) 
COMMENT                                            "Start: 697   End: 731 " 1) 
COMMENT                                      #407=(CLinePar 
COMMENT                                            (CParagraph 0 (0 0) 1 2 3 0 180) 
COMMENT                                            "PSI Stem loop 1" 1) 
COMMENT                                      #408=(CLinePar 
COMMENT                                            (CParagraph 0 (0 0) 1 2 3 0 180) 
COMMENT                                            "Original Location Description:" 1) 
COMMENT                                      #409=(CLinePar 
COMMENT                                            (CParagraph 0 (0 0) 1 2 3 0 180) 
COMMENT                                            "   697..731" 1))) "SL-1") 
COMMENT                              #410=(CFolderPar 
COMMENT                                    (CGroupPar 
COMMENT                                     (CParagraph 736 (3 #65# 0) 1 2 2 0 194) 
COMMENT                                     (CObjectList 
COMMENT                                      #411=(CLinePar 
COMMENT                                            (CParagraph 0 (0 0) 1 2 3 0 180) 
COMMENT                                            "Start: 736   End: 754 " 1) 
COMMENT                                      #412=(CLinePar 
COMMENT                                            (CParagraph 0 (0 0) 1 2 3 0 180) 
COMMENT                                            "PSI Stem loop 2" 1) 
COMMENT                                      #413=(CLinePar 
COMMENT                                            (CParagraph 0 (0 0) 1 2 3 0 180) 
COMMENT                                            "Original Location Description:" 1) 
COMMENT                                      #414=(CLinePar 
COMMENT                                            (CParagraph 0 (0 0) 1 2 3 0 180) 
COMMENT                                            "   736..754" 1))) "SL-2") 
COMMENT                              #415=(CFolderPar 
COMMENT                                    (CGroupPar 
COMMENT                                     (CParagraph 766 (3 #66# 0) 1 2 2 0 194) 
COMMENT                                     (CObjectList 
COMMENT                                      #416=(CLinePar 
COMMENT                                            (CParagraph 0 (0 0) 1 2 3 0 180) 
COMMENT                                            "Start: 766   End: 779 " 1) 
COMMENT                                      #417=(CLinePar 
COMMENT                                            (CParagraph 0 (0 0) 1 2 3 0 180) 
COMMENT                                            "PSI Stem Loop 3" 1) 
COMMENT                                      #418=(CLinePar 
COMMENT                                            (CParagraph 0 (0 0) 1 2 3 0 180) 
COMMENT                                            "Original Location Description:" 1) 
COMMENT                                      #419=(CLinePar 
COMMENT                                            (CParagraph 0 (0 0) 1 2 3 0 180) 
COMMENT                                            "   766..779" 1))) "SL-3") 
COMMENT                              #420=(CFolderPar 
COMMENT                                    (CGroupPar 
COMMENT                                     (CParagraph 793 (3 #67# 0) 1 2 2 0 194) 
COMMENT                                     (CObjectList 
COMMENT                                      #421=(CLinePar 
COMMENT                                            (CParagraph 0 (0 0) 1 2 3 0 180) 
COMMENT                                            "Start: 793   End: 806 " 1) 
COMMENT                                      #422=(CLinePar 
COMMENT                                            (CParagraph 0 (0 0) 1 2 3 0 180) 
COMMENT                                            "PSI Stem Loop 4" 1) 
COMMENT                                      #423=(CLinePar 
COMMENT                                            (CParagraph 0 (0 0) 1 2 3 0 180) 
COMMENT                                            "Original Location Description:" 1) 
COMMENT                                      #424=(CLinePar 
COMMENT                                            (CParagraph 0 (0 0) 1 2 3 0 180) 
COMMENT                                            "   793..806" 1))) "SL-4"))) 
COMMENT                            "Stem Loop (4 total)") 
COMMENT                      #425=(CFolderPar 
COMMENT                            (CGroupPar (CParagraph 41 (7 41 0) 1 1 1 0 178) 
COMMENT                             (CObjectList 
COMMENT                              #426=(CFolderPar 
COMMENT                                    (CGroupPar 
COMMENT                                     (CParagraph 2722 (3 #37# 0) 1 2 2 0 194) 
COMMENT                                     (CObjectList 
COMMENT                                      #427=(CLinePar 
COMMENT                                            (CParagraph 0 (0 0) 1 2 3 0 180) 
COMMENT                                            "Start: 2722  End: 2726" 1) 
COMMENT                                      #428=(CLinePar 
COMMENT                                            (CParagraph 0 (0 0) 1 2 3 0 180) 
COMMENT                                            "CMV Promoter TATA Box" 1) 
COMMENT                                      #429=(CLinePar 
COMMENT                                            (CParagraph 0 (0 0) 1 2 3 0 180) 
COMMENT                                            "Original Location Description:" 1) 
COMMENT                                      #430=(CLinePar 
COMMENT                                            (CParagraph 0 (0 0) 1 2 3 0 180) 
COMMENT                                            "   2722..2726" 1))) "TATA Box"))) 
COMMENT                            "TATA Signal (1 total)") 
COMMENT                      #431=(CFolderPar 
COMMENT                            (CGroupPar (CParagraph 52 (7 52 0) 1 1 1 0 178) 
COMMENT                             (CObjectList 
COMMENT                              #432=(CFolderPar 
COMMENT                                    (CGroupPar 
COMMENT                                     (CParagraph 551 (3 #59# 0) 1 2 2 0 194) 
COMMENT                                     (CObjectList 
COMMENT                                      #433=(CLinePar 
COMMENT                                            (CParagraph 0 (0 0) 1 2 3 0 180) 
COMMENT                                            "Start: 551   End: 635 " 1) 
COMMENT                                      #434=(CLinePar 
COMMENT                                            (CParagraph 0 (0 0) 1 2 3 0 180) 
COMMENT                                            "HIV 5' UTR" 1) 
COMMENT                                      #435=(CLinePar 
COMMENT                                            (CParagraph 0 (0 0) 1 2 3 0 180) 
COMMENT                                            "Original Location Description:" 1) 
COMMENT                                      #436=(CLinePar 
COMMENT                                            (CParagraph 0 (0 0) 1 2 3 0 180) 
COMMENT                                            "   551..635" 1))) "5' UTR"))) 
COMMENT                            "5' UTR (1 total)") 
COMMENT                      #437=(CFolderPar 
COMMENT                            (CGroupPar (CParagraph 62 (7 62 0) 1 1 1 0 178) 
COMMENT                             (CObjectList 
COMMENT                              #438=(CFolderPar 
COMMENT                                    (CGroupPar 
COMMENT                                     (CParagraph 833 (3 #50# 0) 1 2 2 0 194) 
COMMENT                                     (CObjectList 
COMMENT                                      #439=(CLinePar 
COMMENT                                            (CParagraph 0 (0 0) 1 2 3 0 180) 
COMMENT                                            "Start: 833   End: 834 " 1) 
COMMENT                                      #440=(CLinePar 
COMMENT                                            (CParagraph 0 (0 0) 1 2 3 0 180) 
COMMENT                                            "Filled in Cla Site from original HIV genome to disrupt gag polyprotein ORF" 
COMMENT                                            1) 
COMMENT                                      #441=(CLinePar 
COMMENT                                            (CParagraph 0 (0 0) 1 2 3 0 180) 
COMMENT                                            "Original Location Description:" 1) 
COMMENT                                      #442=(CLinePar 
COMMENT                                            (CParagraph 0 (0 0) 1 2 3 0 180) 
COMMENT                                            "   833..834" 1))) "Fill-in") 
COMMENT                              #443=(CFolderPar 
COMMENT                                    (CGroupPar 
COMMENT                                     (CParagraph 1357 (3 #55# 0) 1 2 2 0 194) 
COMMENT                                     (CObjectList 
COMMENT                                      #444=(CLinePar 
COMMENT                                            (CParagraph 0 (0 0) 1 2 3 0 180) 
COMMENT                                            "Start: 1357  End: 1357" 1) 
COMMENT                                      #445=(CLinePar 
COMMENT                                            (CParagraph 0 (0 0) 1 2 3 0 180) 
COMMENT                                            "This G is a C in the WT HIV-1 genome" 
COMMENT                                            1) 
COMMENT                                      #446=(CLinePar 
COMMENT                                            (CParagraph 0 (0 0) 1 2 3 0 180) 
COMMENT                                            "Original Location Description:" 1) 
COMMENT                                      #447=(CLinePar 
COMMENT                                            (CParagraph 0 (0 0) 1 2 3 0 180) 
COMMENT                                            "   1357..1357" 1))) "RRE Mutation"))) 
COMMENT                            "Mutation (2 total)") 
COMMENT                      #448=(CFolderPar 
COMMENT                            (CGroupPar (CParagraph 91 (7 91 0) 1 1 1 0 178) 
COMMENT                             (CObjectList 
COMMENT                              #449=(CFolderPar 
COMMENT                                    (CGroupPar 
COMMENT                                     (CParagraph 2754 (3 #36# 0) 1 2 2 0 194) 
COMMENT                                     (CObjectList 
COMMENT                                      #450=(CLinePar 
COMMENT                                            (CParagraph 0 (0 0) 1 2 3 0 180) 
COMMENT                                            "Start: 2754  End: 2754" 1) 
COMMENT                                      #451=(CLinePar 
COMMENT                                            (CParagraph 0 (0 0) 1 2 3 0 180) 
COMMENT                                            "CMV Transcriptional Start Site" 1) 
COMMENT                                      #452=(CLinePar 
COMMENT                                            (CParagraph 0 (0 0) 1 2 3 0 180) 
COMMENT                                            "Original Location Description:" 1) 
COMMENT                                      #453=(CLinePar 
COMMENT                                            (CParagraph 0 (0 0) 1 2 3 0 180) 
COMMENT                                            "   2754..2754" 1))) 
COMMENT                                    "Transcriptional Start"))) 
COMMENT                            "Primary Transcript (1 total)"))) "Feature Map") 
COMMENT              #454=(CFolderPar 
COMMENT                    (CGroupPar (CParagraph 13 (0 0) 1 1 0 0 178) 
COMMENT                     (CObjectList 
COMMENT                      #455=(CRSFolderPar 
COMMENT                            (CFolderPar 
COMMENT                             (CGroupPar (CParagraph 121189392 (8 0) 1 1 1 0 178) 
COMMENT                              (CObjectList 
COMMENT                               #456=(CGroupPar 
COMMENT                                     (CParagraph 0 (10 #0# 0) 1 2 2 0 180) 
COMMENT                                     (CObjectList 
COMMENT                                      #457=(CLinePar 
COMMENT                                            (CParagraph 0 (1 #0# 1) 1 2 2 0 191) 
COMMENT                                            " N1: 3509 " 1))))) "BamHI: 1 site") 
COMMENT                            1 5 "GGATCC" "CCTAGG") 
COMMENT                      #458=(CRSFolderPar 
COMMENT                            (CFolderPar 
COMMENT                             (CGroupPar (CParagraph 95333104 (8 0) 1 1 1 0 178) 
COMMENT                              (CObjectList 
COMMENT                               #459=(CGroupPar 
COMMENT                                     (CParagraph 0 (10 #1# 0) 1 2 2 0 180) 
COMMENT                                     (CObjectList 
COMMENT                                      #460=(CLinePar 
COMMENT                                            (CParagraph 0 (1 #1# 1) 1 2 2 0 191) 
COMMENT                                            " N1: 2805 " 1))))) "NotI: 1 site") 
COMMENT                            2 6 "GCGGCCGC" "CGCCGGCG"))) 
COMMENT                    "Restriction/Methylation Map")))) 
COMMENT       (CGraphView 
COMMENT        (CWStyleSheet 
COMMENT         (CObjectList 
COMMENT          #461=(CWidgetStyle "RSite Label" 1 (LOGPEN 0 0 13408563) 1 0 1 
COMMENT                (LOGFONT 0 0 0 0 400 0 0 0 0 3 2 1 18 "Georgia") 0.555556 0 1 5 
COMMENT                "@N (@S)" 0) 
COMMENT          #462=(CWidgetStyle "Signal Label" 1 (LOGPEN 0 0 0) 1 0 1 
COMMENT                (LOGFONT -9 0 0 0 700 0 0 0 0 3 2 1 34 "Arial") 0.666667 0 1 1 
COMMENT                "@N" 0) 
COMMENT          #463=(CWidgetStyle "Molecule Label 2" 0 0 1 
COMMENT                (LOGFONT 0 0 0 0 400 0 0 0 0 3 2 1 18 "Georgia") 0.555556 0 1 16 
COMMENT                "@L bp" 0) 
COMMENT          #464=(CWidgetStyle "Molecule Label 1" 0 0 1 
COMMENT                (LOGFONT 0 0 0 0 400 0 0 0 0 3 2 1 34 "Verdana") 0.833333 0 1 1 
COMMENT                "@N" 0) 
COMMENT          #465=(CWidgetStyle "Shape 3" 1 (LOGPEN 0 0 3355545) 1 1 
COMMENT                (LOGBRUSH 0 6724095 0) 0 0 1 (LOGSHAPE 9 1 0.8 1.8 0)) 
COMMENT          #466=(CWidgetStyle "Shape 1" 1 (LOGPEN 0 0 6723840) 1 1 
COMMENT                (LOGBRUSH 0 10079334 0) 0 0 1 (LOGSHAPE 9 1 0.8 1.8 0)) 
COMMENT          #467=(CWidgetStyle "Axis" 1 (LOGPEN 0 0 10079436) 2 1 
COMMENT                (LOGBRUSH 0 13434879 0) 0 0 1 (LOGSHAPE 10 1 0 0 0)) 
COMMENT          #468=(CWidgetStyle "Line 2" 1 (LOGPEN 0 0 6723840) 8 0 0 0 1 
COMMENT                (LOGSHAPE 1 1.9 0 0 0)) 
COMMENT          #469=(CWidgetStyle "RSite" 1 (LOGPEN 0 0 10053171) 8 0 0 0 1 
COMMENT                (LOGSHAPE 1 1.9 0 0 0)) 
COMMENT          #470=(CWidgetStyle "Short Signal" 1 (LOGPEN 0 0 13395507) 10 0 0 0 1 
COMMENT                (LOGSHAPE 1 1.9 0 0 0)) 
COMMENT          #471=(CWidgetStyle "Uniq RSite Label" 1 (LOGPEN 0 0 153) 1 0 1 
COMMENT                (LOGFONT 0 0 0 0 400 0 0 0 0 3 2 1 18 "Georgia") 0.555556 128 1 
COMMENT                5 "@N (@S)" 0) 
COMMENT          #472=(CWidgetStyle "Vanilla" 1 (LOGPEN 0 0 0) 1 1 
COMMENT                (LOGBRUSH 0 16777215 0) 1 
COMMENT                (LOGFONT 0 0 0 0 400 0 0 0 0 7 48 2 18 "Times New Roman") 0.8 0 
COMMENT                1 2 "?" 0) 
COMMENT          #473=(CWidgetStyle "Mark 1" 0 0 1 
COMMENT                (LOGFONT 0 0 0 0 400 0 0 0 2 7 48 2 2 "Windings") 0.7 0 1 2 "?" 
COMMENT                0) 
COMMENT          #474=(CWidgetStyle "Motif Label" 1 (LOGPEN 0 0 16744512) 1 0 1 
COMMENT                (LOGFONT 0 0 0 0 400 0 0 0 0 3 2 1 34 "Arial") 0.611111 8388608 
COMMENT                1 65535 "@N (@H)" 0) 
COMMENT          #475=(CWidgetStyle "Fragment Label 2" 1 (LOGPEN 0 0 0) 1 0 1 
COMMENT                (LOGFONT 0 0 0 0 400 0 0 0 0 3 2 1 49 "Courier New") 1.05 0 1 48 
COMMENT                "@F bp (molecule @L bp)" 0) 
COMMENT          #476=(CWidgetStyle "Fragment Label 1" 1 (LOGPEN 0 0 0) 1 0 1 
COMMENT                (LOGFONT 0 0 0 0 400 0 0 0 0 3 2 1 34 "Arial") 0.91 0 1 1 
COMMENT                "Fragment of @N" 0) 
COMMENT          #477=(CWidgetStyle "Shape 4" 1 (LOGPEN 0 0 0) 1 1 
COMMENT                (LOGBRUSH 2 8388608 5) 0 0 0) 
COMMENT          #478=(CWidgetStyle "Shape 2" 1 (LOGPEN 0 0 0) 1 1 (LOGBRUSH 0 128 0) 0 
COMMENT                0 0) 
COMMENT          #479=(CWidgetStyle "Shape 0" 1 (LOGPEN 0 0 0) 1 1 (LOGBRUSH 0 0 0) 0 0 
COMMENT                0) 
COMMENT          #480=(CWidgetStyle "ORF" 1 (LOGPEN 0 0 16384) 8 0 0 0 1 
COMMENT                (LOGSHAPE 7 0.2 3.41182 2.86186 0.609808)) 
COMMENT          #481=(CWidgetStyle "Line 4" 1 (LOGPEN 0 0 32768) 8 0 0 0 0) 
COMMENT          #482=(CWidgetStyle "Line 3" 1 (LOGPEN 0 0 16711680) 8 0 0 0 0) 
COMMENT          #483=(CWidgetStyle "Line 1" 1 (LOGPEN 0 0 16711680) 1 0 0 0 0) 
COMMENT          #484=(CWidgetStyle "Short Promoter" 1 (LOGPEN 0 0 128) 6 0 0 0 0) 
COMMENT          #485=(CWidgetStyle "Motif" 1 (LOGPEN 0 0 0) 1 0 0 0 0) 
COMMENT          #486=(CWidgetStyle "Line 0" 1 (LOGPEN 0 0 0) 8 0 0 0 0) 
COMMENT          #487=(CWidgetStyle "Void" 0 0 0 0 0) 
COMMENT          #488=(CWidgetStyle "General Label" 1 (LOGPEN 0 0 0) 1 0 1 
COMMENT                (LOGFONT 0 0 0 0 400 0 0 0 0 3 2 1 18 "Times New Roman") 0.91 0 
COMMENT                1 3 "@T @N " 0) 
COMMENT          #489=(CWidgetStyle "Position" 1 (LOGPEN 0 0 0) 1 0 0 0 0) 
COMMENT          #490=(CWidgetStyle "Annotation" 0 0 1 
COMMENT                (LOGFONT 0 0 0 0 400 0 0 0 0 3 2 1 18 "Times New Roman") 0.91 0 
COMMENT                0 0) 
COMMENT          #491=(CWidgetStyle "Position Label" 1 (LOGPEN 0 0 8388608) 1 0 1 
COMMENT                (LOGFONT 0 0 0 0 400 0 1 0 0 3 2 1 34 "Arial") 0.63 8388608 1 1 
COMMENT                "@N" 0) 
COMMENT          #492=(CWidgetStyle "Range" 1 (LOGPEN 0 0 0) 1 1 
COMMENT                (LOGBRUSH 0 16777215 0) 0 0 0) 
COMMENT          #493=(CWidgetStyle "Range Label" 1 (LOGPEN 0 0 8388608) 1 0 1 
COMMENT                (LOGFONT 0 0 0 0 400 0 1 0 0 3 2 1 34 "Arial") 0.63 8388608 1 1 
COMMENT                "@N" 0) 
COMMENT          #494=(CWidgetStyle "ORF Label" 1 (LOGPEN 0 0 49216) 1 0 1 
COMMENT                (LOGFONT 0 0 0 0 400 0 0 0 0 3 2 1 18 "Times New Roman") 
COMMENT                0.611111 0 1 65535 "@N" 0) 
COMMENT          #495=(CWidgetStyle "CDS Label" 1 (LOGPEN 0 0 4227264) 1 0 1 
COMMENT                (LOGFONT 0 0 0 0 400 0 0 0 0 3 2 1 34 "Arial") 0.555556 255 1 1 
COMMENT                "@N" 0) 
COMMENT          #496=(CWidgetStyle "Shape 5" 1 (LOGPEN 0 0 0) 3 1 
COMMENT                (LOGBRUSH 0 16777113 0) 1 
COMMENT                (LOGFONT 0 0 0 0 400 0 0 0 0 7 48 2 50 "Arial") 0.9 0 0 1 
COMMENT                (LOGSHAPE 9 1 0.8 1.8 0)) 
COMMENT          #497=(CWidgetStyle "CDS" 1 (LOGPEN 0 0 0) 1 1 (LOGBRUSH 2 39423 3) 0 0 
COMMENT                1 (LOGSHAPE 9 1 0.8 1.8 0)) 
COMMENT          #498=(CWidgetStyle "Label 2" 1 (LOGPEN 0 0 4227264) 1 0 1 
COMMENT                (LOGFONT 0 0 0 0 400 0 0 0 0 3 2 1 34 "Arial") 0.944444 8388608 
COMMENT                1 1 "@N" 0) 
COMMENT          #499=(CWidgetStyle "Label 3" 1 (LOGPEN 0 0 8421376) 1 0 1 
COMMENT                (LOGFONT 0 0 0 0 700 255 0 0 0 3 2 1 34 "Arial") 0.833333 255 1 
COMMENT                5 "@N (@S)" 0) 
COMMENT          #500=(CWidgetStyle "Label 4" 1 (LOGPEN 0 0 8437824) 1 0 1 
COMMENT                (LOGFONT 0 0 0 0 400 0 0 0 0 3 2 1 34 "Arial") 0.722222 0 1 5 
COMMENT                "@N (@S)" 0)) 0.164644 1.74233 0.164644 2.53336 
COMMENT         (28 (CShapeMapEntry 0 "Line 1" 0 "Signal Label") 27 
COMMENT          (CShapeMapEntry 0 "Line 2" 0 "Signal Label") 70 
COMMENT          (CShapeMapEntry 0 "Unique RSite" 1 "Uniq RSite Label") 67 
COMMENT          (CShapeMapEntry 0 "ORF" 0 "ORF Label")) 40.0378 40.0378 39 39 0.1 -365) 
COMMENT        1 1 0 1 1 
COMMENT        (mapper: 17.0205 -26.2716 54.1347 54.1347 0.01 10 -1 7073 7073 1 0 0) 
COMMENT        #501=(CGroupWidget (CWidget 0 (0 0) 1 2 0 0 Nil -1224 100) 
COMMENT              (CObjectList 
COMMENT               #502=(CGroupWidget (CWidget 1 (0 0) 1 2 0 0 Nil -1363 100) 
COMMENT                     (CObjectList 
COMMENT                      #503=(CAxis 
COMMENT                            (CWideLine 
COMMENT                             (CWidget 0 (0 0) 1 2 0 0 #467# 94257940 0) 
COMMENT                             (LOGPEN 0 2 10079436) 2 (LOGBRUSH 0 13434879 0) 1 
COMMENT                             6.27507 6.27307 1 0.0214037) 0.088692) 
COMMENT                      #504=(CLabel 
COMMENT                            (CWidget 1001 (0 0) 1 2 0 0 #464# 14352880 100) 
COMMENT                            (LOGPEN 0 0 0) 1 
COMMENT                            (LOGFONT 78 29 0 0 400 0 0 0 0 3 2 1 34 "Verdana") 
COMMENT                            1.74233 0.833333 0 "pHAGE2-CMV-ZsGreen-W" "@N" 1 0 
COMMENT                            0.871165 0 -10 13.5403 1.44085 Nil) 
COMMENT                      #505=(CLabel 
COMMENT                            (CWidget 1002 (0 0) 1 2 0 0 #463# 22062748 100) 
COMMENT                            (LOGPEN 0 0 0) 1 
COMMENT                            (LOGFONT 51 19 0 0 400 0 0 0 0 3 2 1 18 "Georgia") 
COMMENT                            1.74233 0.555556 0 "7073 bp" "@L bp" 16 0 -0.871165 
COMMENT                            0 -10.8 2.5492 0.905149 Nil)) (CObjectList)) 
COMMENT               #506=(CGroupWidget (CWidget 10 (6 0) 1 2 0 0 Nil -1921 100) 
COMMENT                     (CObjectList 
COMMENT                      #507=(CGroupWidget (CWidget 4 (7 4 0) 1 2 0 0 Nil 1 100) 
COMMENT                            (CObjectList 
COMMENT                             #508=(CWideArrow 
COMMENT                                   (CWideLine 
COMMENT                                    (CWidget 0 (3 #8# 0) 1 2 0 0 #465# 0 100) 
COMMENT                                    (LOGPEN 0 0 3355545) 1 
COMMENT                                    (LOGBRUSH 0 6724095 0) 1 1.37207 2.11708 1 
COMMENT                                    0.082322) 0.8 1.8 0) 
COMMENT                             #509=(CLabel 
COMMENT                                   (CWidget 0 (0 0) 1 2 0 0 #462# 2082602612 100) 
COMMENT                                   (LOGPEN 0 0 0) 1 
COMMENT                                   (LOGFONT 62 23 0 0 700 0 0 0 0 3 2 1 34 
COMMENT                                    "Arial") 1.74233 0.666667 0 "AMPr" "@N" 1 
COMMENT                                   -14.5577 -1.74233 0 -10 2.32753 1.16376 #508#) 
COMMENT                             #510=(CWideArrow 
COMMENT                                   (CWideLine 
COMMENT                                    (CWidget 0 (3 #57# 0) 1 2 0 0 #465# 926 100) 
COMMENT                                    (LOGPEN 0 0 3355545) 1 
COMMENT                                    (LOGBRUSH 0 6724095 0) 1 4.48782 5.24879 1 
COMMENT                                    0.082322) 0.8 1.8 0) 
COMMENT                             #511=(CLabel 
COMMENT                                   (CWidget 0 (0 0) 1 2 0 0 #462# 14352944 100) 
COMMENT                                   (LOGPEN 0 0 0) 1 
COMMENT                                   (LOGFONT 62 23 0 0 700 0 0 0 0 3 2 1 34 
COMMENT                                    "Arial") 1.74233 0.666667 0 "env" "@N" 1 
COMMENT                                   14.9027 -13.9386 0 -10 1.55168 1.16376 #510#) 
COMMENT                             #512=(CWideArrow 
COMMENT                                   (CWideLine 
COMMENT                                    (CWidget 0 (3 #58# 0) 1 2 0 0 #465# 0 100) 
COMMENT                                    (LOGPEN 0 0 3355545) 1 
COMMENT                                    (LOGBRUSH 0 6724095 0) 1 5.25855 5.57341 1 
COMMENT                                    0.082322) 0.8 1.8 0) 
COMMENT                             #513=(CLabel 
COMMENT                                   (CWidget 0 (0 0) 1 2 0 0 #462# 7249768 100) 
COMMENT                                   (LOGPEN 0 0 0) 1 
COMMENT                                   (LOGFONT 62 23 0 0 700 0 0 0 0 3 2 1 34 
COMMENT                                    "Arial") 1.74233 0.666667 0 "HIV gag" "@N" 1 
COMMENT                                   14.2503 -5.22699 0 -10 3.30656 1.16376 #512#) 
COMMENT                             #514=(CWideArrow 
COMMENT                                   (CWideLine 
COMMENT                                    (CWidget 0 (3 #70# 0) 1 2 0 0 #465# 0 100) 
COMMENT                                    (LOGPEN 0 0 3355545) 1 
COMMENT                                    (LOGBRUSH 0 6724095 0) 1 3.16276 3.78005 1 
COMMENT                                    0.082322) 0.8 1.8 0) 
COMMENT                             #515=(CLabel 
COMMENT                                   (CWidget 0 (0 0) 1 2 0 0 #462# 16711808 100) 
COMMENT                                   (LOGPEN 0 0 0) 1 
COMMENT                                   (LOGFONT 62 23 0 0 700 0 0 0 0 3 2 1 34 
COMMENT                                    "Arial") 1.74233 0.666667 0 "ZsGreen" "@N" 1 
COMMENT                                   7.41327 -29.6196 0 -10 3.49129 1.16376 #514#)) 
COMMENT                            (CObjectList)) 
COMMENT                      #516=(CGroupWidget 
COMMENT                            (CWidget 19 (7 19 0) 1 2 0 0 Nil -1572 100) 
COMMENT                            (CObjectList 
COMMENT                             #517=(CWideArrow 
COMMENT                                   (CWideLine 
COMMENT                                    (CWidget 0 (3 #2# 0) 1 2 0 0 #477# 0 100) 
COMMENT                                    (LOGPEN 0 0 0) 1 (LOGBRUSH 2 8388608 5) 1 
COMMENT                                    5.7091 6.27319 1 0.082322) 0.8 1.8 0) 
COMMENT                             #518=(CLabel 
COMMENT                                   (CWidget 0 (0 0) 1 2 0 0 #462# 1734960498 100) 
COMMENT                                   (LOGPEN 0 0 0) 1 
COMMENT                                   (LOGFONT 62 23 0 0 700 0 0 0 0 3 2 1 34 
COMMENT                                    "Arial") 1.74233 0.666667 0 "5' LTR" "@N" 1 
COMMENT                                   6.38034 22.6503 0 -10 2.66003 1.16376 #517#) 
COMMENT                             #519=(CWideArrow 
COMMENT                                   (CWideLine 
COMMENT                                    (CWidget 0 (3 #51# 0) 1 2 0 0 #477# 0 100) 
COMMENT                                    (LOGPEN 0 0 0) 1 (LOGBRUSH 2 8388608 5) 1 
COMMENT                                    2.34324 2.62883 1 0.082322) 0.8 1.8 0) 
COMMENT                             #520=(CLabel 
COMMENT                                   (CWidget 0 (0 0) 1 2 0 0 #462# 21854204 100) 
COMMENT                                   (LOGPEN 0 0 0) 1 
COMMENT                                   (LOGFONT 62 23 0 0 700 0 0 0 0 3 2 1 34 
COMMENT                                    "Arial") 1.74233 0.666667 0 "3' LTR" "@N" 1 
COMMENT                                   -12.0445 -8.71165 0 -10 2.66003 1.16376 #519#)) 
COMMENT                            (CObjectList)) 
COMMENT                      #521=(CGroupWidget 
COMMENT                            (CWidget 21 (7 21 0) 1 2 0 0 Nil -386 100) 
COMMENT                            (CObjectList 
COMMENT                             #522=(CWideArrow 
COMMENT                                   (CWideLine 
COMMENT                                    (CWidget 0 (3 #3# 0) 1 2 0 0 #466# 0 100) 
COMMENT                                    (LOGPEN 0 0 6723840) 1 
COMMENT                                    (LOGBRUSH 0 10079334 0) 0.835356 5.24879 
COMMENT                                    5.7091 1 0.082322) 0.8 1.8 0) 
COMMENT                             #523=(CLabel (CWidget 0 (0 0) 1 2 0 0 #462# 0 100) 
COMMENT                                   (LOGPEN 0 0 0) 1 
COMMENT                                   (LOGFONT 62 23 0 0 700 0 0 0 0 3 2 1 34 
COMMENT                                    "Arial") 1.74233 0.666667 0 "PSI" "@N" 1 
COMMENT                                   13.8081 -3.48466 0 -10 1.55168 1.16376 #522#) 
COMMENT                             #524=(CWideArrow 
COMMENT                                   (CWideLine 
COMMENT                                    (CWidget 0 (3 #4# 0) 1 2 0 0 #466# 0 100) 
COMMENT                                    (LOGPEN 0 0 6723840) 1 
COMMENT                                    (LOGBRUSH 0 10079334 0) 0.835356 4.91088 
COMMENT                                    5.11842 1 0.082322) 0.8 1.8 0) 
COMMENT                             #525=(CLabel 
COMMENT                                   (CWidget 0 (0 0) 1 2 0 0 #462# 22040508 100) 
COMMENT                                   (LOGPEN 0 0 0) 1 
COMMENT                                   (LOGFONT 62 23 0 0 700 0 0 0 0 3 2 1 34 
COMMENT                                    "Arial") 1.74233 0.666667 0 "RRE" "@N" 1 
COMMENT                                   14.4605 -12.1963 0 -10 1.86572 1.16376 #524#) 
COMMENT                             #526=(CWideArrow 
COMMENT                                   (CWideLine 
COMMENT                                    (CWidget 0 (3 #5# 0) 1 2 0 0 #466# 0 100) 
COMMENT                                    (LOGPEN 0 0 6723840) 1 
COMMENT                                    (LOGBRUSH 0 10079334 0) 1 4.31221 4.47008 1 
COMMENT                                    0.082322) 0.8 1.8 0) 
COMMENT                             #527=(CLabel 
COMMENT                                   (CWidget 0 (0 0) 1 2 0 0 #462# 21494580 100) 
COMMENT                                   (LOGPEN 0 0 0) 1 
COMMENT                                   (LOGFONT 62 23 0 0 700 0 0 0 0 3 2 1 34 
COMMENT                                    "Arial") 1.74233 0.666667 0 
COMMENT                                   "HIV cpPu (Trip)" "@N" 1 17.0606 -19.1656 0 
COMMENT                                   -10 6.2991 1.16376 #526#) 
COMMENT                             #528=(CWideArrow 
COMMENT                                   (CWideLine 
COMMENT                                    (CWidget 0 (3 #7# 0) 1 2 0 0 #466# 0 100) 
COMMENT                                    (LOGPEN 0 0 6723840) 1 
COMMENT                                    (LOGBRUSH 0 10079334 0) 1 2.63238 3.15744 1 
COMMENT                                    0.082322) 0.8 1.8 0) 
COMMENT                             #529=(CLabel 
COMMENT                                   (CWidget 0 (0 0) 1 2 0 0 #462# 26978164 100) 
COMMENT                                   (LOGPEN 0 0 0) 1 
COMMENT                                   (LOGFONT 62 23 0 0 700 0 0 0 0 3 2 1 34 
COMMENT                                    "Arial") 1.74233 0.666667 0 "WPRE" "@N" 1 
COMMENT                                   -5.57717 -17.4233 0 -10 2.66003 1.16376 #528#) 
COMMENT                             #530=(CWideArrow 
COMMENT                                   (CWideLine 
COMMENT                                    (CWidget 0 (3 #10# 0) 1 2 0 0 #466# 0 100) 
COMMENT                                    (LOGPEN 0 0 6723840) 1 
COMMENT                                    (LOGBRUSH 0 10079334 0) 1 0.376941 0.486919 
COMMENT                                    1 0.082322) 0.8 1.8 0) 
COMMENT                             #531=(CLabel (CWidget 0 (0 0) 1 2 0 0 #462# 1 100) 
COMMENT                                   (LOGPEN 0 0 0) 1 
COMMENT                                   (LOGFONT 62 23 0 0 700 0 0 0 0 3 2 1 34 
COMMENT                                    "Arial") 1.74233 0.666667 0 "SV40 ori" "@N" 
COMMENT                                   1 -8.16365 12.1963 0 -10 3.56518 1.16376 
COMMENT                                   #530#) 
COMMENT                             #532=(CWideArrow 
COMMENT                                   (CWideLine 
COMMENT                                    (CWidget 0 (3 #35# 0) 1 2 0 0 #466# 0 100) 
COMMENT                                    (LOGPEN 0 0 6723840) 1 
COMMENT                                    (LOGBRUSH 0 10079334 0) 0.835356 5.78449 
COMMENT                                    5.87052 1 0.082322) 0.8 1.8 0) 
COMMENT                             #533=(CLabel (CWidget 0 (0 0) 1 2 0 0 #462# 1 100) 
COMMENT                                   (LOGPEN 0 0 0) 1 
COMMENT                                   (LOGFONT 62 23 0 0 700 0 0 0 0 3 2 1 34 
COMMENT                                    "Arial") 1.74233 0.666667 0 "HIV R" "@N" 1 
COMMENT                                   8.20838 20.908 0 -10 2.38294 1.16376 #532#) 
COMMENT                             #534=(CScratch 
COMMENT                                   (CWidget 0 (3 #38# 0) 1 2 0 0 #470# 0 100) 
COMMENT                                   (LOGPEN 0 10 13395507) 10 1 5.70999 1.9 
COMMENT                                   0.082322 1) 
COMMENT                             #535=(CLabel 
COMMENT                                   (CWidget 0 (0 0) 1 2 0 0 #462# 27345260 100) 
COMMENT                                   (LOGPEN 0 0 0) 1 
COMMENT                                   (LOGFONT 62 23 0 0 700 0 0 0 0 3 2 1 34 
COMMENT                                    "Arial") 1.74233 0.666667 0 "PBS-K" "@N" 1 
COMMENT                                   9.3469 12.1963 0 -10 2.71545 1.16376 #534#) 
COMMENT                             #536=(CWideArrow 
COMMENT                                   (CWideLine 
COMMENT                                    (CWidget 0 (3 #39# 0) 1 2 0 0 #466# 0 100) 
COMMENT                                    (LOGPEN 0 0 6723840) 1 
COMMENT                                    (LOGBRUSH 0 10079334 0) 0.670712 5.55833 
COMMENT                                    5.65589 1 0.082322) 0.8 1.8 0) 
COMMENT                             #537=(CLabel (CWidget 0 (0 0) 1 2 0 0 #462# 0 100) 
COMMENT                                   (LOGPEN 0 0 0) 1 
COMMENT                                   (LOGFONT 62 23 0 0 700 0 0 0 0 3 2 1 34 
COMMENT                                    "Arial") 1.74233 0.666667 0 "HIV-PSI" "@N" 1 
COMMENT                                   14.1545 5.22699 0 -10 3.23268 1.16376 #536#) 
COMMENT                             #538=(CWideArrow 
COMMENT                                   (CWideLine 
COMMENT                                    (CWidget 0 (3 #40# 0) 1 2 0 0 #466# 0 100) 
COMMENT                                    (LOGPEN 0 0 6723840) 1 
COMMENT                                    (LOGBRUSH 0 10079334 0) 0.670712 5.25855 
COMMENT                                    5.55833 1 0.082322) 0.8 1.8 0) 
COMMENT                             #539=(CLabel (CWidget 0 (0 0) 1 2 0 0 #462# 0 100) 
COMMENT                                   (LOGPEN 0 0 0) 1 
COMMENT                                   (LOGFONT 62 23 0 0 700 0 0 0 0 3 2 1 34 
COMMENT                                    "Arial") 1.74233 0.666667 0 "HR-ePSI" "@N" 1 
COMMENT                                   13.5369 -6.96932 0 -10 3.43587 1.16376 #538#) 
COMMENT                             #540=(CWideArrow 
COMMENT                                   (CWideLine 
COMMENT                                    (CWidget 0 (3 #41# 0) 1 2 0 0 #466# 0 100) 
COMMENT                                    (LOGPEN 0 0 6723840) 1 
COMMENT                                    (LOGBRUSH 0 10079334 0) 0.835356 5.7091 
COMMENT                                    5.78449 1 0.082322) 0.8 1.8 0) 
COMMENT                             #541=(CLabel 
COMMENT                                   (CWidget 0 (0 0) 1 2 0 0 #462# 27194652 100) 
COMMENT                                   (LOGPEN 0 0 0) 1 
COMMENT                                   (LOGFONT 62 23 0 0 700 0 0 0 0 3 2 1 34 
COMMENT                                    "Arial") 1.74233 0.666667 0 "HIV U5" "@N" 1 
COMMENT                                   9.1042 13.9386 0 -10 2.84475 1.16376 #540#) 
COMMENT                             #542=(CWideArrow 
COMMENT                                   (CWideLine 
COMMENT                                    (CWidget 0 (3 #42# 0) 1 2 0 0 #466# 682 100) 
COMMENT                                    (LOGPEN 0 0 6723840) 1 
COMMENT                                    (LOGBRUSH 0 10079334 0) 0.835356 5.87052 
COMMENT                                    6.27319 1 0.082322) 0.8 1.8 0) 
COMMENT                             #543=(CLabel 
COMMENT                                   (CWidget 0 (0 0) 1 2 0 0 #462# 14352960 100) 
COMMENT                                   (LOGPEN 0 0 0) 1 
COMMENT                                   (LOGFONT 62 23 0 0 700 0 0 0 0 3 2 1 34 
COMMENT                                    "Arial") 1.74233 0.666667 0 "HIV U3" "@N" 1 
COMMENT                                   5.41538 24.3926 0 -10 2.84475 1.16376 #542#) 
COMMENT                             #544=(CWideArrow 
COMMENT                                   (CWideLine 
COMMENT                                    (CWidget 0 (3 #46# 0) 1 2 0 0 #466# 0 100) 
COMMENT                                    (LOGPEN 0 0 6723840) 1 
COMMENT                                    (LOGBRUSH 0 10079334 0) 0.835356 2.53837 
COMMENT                                    2.62883 1 0.082322) 0.8 1.8 0) 
COMMENT                             #545=(CLabel 
COMMENT                                   (CWidget 0 (0 0) 1 2 0 0 #462# 27753820 100) 
COMMENT                                   (LOGPEN 0 0 0) 1 
COMMENT                                   (LOGFONT 62 23 0 0 700 0 0 0 0 3 2 1 34 
COMMENT                                    "Arial") 1.74233 0.666667 0 "HIV nef" "@N" 1 
COMMENT                                   -9.47449 -13.9386 0 -10 3.04795 1.16376 #544#) 
COMMENT                             #546=(CWideArrow 
COMMENT                                   (CWideLine 
COMMENT                                    (CWidget 0 (3 #47# 0) 1 2 0 0 #466# 0 100) 
COMMENT                                    (LOGPEN 0 0 6723840) 1 
COMMENT                                    (LOGBRUSH 0 10079334 0) 0.835356 2.41686 
COMMENT                                    2.50289 1 0.082322) 0.8 1.8 0) 
COMMENT                             #547=(CLabel 
COMMENT                                   (CWidget 0 (0 0) 1 2 0 0 #462# 21639796 100) 
COMMENT                                   (LOGPEN 0 0 0) 1 
COMMENT                                   (LOGFONT 62 23 0 0 700 0 0 0 0 3 2 1 34 
COMMENT                                    "Arial") 1.74233 0.666667 0 "HIV R" "@N" 1 
COMMENT                                   -12.9881 -6.96932 0 -10 2.38294 1.16376 #546#) 
COMMENT                             #548=(CWideArrow 
COMMENT                                   (CWideLine 
COMMENT                                    (CWidget 0 (3 #48# 0) 1 2 0 0 #466# 0 100) 
COMMENT                                    (LOGPEN 0 0 6723840) 1 
COMMENT                                    (LOGBRUSH 0 10079334 0) 0.835356 2.34324 
COMMENT                                    2.41686 1 0.082322) 0.8 1.8 0) 
COMMENT                             #549=(CLabel 
COMMENT                                   (CWidget 0 (0 0) 1 2 0 0 #462# 21164780 100) 
COMMENT                                   (LOGPEN 0 0 0) 1 
COMMENT                                   (LOGFONT 62 23 0 0 700 0 0 0 0 3 2 1 34 
COMMENT                                    "Arial") 1.74233 0.666667 0 "HIV U5" "@N" 1 
COMMENT                                   -14.0064 -5.22699 0 -10 2.84475 1.16376 #548#) 
COMMENT                             #550=(CScratch 
COMMENT                                   (CWidget 0 (3 #49# 0) 1 2 0 0 #470# 0 100) 
COMMENT                                   (LOGPEN 0 10 13395507) 10 1 2.58448 1.9 
COMMENT                                   0.082322 1) 
COMMENT                             #551=(CLabel 
COMMENT                                   (CWidget 0 (0 0) 1 2 0 0 #462# 14353000 100) 
COMMENT                                   (LOGPEN 0 0 0) 1 
COMMENT                                   (LOGFONT 62 23 0 0 700 0 0 0 0 3 2 1 34 
COMMENT                                    "Arial") 1.74233 0.666667 0 "HIV PPT" "@N" 1 
COMMENT                                   -9.72295 -15.681 0 -10 3.49129 1.16376 #550#) 
COMMENT                             #552=(CScratch 
COMMENT                                   (CWidget 0 (3 #56# 0) 1 2 0 0 #470# 0 100) 
COMMENT                                   (LOGPEN 0 10 13395507) 10 1 4.48782 1.9 
COMMENT                                   0.082322 1) 
COMMENT                             #553=(CLabel 
COMMENT                                   (CWidget 0 (0 0) 1 2 0 0 #462# 21165612 100) 
COMMENT                                   (LOGPEN 0 0 0) 1 
COMMENT                                   (LOGFONT 62 23 0 0 700 0 0 0 0 3 2 1 34 
COMMENT                                    "Arial") 1.74233 0.666667 0 "Junk" "@N" 1 
COMMENT                                   15.1928 -17.4233 0 -10 2.06891 1.16376 #552#) 
COMMENT                             #554=(CScratch 
COMMENT                                   (CWidget 0 (3 #60# 0) 1 2 0 0 #470# 0 100) 
COMMENT                                   (LOGPEN 0 10 13395507) 10 1 5.51753 1.9 
COMMENT                                   0.082322 1) 
COMMENT                             #555=(CLabel 
COMMENT                                   (CWidget 0 (0 0) 1 2 0 0 #462# 14352960 100) 
COMMENT                                   (LOGPEN 0 0 0) 1 
COMMENT                                   (LOGFONT 62 23 0 0 700 0 0 0 0 3 2 1 34 
COMMENT                                    "Arial") 1.74233 0.666667 0 "Stop Codon" 
COMMENT                                   "@N" 1 15.9341 -1.74233 0 -10 4.93214 1.16376 
COMMENT                                   #554#) 
COMMENT                             #556=(CWideArrow 
COMMENT                                   (CWideLine 
COMMENT                                    (CWidget 0 (3 #61# 0) 1 2 0 0 #466# 0 100) 
COMMENT                                    (LOGPEN 0 0 6723840) 1 
COMMENT                                    (LOGBRUSH 0 10079334 0) 0.670712 4.86032 
COMMENT                                    5.16986 1 0.082322) 0.8 1.8 0) 
COMMENT                             #557=(CLabel 
COMMENT                                   (CWidget 0 (0 0) 1 2 0 0 #462# 14352864 100) 
COMMENT                                   (LOGPEN 0 0 0) 1 
COMMENT                                   (LOGFONT 62 23 0 0 700 0 0 0 0 3 2 1 34 
COMMENT                                    "Arial") 1.74233 0.666667 0 "RRE" "@N" 1 
COMMENT                                   14.3302 -10.454 0 -10 1.86572 1.16376 #556#) 
COMMENT                             #558=(CScratch 
COMMENT                                   (CWidget 0 (3 #62# 0) 1 2 0 0 #470# 0 100) 
COMMENT                                   (LOGPEN 0 10 13395507) 10 1 2.56941 1.9 
COMMENT                                   0.082322 1) 
COMMENT                             #559=(CLabel 
COMMENT                                   (CWidget 0 (0 0) 1 2 0 0 #462# 22019540 100) 
COMMENT                                   (LOGPEN 0 0 0) 1 
COMMENT                                   (LOGFONT 62 23 0 0 700 0 0 0 0 3 2 1 34 
COMMENT                                    "Arial") 1.74233 0.666667 0 "dU3" "@N" 1 
COMMENT                                   -8.83892 -12.1963 0 -10 1.68099 1.16376 #558#) 
COMMENT                             #560=(CScratch 
COMMENT                                   (CWidget 0 (3 #63# 0) 1 2 0 0 #470# 0 100) 
COMMENT                                   (LOGPEN 0 10 13395507) 10 1 2.51974 1.9 
COMMENT                                   0.082322 1) 
COMMENT                             #561=(CLabel 
COMMENT                                   (CWidget 0 (0 0) 1 2 0 0 #462# 21813972 100) 
COMMENT                                   (LOGPEN 0 0 0) 1 
COMMENT                                   (LOGFONT 62 23 0 0 700 0 0 0 0 3 2 1 34 
COMMENT                                    "Arial") 1.74233 0.666667 0 "dU3" "@N" 1 
COMMENT                                   -9.89819 -10.454 0 -10 1.68099 1.16376 #560#)) 
COMMENT                            (CObjectList)) 
COMMENT                      #562=(CGroupWidget 
COMMENT                            (CWidget 25 (7 25 0) 1 2 0 0 Nil -948 100) 
COMMENT                            (CObjectList 
COMMENT                             #563=(CScratch 
COMMENT                                   (CWidget 0 (3 #69# 0) 1 2 0 0 #481# 0 100) 
COMMENT                                   (LOGPEN 0 8 32768) 8 1 5.76853 1.9 0.082322 1) 
COMMENT                             #564=(CLabel 
COMMENT                                   (CWidget 0 (0 0) 1 2 0 0 #462# 26871700 100) 
COMMENT                                   (LOGPEN 0 0 0) 1 
COMMENT                                   (LOGFONT 62 23 0 0 700 0 0 0 0 3 2 1 34 
COMMENT                                    "Arial") 1.74233 0.666667 0 "G-T cluster" 
COMMENT                                   "@N" 1 10.0216 17.4233 0 -10 4.54422 1.16376 
COMMENT                                   #563#)) (CObjectList)) 
COMMENT                      #565=(CGroupWidget 
COMMENT                            (CWidget 26 (7 26 0) 1 2 0 0 Nil -1995 100) 
COMMENT                            (CObjectList 
COMMENT                             #566=(CScratch 
COMMENT                                   (CWidget 0 (3 #68# 0) 1 2 0 0 #486# 0 100) 
COMMENT                                   (LOGPEN 0 8 0) 8 1 5.78627 1.9 0.082322 1) 
COMMENT                             #567=(CLabel 
COMMENT                                   (CWidget 0 (0 0) 1 2 0 0 #462# 21544764 100) 
COMMENT                                   (LOGPEN 0 0 0) 1 
COMMENT                                   (LOGFONT 62 23 0 0 700 0 0 0 0 3 2 1 34 
COMMENT                                    "Arial") 1.74233 0.666667 0 "pA Site" "@N" 1 
COMMENT                                   9.01697 19.1656 0 -10 3.04795 1.16376 #566#)) 
COMMENT                            (CObjectList)) 
COMMENT                      #568=(CGroupWidget 
COMMENT                            (CWidget 28 (7 28 0) 1 2 0 0 Nil -1227 100) 
COMMENT                            (CObjectList 
COMMENT                             #569=(CScratch 
COMMENT                                   (CWidget 0 (3 #11# 0) 1 2 0 0 #483# 839 100) 
COMMENT                                   (LOGPEN 0 0 16711680) 1 1 0.0940135 1.9 
COMMENT                                   0.082322 1) 
COMMENT                             #570=(CScratch 
COMMENT                                   (CWidget 0 (3 #12# 0) 1 2 0 0 #483# 1033 100) 
COMMENT                                   (LOGPEN 0 0 16711680) 1 1 5.91842 1.9 
COMMENT                                   0.082322 1) 
COMMENT                             #571=(CScratch 
COMMENT                                   (CWidget 0 (3 #13# 0) 1 2 0 0 #483# 0 100) 
COMMENT                                   (LOGPEN 0 0 16711680) 1 1 5.47762 1.9 
COMMENT                                   0.082322 1) 
COMMENT                             #572=(CScratch 
COMMENT                                   (CWidget 0 (3 #14# 0) 1 2 0 0 #483# 0 100) 
COMMENT                                   (LOGPEN 0 0 16711680) 1 1 5.04037 1.9 
COMMENT                                   0.082322 1) 
COMMENT                             #573=(CScratch 
COMMENT                                   (CWidget 0 (3 #15# 0) 1 2 0 0 #483# 0 100) 
COMMENT                                   (LOGPEN 0 0 16711680) 1 1 4.5907 1.9 0.082322 
COMMENT                                   1) 
COMMENT                             #574=(CScratch 
COMMENT                                   (CWidget 0 (3 #16# 0) 1 2 0 0 #483# 0 100) 
COMMENT                                   (LOGPEN 0 0 16711680) 1 1 4.15167 1.9 
COMMENT                                   0.082322 1) 
COMMENT                             #575=(CScratch 
COMMENT                                   (CWidget 0 (3 #17# 0) 1 2 0 0 #483# 0 100) 
COMMENT                                   (LOGPEN 0 0 16711680) 1 1 2.92772 1.9 
COMMENT                                   0.082322 1) 
COMMENT                             #576=(CScratch 
COMMENT                                   (CWidget 0 (3 #18# 0) 1 2 0 0 #483# 0 100) 
COMMENT                                   (LOGPEN 0 0 16711680) 1 1 2.31575 1.9 
COMMENT                                   0.082322 1) 
COMMENT                             #577=(CScratch 
COMMENT                                   (CWidget 0 (3 #19# 0) 1 2 0 0 #483# 0 100) 
COMMENT                                   (LOGPEN 0 0 16711680) 1 1 1.89623 1.9 
COMMENT                                   0.082322 1) 
COMMENT                             #578=(CScratch 
COMMENT                                   (CWidget 0 (3 #20# 0) 1 2 0 0 #483# 0 100) 
COMMENT                                   (LOGPEN 0 0 16711680) 1 1 1.43504 1.9 
COMMENT                                   0.082322 1) 
COMMENT                             #579=(CScratch 
COMMENT                                   (CWidget 0 (3 #21# 0) 1 2 0 0 #483# 0 100) 
COMMENT                                   (LOGPEN 0 0 16711680) 1 1 0.988029 1.9 
COMMENT                                   0.082322 1) 
COMMENT                             #580=(CScratch 
COMMENT                                   (CWidget 0 (3 #22# 0) 1 2 0 0 #483# 0 100) 
COMMENT                                   (LOGPEN 0 0 16711680) 1 1 0.541908 1.9 
COMMENT                                   0.082322 1) 
COMMENT                             #581=(CScratch 
COMMENT                                   (CWidget 0 (3 #23# 0) 1 2 0 0 #483# 0 100) 
COMMENT                                   (LOGPEN 0 0 16711680) 1 1 6.13394 1.9 
COMMENT                                   0.082322 1) 
COMMENT                             #582=(CScratch 
COMMENT                                   (CWidget 0 (3 #24# 0) 1 2 0 0 #483# 0 100) 
COMMENT                                   (LOGPEN 0 0 16711680) 1 1 5.6825 1.9 0.082322 
COMMENT                                   1) 
COMMENT                             #583=(CScratch 
COMMENT                                   (CWidget 0 (3 #25# 0) 1 2 0 0 #483# 0 100) 
COMMENT                                   (LOGPEN 0 0 16711680) 1 1 5.23992 1.9 
COMMENT                                   0.082322 1) 
COMMENT                             #584=(CScratch 
COMMENT                                   (CWidget 0 (3 #26# 0) 1 2 0 0 #483# 0 100) 
COMMENT                                   (LOGPEN 0 0 16711680) 1 1 4.81065 1.9 
COMMENT                                   0.082322 1) 
COMMENT                             #585=(CScratch 
COMMENT                                   (CWidget 0 (3 #27# 0) 1 2 0 0 #483# 0 100) 
COMMENT                                   (LOGPEN 0 0 16711680) 1 1 4.42573 1.9 
COMMENT                                   0.082322 1) 
COMMENT                             #586=(CScratch 
COMMENT                                   (CWidget 0 (3 #28# 0) 1 2 0 0 #483# 0 100) 
COMMENT                                   (LOGPEN 0 0 16711680) 1 1 3.9397 1.9 0.082322 
COMMENT                                   1) 
COMMENT                             #587=(CScratch 
COMMENT                                   (CWidget 0 (3 #29# 0) 1 2 0 0 #483# 0 100) 
COMMENT                                   (LOGPEN 0 0 16711680) 1 1 3.06342 1.9 
COMMENT                                   0.082322 1) 
COMMENT                             #588=(CScratch 
COMMENT                                   (CWidget 0 (3 #30# 0) 1 2 0 0 #483# 0 100) 
COMMENT                                   (LOGPEN 0 0 16711680) 1 1 2.07362 1.9 
COMMENT                                   0.082322 1) 
COMMENT                             #589=(CScratch 
COMMENT                                   (CWidget 0 (3 #31# 0) 1 2 0 0 #483# 0 100) 
COMMENT                                   (LOGPEN 0 0 16711680) 1 1 1.65765 1.9 
COMMENT                                   0.082322 1) 
COMMENT                             #590=(CScratch 
COMMENT                                   (CWidget 0 (3 #32# 0) 1 2 0 0 #483# 0 100) 
COMMENT                                   (LOGPEN 0 0 16711680) 1 1 1.20444 1.9 
COMMENT                                   0.082322 1) 
COMMENT                             #591=(CScratch 
COMMENT                                   (CWidget 0 (3 #33# 0) 1 2 0 0 #483# 0 100) 
COMMENT                                   (LOGPEN 0 0 16711680) 1 1 0.751221 1.9 
COMMENT                                   0.082322 1) 
COMMENT                             #592=(CScratch 
COMMENT                                   (CWidget 0 (3 #34# 0) 1 2 0 0 #483# 0 100) 
COMMENT                                   (LOGPEN 0 0 16711680) 1 1 0.329047 1.9 
COMMENT                                   0.082322 1) 
COMMENT                             #593=(CScratch 
COMMENT                                   (CWidget 0 (3 #44# 0) 1 2 0 0 #483# 0 100) 
COMMENT                                   (LOGPEN 0 0 16711680) 1 1 3.83859 1.9 
COMMENT                                   0.082322 1) 
COMMENT                             #594=(CScratch 
COMMENT                                   (CWidget 0 (3 #45# 0) 1 2 0 0 #483# 0 100) 
COMMENT                                   (LOGPEN 0 0 16711680) 1 1 3.1326 1.9 0.082322 
COMMENT                                   1)) (CObjectList)) 
COMMENT                      #595=(CGroupWidget 
COMMENT                            (CWidget 29 (7 29 0) 1 2 0 0 Nil 1701672291 100) 
COMMENT                            (CObjectList 
COMMENT                             #596=(CWideArrow 
COMMENT                                   (CWideLine 
COMMENT                                    (CWidget 0 (3 #6# 0) 1 2 0 0 #466# 0 100) 
COMMENT                                    (LOGPEN 0 0 6723840) 1 
COMMENT                                    (LOGBRUSH 0 10079334 0) 0.835356 3.78804 
COMMENT                                    4.30688 1 0.082322) 0.8 1.8 0) 
COMMENT                             #597=(CLabel 
COMMENT                                   (CWidget 0 (0 0) 1 2 0 0 #462# 14352776 100) 
COMMENT                                   (LOGPEN 0 0 0) 1 
COMMENT                                   (LOGFONT 62 23 0 0 700 0 0 0 0 3 2 1 34 
COMMENT                                    "Arial") 1.74233 0.666667 0 "CMVp" "@N" 1 
COMMENT                                   13.0005 -22.6503 0 -10 2.53072 1.16376 #596#)) 
COMMENT                            (CObjectList)) 
COMMENT                      #598=(CGroupWidget 
COMMENT                            (CWidget 30 (7 30 0) 1 2 0 0 Nil -1158 100) 
COMMENT                            (CObjectList 
COMMENT                             #599=(CPromoterArrow 
COMMENT                                   (CLine 
COMMENT                                    (CWidget 0 (3 #43# 0) 1 2 0 0 #484# 0 100) 
COMMENT                                    (LOGPEN 0 6 128) 6 1.16464 2.07682 2.16408) 
COMMENT                                   0.4 0.082322 1.08464 1.8 1.8 0) 
COMMENT                             #600=(CLabel 
COMMENT                                   (CWidget 0 (0 0) 1 2 0 0 #462# 21551164 100) 
COMMENT                                   (LOGPEN 0 0 0) 1 
COMMENT                                   (LOGFONT 62 23 0 0 700 0 0 0 0 3 2 1 34 
COMMENT                                    "Arial") 1.74233 0.666667 0 "P-Bla" "@N" 1 
COMMENT                                   -14.235 -3.48466 0 -10 2.25364 1.16376 #599#)) 
COMMENT                            (CObjectList)) 
COMMENT                      #601=(CGroupWidget 
COMMENT                            (CWidget 33 (7 33 0) 1 2 0 0 Nil -1646 100) 
COMMENT                            (CObjectList 
COMMENT                             #602=(CWideArrow 
COMMENT                                   (CWideLine 
COMMENT                                    (CWidget 0 (3 #9# 0) 1 2 0 0 #465# 0 100) 
COMMENT                                    (LOGPEN 0 0 3355545) 1 
COMMENT                                    (LOGBRUSH 0 6724095 0) 0.835356 0.696232 
COMMENT                                    1.16985 1 0.082322) 0.8 1.8 0) 
COMMENT                             #603=(CLabel 
COMMENT                                   (CWidget 0 (0 0) 1 2 0 0 #462# 22043572 100) 
COMMENT                                   (LOGPEN 0 0 0) 1 
COMMENT                                   (LOGFONT 62 23 0 0 700 0 0 0 0 3 2 1 34 
COMMENT                                    "Arial") 1.74233 0.666667 0 "ORI" "@N" 1 
COMMENT                                   -12.0419 8.71165 0 -10 1.6071 1.16376 #602#)) 
COMMENT                            (CObjectList)) 
COMMENT                      #604=(CGroupWidget 
COMMENT                            (CWidget 38 (7 38 0) 1 2 0 0 Nil -879 100) 
COMMENT                            (CObjectList 
COMMENT                             #605=(CScratch 
COMMENT                                   (CWidget 0 (3 #52# 0) 1 2 0 0 #481# 0 100) 
COMMENT                                   (LOGPEN 0 8 32768) 8 1 5.6142 1.9 0.082322 1) 
COMMENT                             #606=(CLabel 
COMMENT                                   (CWidget 0 (0 0) 1 2 0 0 #462# 26979436 100) 
COMMENT                                   (LOGPEN 0 0 0) 1 
COMMENT                                   (LOGFONT 62 23 0 0 700 0 0 0 0 3 2 1 34 
COMMENT                                    "Arial") 1.74233 0.666667 0 "5' SD 289" "@N" 
COMMENT                                   1 13.7547 6.96932 0 -10 3.82379 1.16376 #605#) 
COMMENT                             #607=(CScratch 
COMMENT                                   (CWidget 0 (3 #53# 0) 1 2 0 0 #481# 0 100) 
COMMENT                                   (LOGPEN 0 8 32768) 8 1 4.57917 1.9 0.082322 1) 
COMMENT                             #608=(CLabel 
COMMENT                                   (CWidget 0 (0 0) 1 2 0 0 #462# 21790836 100) 
COMMENT                                   (LOGPEN 0 0 0) 1 
COMMENT                                   (LOGFONT 62 23 0 0 700 0 0 0 0 3 2 1 34 
COMMENT                                    "Arial") 1.74233 0.666667 0 "SA 7925" "@N" 1 
COMMENT                                   15.9719 -15.681 0 -10 3.36198 1.16376 #607#) 
COMMENT                             #609=(CScratch 
COMMENT                                   (CWidget 0 (3 #54# 0) 1 2 0 0 #481# 0 100) 
COMMENT                                   (LOGPEN 0 8 32768) 8 1 4.33349 1.9 0.082322 1) 
COMMENT                             #610=(CLabel 
COMMENT                                   (CWidget 0 (0 0) 1 2 0 0 #462# 1128351572 100) 
COMMENT                                   (LOGPEN 0 0 0) 1 
COMMENT                                   (LOGFONT 62 23 0 0 700 0 0 0 0 3 2 1 34 
COMMENT                                    "Arial") 1.74233 0.666667 0 "SA 4459" "@N" 1 
COMMENT                                   15.338 -20.908 0 -10 3.36198 1.16376 #609#)) 
COMMENT                            (CObjectList)) 
COMMENT                      #611=(CGroupWidget 
COMMENT                            (CWidget 39 (7 39 0) 1 2 0 0 Nil -2344 100) 
COMMENT                            (CObjectList 
COMMENT                             #612=(CScratch 
COMMENT                                   (CWidget 0 (3 #64# 0) 1 2 0 0 #483# 0 100) 
COMMENT                                   (LOGPEN 0 0 16711680) 1 1 5.65589 1.9 
COMMENT                                   0.082322 1) 
COMMENT                             #613=(CLabel 
COMMENT                                   (CWidget 0 (0 0) 1 2 0 0 #462# 26989356 100) 
COMMENT                                   (LOGPEN 0 0 0) 1 
COMMENT                                   (LOGFONT 62 23 0 0 700 0 0 0 0 3 2 1 34 
COMMENT                                    "Arial") 1.74233 0.666667 0 "SL-1" "@N" 1 
COMMENT                                   10.0202 10.454 0 -10 1.93961 1.16376 #612#) 
COMMENT                             #614=(CScratch 
COMMENT                                   (CWidget 0 (3 #65# 0) 1 2 0 0 #483# 0 100) 
COMMENT                                   (LOGPEN 0 0 16711680) 1 1 5.6213 1.9 0.082322 
COMMENT                                   1) 
COMMENT                             #615=(CLabel 
COMMENT                                   (CWidget 0 (0 0) 1 2 0 0 #462# 27521596 100) 
COMMENT                                   (LOGPEN 0 0 0) 1 
COMMENT                                   (LOGFONT 62 23 0 0 700 0 0 0 0 3 2 1 34 
COMMENT                                    "Arial") 1.74233 0.666667 0 "SL-2" "@N" 1 
COMMENT                                   11.6699 8.71165 0 -10 1.93961 1.16376 #614#) 
COMMENT                             #616=(CScratch 
COMMENT                                   (CWidget 0 (3 #66# 0) 1 2 0 0 #483# 0 100) 
COMMENT                                   (LOGPEN 0 0 16711680) 1 1 5.59469 1.9 
COMMENT                                   0.082322 1) 
COMMENT                             #617=(CLabel 
COMMENT                                   (CWidget 0 (0 0) 1 2 0 0 #462# 2162560 100) 
COMMENT                                   (LOGPEN 0 0 0) 1 
COMMENT                                   (LOGFONT 62 23 0 0 700 0 0 0 0 3 2 1 34 
COMMENT                                    "Arial") 1.74233 0.666667 0 "SL-3" "@N" 1 
COMMENT                                   14.0782 3.48466 0 -10 1.93961 1.16376 #616#) 
COMMENT                             #618=(CScratch 
COMMENT                                   (CWidget 0 (3 #67# 0) 1 2 0 0 #483# 0 100) 
COMMENT                                   (LOGPEN 0 0 16711680) 1 1 5.57074 1.9 
COMMENT                                   0.082322 1) 
COMMENT                             #619=(CLabel (CWidget 0 (0 0) 1 2 0 0 #462# 1 100) 
COMMENT                                   (LOGPEN 0 0 0) 1 
COMMENT                                   (LOGFONT 62 23 0 0 700 0 0 0 0 3 2 1 34 
COMMENT                                    "Arial") 1.74233 0.666667 0 "SL-4" "@N" 1 
COMMENT                                   14.366 1.74233 0 -10 1.93961 1.16376 #618#)) 
COMMENT                            (CObjectList)) 
COMMENT                      #620=(CGroupWidget 
COMMENT                            (CWidget 41 (7 41 0) 1 2 0 0 Nil -2553 100) 
COMMENT                            (CObjectList 
COMMENT                             #621=(CScratch 
COMMENT                                   (CWidget 0 (3 #37# 0) 1 2 0 0 #482# 0 100) 
COMMENT                                   (LOGPEN 0 8 16711680) 8 1 3.85988 1.9 
COMMENT                                   0.082322 1) 
COMMENT                             #622=(CLabel (CWidget 0 (0 0) 1 2 0 0 #462# 1 100) 
COMMENT                                   (LOGPEN 0 0 0) 1 
COMMENT                                   (LOGFONT 62 23 0 0 700 0 0 0 0 3 2 1 34 
COMMENT                                    "Arial") 1.74233 0.666667 0 "TATA Box" "@N" 
COMMENT                                   1 12.1806 -24.3926 0 -10 4.1563 1.16376 #621#)) 
COMMENT                            (CObjectList)) 
COMMENT                      #623=(CGroupWidget 
COMMENT                            (CWidget 52 (7 52 0) 1 2 0 0 Nil -809 100) 
COMMENT                            (CObjectList 
COMMENT                             #624=(CLine 
COMMENT                                   (CWidget 0 (3 #59# 0) 1 2 0 0 #468# 572 100) 
COMMENT                                   (LOGPEN 0 8 6723840) 8 0.670712 5.70999 
COMMENT                                   5.78538) 
COMMENT                             #625=(CLabel 
COMMENT                                   (CWidget 0 (0 0) 1 2 0 0 #462# 21162980 100) 
COMMENT                                   (LOGPEN 0 0 0) 1 
COMMENT                                   (LOGFONT 62 23 0 0 700 0 0 0 0 3 2 1 34 
COMMENT                                    "Arial") 1.74233 0.666667 0 "5' UTR" "@N" 1 
COMMENT                                   9.16087 15.681 0 -10 2.71545 1.16376 #624#)) 
COMMENT                            (CObjectList)) 
COMMENT                      #626=(CGroupWidget 
COMMENT                            (CWidget 62 (7 62 0) 1 2 0 0 Nil -1088 100) 
COMMENT                            (CObjectList 
COMMENT                             #627=(CScratch 
COMMENT                                   (CWidget 0 (3 #50# 0) 1 2 0 0 #470# 0 100) 
COMMENT                                   (LOGPEN 0 10 13395507) 10 1 5.53527 1.9 
COMMENT                                   0.082322 1) 
COMMENT                             #628=(CLabel 
COMMENT                                   (CWidget 0 (0 0) 1 2 0 0 #462# 22012548 100) 
COMMENT                                   (LOGPEN 0 0 0) 1 
COMMENT                                   (LOGFONT 62 23 0 0 700 0 0 0 0 3 2 1 34 
COMMENT                                    "Arial") 1.74233 0.666667 0 "Fill-in" "@N" 1 
COMMENT                                   14.712 0 0 -10 2.45683 1.16376 #627#) 
COMMENT                             #629=(CScratch 
COMMENT                                   (CWidget 0 (3 #55# 0) 1 2 0 0 #470# 0 100) 
COMMENT                                   (LOGPEN 0 10 13395507) 10 1 5.07052 1.9 
COMMENT                                   0.082322 1) 
COMMENT                             #630=(CLabel 
COMMENT                                   (CWidget 0 (0 0) 1 2 0 0 #462# 1196704596 100) 
COMMENT                                   (LOGPEN 0 0 0) 1 
COMMENT                                   (LOGFONT 62 23 0 0 700 0 0 0 0 3 2 1 34 
COMMENT                                    "Arial") 1.74233 0.666667 0 "RRE Mutation" 
COMMENT                                   "@N" 1 15.959 -8.71165 0 -10 5.65256 1.16376 
COMMENT                                   #629#)) (CObjectList)) 
COMMENT                      #631=(CGroupWidget 
COMMENT                            (CWidget 91 (7 91 0) 1 2 0 0 Nil -601 100) 
COMMENT                            (CObjectList 
COMMENT                             #632=(CScratch 
COMMENT                                   (CWidget 0 (3 #36# 0) 1 2 0 0 #483# 0 100) 
COMMENT                                   (LOGPEN 0 0 16711680) 1 1 3.83149 1.9 
COMMENT                                   0.082322 1) 
COMMENT                             #633=(CLabel (CWidget 0 (0 0) 1 2 0 0 #462# 1 100) 
COMMENT                                   (LOGPEN 0 0 0) 1 
COMMENT                                   (LOGFONT 62 23 0 0 700 0 0 0 0 3 2 1 34 
COMMENT                                    "Arial") 1.74233 0.666667 0 
COMMENT                                   "Transcriptional Start" "@N" 1 14.1805 
COMMENT                                   -26.1349 0 -10 8.38648 1.16376 #632#)) 
COMMENT                            (CObjectList))) (CObjectList)) 
COMMENT               #634=(CGroupWidget (CWidget 11 (8 0) 1 2 0 0 Nil -809 100) 
COMMENT                     (CObjectList 
COMMENT                      #635=(CGroupWidget 
COMMENT                            (CWidget 1 (10 #0# 0) 1 2 0 0 Nil -1018 100) 
COMMENT                            (CObjectList 
COMMENT                             #636=(CScratch 
COMMENT                                   (CWidget 1 (1 #0# 1) 1 2 0 0 #469# 0 100) 
COMMENT                                   (LOGPEN 0 8 10053171) 8 1 3.16187 1.9 
COMMENT                                   0.082322 1) 
COMMENT                             #637=(CLabel 
COMMENT                                   (CWidget 0 (0 0) 1 2 0 0 #471# 22149644 100) 
COMMENT                                   (LOGPEN 0 0 153) 1 
COMMENT                                   (LOGFONT 51 19 0 0 400 0 0 0 0 3 2 1 18 
COMMENT                                    "Georgia") 1.74233 0.555556 128 
COMMENT                                   "{\\i Bam}HI (3509)" "@N (@S)" 5 4.3076 
COMMENT                                   -31.3619 0 -10 5.61562 0.905149 #636#)) 
COMMENT                            (CObjectList)) 
COMMENT                      #638=(CGroupWidget 
COMMENT                            (CWidget 1 (10 #1# 0) 1 2 0 0 Nil -2413 100) 
COMMENT                            (CObjectList 
COMMENT                             #639=(CScratch 
COMMENT                                   (CWidget 1 (1 #1# 1) 1 2 0 0 #469# 0 100) 
COMMENT                                   (LOGPEN 0 8 10053171) 8 1 3.78626 1.9 
COMMENT                                   0.082322 1) 
COMMENT                             #640=(CLabel 
COMMENT                                   (CWidget 0 (0 0) 1 2 0 0 #471# 21777852 100) 
COMMENT                                   (LOGPEN 0 0 153) 1 
COMMENT                                   (LOGFONT 51 19 0 0 400 0 0 0 0 3 2 1 18 
COMMENT                                    "Georgia") 1.74233 0.555556 128 
COMMENT                                   "{\\i Not}I (2805)" "@N (@S)" 5 11.6402 
COMMENT                                   -27.8773 0 -10 4.65505 0.905149 #639#)) 
COMMENT                            (CObjectList))) (CObjectList)) 
COMMENT               #641=(CGroupWidget (CWidget 14 (16 0) 1 2 0 0 Nil -461 100) 
COMMENT                     (CObjectList) (CObjectList)) 
COMMENT               #642=(CGroupWidget (CWidget 12 (0 0) 1 2 0 0 Nil -531 100) 
COMMENT                     (CObjectList) (CObjectList))) (CObjectList))) 
COMMENT       (CSeqView 10 10 (CObjectList) (CObList) 1 (CObList)) (CObList) 0 
COMMENT       (CStringList) 21163384 26935740 (CObList)))
FEATURES             Location/Qualifiers
     LTR             1..636
                     /gene="LTR"
                     /vntifkey="19"
                     /label=5'\LTR
                     /note="Long Terminal Repeat"
     misc_feature    637..1155
                     /gene="psi"
                     /product="pbs-gag"
                     /vntifkey="21"
                     /label=PSI
                     /note="PSI Packaging Sequence"
     misc_feature    1303..1536
                     /gene="rre"
                     /product="minimal RRE"
                     /vntifkey="21"
                     /label=RRE
                     /note="Rev Responsive Element"
     misc_feature    2034..2211
                     /gene="cppt"
                     /vntifkey="21"
                     /label=HIV\cpPu\(Trip)
                     /note="Central Poly Purine Track"
     promoter        2218..2802
                     /gene="CMVp"
                     /product="CMV IE promoter"
                     /vntifkey="29"
                     /label=CMVp
                     /note="Cytomegalovirus Promoter"
     misc_feature    3514..>4105
                     /gene="WPRE"
                     /vntifkey="21"
                     /label=WPRE
                     /note="Woodchuck Hepatitis Virus Posttranscriptional Regulatory Element"
     CDS             4687..5526
                     /gene="AMPr"
                     /product="beta-lactamase (mature form)"
                     /vntifkey="4"
                     /label=AMPr
                     /note="Ampicillin Resistance Gene"
     rep_origin      5755..6288
                     /gene="ORI"
                     /product="ColE1 origin of replication"
                     /vntifkey="33"
                     /label=ORI
                     /note="Bacterial Origin of Replication"
     misc_feature    6525..6648
                     /gene="SV40 ori"
                     /vntifkey="21"
                     /label=SV40\ori
     primer_bind     6968..6996
                     /vntifkey="28"
                     /label=pHAGE-S1-500
     primer_bind     401..421
                     /vntifkey="28"
                     /label=pHAGE-S501-1000
     primer_bind     898..919
                     /vntifkey="28"
                     /label=pHAGE-S1001-1500
     primer_bind     1391..1417
                     /vntifkey="28"
                     /label=pHAGE-S1501-2000
     primer_bind     1898..1922
                     /vntifkey="28"
                     /label=pHAGE-S2001-2500
     primer_bind     2393..2417
                     /vntifkey="28"
                     /label=pHAGE-S2501-3000
     primer_bind     3773..3793
                     /vntifkey="28"
                     /label=pHAGE-S4001-4500
     primer_bind     4463..4485
                     /vntifkey="28"
                     /label=pHAGE-S6001-6500
     primer_bind     4936..4960
                     /vntifkey="28"
                     /label=pHAGE-S6501-7000
     primer_bind     5456..5480
                     /vntifkey="28"
                     /label=pHAGE-S7001-7500
     primer_bind     5960..5984
                     /vntifkey="28"
                     /label=pHAGE-S7501-8000
     primer_bind     6463..6482
                     /vntifkey="28"
                     /label=pHAGE-S8001-8500
     primer_bind     complement(158..179)
                     /vntifkey="28"
                     /label=pHAGE-A0050-8050
     primer_bind     complement(667..690)
                     /vntifkey="28"
                     /label=pHAGE-A0550-0050
     primer_bind     complement(1166..1189)
                     /vntifkey="28"
                     /label=pHAGE-A1050-0550
     primer_bind     complement(1650..1678)
                     /vntifkey="28"
                     /label=pHAGE-A1550-1050
     primer_bind     complement(2084..2112)
                     /vntifkey="28"
                     /label=pHAGE-A2050-1550
     primer_bind     complement(2632..2655)
                     /vntifkey="28"
                     /label=pHAGE-A2550-2050
     primer_bind     complement(3620..3643)
                     /vntifkey="28"
                     /label=pHAGE-A3550-3050
     primer_bind     complement(4736..4759)
                     /vntifkey="28"
                     /label=pHAGE-A6050-5550
     primer_bind     complement(5205..5228)
                     /vntifkey="28"
                     /label=pHAGE-A6550-6050
     primer_bind     complement(5716..5737)
                     /vntifkey="28"
                     /label=pHAGE-A7050-6550
     primer_bind     complement(6227..6248)
                     /vntifkey="28"
                     /label=pHAGE-A7550-7050
     primer_bind     complement(6703..6729)
                     /vntifkey="28"
                     /label=pHAGE-A8050-7550
     misc_feature    455..551
                     /vntifkey="21"
                     /label=HIV\R
                     /note="HIV Repeat Region"
     prim_transcript 2754..2754
                     /vntifkey="91"
                     /label=Transcriptional\Start
                     /note="CMV Transcriptional Start Site"
     TATA_signal     2722..2726
                     /vntifkey="41"
                     /label=TATA\Box
                     /note="CMV Promoter TATA Box"
     misc_feature    636..658
                     /vntifkey="21"
                     /label=PBS-K
                     /note="tRNA binding site for Lysine tRNA"
     misc_feature    697..806
                     /vntifkey="21"
                     /label=HIV-PSI
     misc_feature    807..1144
                     /vntifkey="21"
                     /label=HR-ePSI
                     /note="HIV gag sequence 351bp to 688bp"
     misc_feature    552..636
                     /vntifkey="21"
                     /label=HIV\U5
                     /note="HIV U5"
     misc_feature    1..454
                     /vntifkey="21"
                     /label=HIV\U3
                     /note="Full Length HIV U3"
     promoter        4634..4668
                     /vntifkey="30"
                     /label=P-Bla
                     /note="Beta Lactamase Promoter"
     primer_bind     2746..2766
                     /vntifkey="28"
                     /label=pHAGE\5'\CDS
     primer_bind     complement(3542..3576)
                     /vntifkey="28"
                     /label=pHAGE\3'\CDS
     misc_feature    4110..4211
                     /vntifkey="21"
                     /label=HIV\nef
                     /note="HIV nef"
     misc_feature    4252..4348
                     /vntifkey="21"
                     /label=HIV\R
     misc_feature    4349..4431
                     /vntifkey="21"
                     /label=HIV\U5
                     /note="HIV U5"
     misc_feature    4160..4174
                     /vntifkey="21"
                     /label=HIV\PPT
                     /note="PolyPurine Tract"
     mutation        833..834
                     /vntifkey="62"
                     /label=Fill-in
                     /note="Filled in Cla Site from original HIV genome to disrupt gag polyprotein ORF"
     LTR             4110..4431
                     /vntifkey="19"
                     /label=3'\LTR
     splicing_signal 744..745
                     /vntifkey="38"
                     /label=5'\SD\289
                     /note="Major 5' Splice Donor 289"
     splicing_signal 1911..1912
                     /vntifkey="38"
                     /label=SA\7925
     splicing_signal 2188..2189
                     /vntifkey="38"
                     /label=SA\4459
     mutation        1357..1357
                     /vntifkey="62"
                     /label=RRE\Mutation
                     /note="This G is a C in the WT HIV-1 genome"
     misc_feature    2014..2027
                     /vntifkey="21"
                     /label=Junk
                     /note="Linker Junk Sequence probably left over from cloning"
     CDS             1156..2013
                     /vntifkey="4"
                     /label=env
                     /note="HIV env sequence from bp7168 to 8025 (contains RRE) Cloned from BglII to BamHI out of HIV"
     CDS             790..1144
                     /vntifkey="4"
                     /label=HIV\gag
                     /note="HIV gag sequence from 336bp to 688bp (Clone to PvuII site in HIV and filled in ClaI digest to take gag CDS out of frame)"
     5'UTR           551..635
                     /vntifkey="52"
                     /label=5'\UTR
                     /note="HIV 5' UTR"
     misc_feature    853..855
                     /vntifkey="21"
                     /label=Stop\Codon
                     /note="Stop codon in gag put in frame by ClaI fill in"
     misc_feature    1245..1593
                     /vntifkey="21"
                     /label=RRE
                     /note="Rev Responsive Element according to Belasco in Molecular Cell, Vol. 7, 603-614, March, 2001"
     misc_feature    4177..4213
                     /vntifkey="21"
                     /label=dU3
                     /note="1st Half of deleted U3"
     misc_feature    4233..4251
                     /vntifkey="21"
                     /label=dU3
                     /note="2nd Half of deleted U3"
     stem_loop       697..731
                     /vntifkey="39"
                     /label=SL-1
                     /note="PSI Stem loop 1"
     stem_loop       736..754
                     /vntifkey="39"
                     /label=SL-2
                     /note="PSI Stem loop 2"
     stem_loop       766..779
                     /vntifkey="39"
                     /label=SL-3
                     /note="PSI Stem Loop 3"
     stem_loop       793..806
                     /vntifkey="39"
                     /label=SL-4
                     /note="PSI Stem Loop 4"
     polyA_site      550..550
                     /vntifkey="26"
                     /label=pA\Site
                     /note="Exact base to which Poly-A is added"
     polyA_signal    570..577
                     /vntifkey="25"
                     /label=G-T\cluster
                     /note="GT Cluster shown to be necessary for Poly-A site activity by Cullen in J Virol. 1989 January; 63(1):421-424"
     CDS             2812..3507
                     /vntifkey="4"
                     /label=ZsGreen
                     /note="ZsGreen Fluorescent Protein"
BASE COUNT     1834 a      1713 c      1817 g      1709 t 
ORIGIN
        1 tggaagggct aattcactcc caaagaagac aagatatcct tgatctgtgg atctaccaca 
       61 cacaaggcta cttccctgat tagcagaact acacaccagg gccaggggtc agatatccac 
      121 tgacctttgg atggtgctac aagctagtac cagttgagcc agataaggta gaagaggcca 
      181 ataaaggaga gaacaccagc ttgttacacc ctgtgagcct gcatgggatg gatgacccgg 
      241 agagagaagt gttagagtgg aggtttgaca gccgcctagc atttcatcac gtggcccgag 
      301 agctgcatcc ggagtacttc aagaactgct gatatcgagc ttgctacaag ggactttccg 
      361 ctggggactt tccagggagg cgtggcctgg gcgggactgg ggagtggcga gccctcagat 
      421 cctgcatata agcagctgct ttttgcctgt actgggtctc tctggttaga ccagatctga 
      481 gcctgggagc tctctggcta actagggaac ccactgctta agcctcaata aagcttgcct 
      541 tgagtgcttc aagtagtgtg tgcccgtctg ttgtgtgact ctggtaacta gagatccctc 
      601 agaccctttt agtcagtgtg gaaaatctct agcagtggcg cccgaacagg gacttgaaag 
      661 cgaaagggaa accagaggag ctctctcgac gcaggactcg gcttgctgaa gcgcgcacgg 
      721 caagaggcga ggggcggcga ctggtgagta cgccaaaaat tttgactagc ggaggctaga 
      781 aggagagaga tgggtgcgag agcgtcagta ttaagcgggg gagaattaga tcgcgatggg 
      841 aaaaaattcg gttaaggcca gggggaaaga aaaaatataa attaaaacat atagtatggg 
      901 caagcaggga gctagaacga ttcgcagtta atcctggcct gttagaaaca tcagaaggct 
      961 gtagacaaat actgggacag ctacaaccat cccttcagac aggatcagaa gaacttagat 
     1021 cattatataa tacagtagca accctctatt gtgtgcatca aaggatagag ataaaagaca 
     1081 ccaaggaagc tttagacaag atagaggaag agcaaaacaa aagtaagacc accgcacagc 
     1141 aagcggccgg ccgctgatct tcagacctgg aggaggagat atgagggaca attggagaag 
     1201 tgaattatat aaatataaag tagtaaaaat tgaaccatta ggagtagcac ccaccaaggc 
     1261 aaagagaaga gtggtgcaga gagaaaaaag agcagtggga ataggagctt tgttccttgg 
     1321 gttcttggga gcagcaggaa gcactatggg cgcagcgtca atgacgctga cggtacaggc 
     1381 cagacaatta ttgtctggta tagtgcagca gcagaacaat ttgctgaggg ctattgaggc 
     1441 gcaacagcat ctgttgcaac tcacagtctg gggcatcaag cagctccagg caagaatcct 
     1501 ggctgtggaa agatacctaa aggatcaaca gctcctgggg atttggggtt gctctggaaa 
     1561 actcatttgc accactgctg tgccttggaa tgctagttgg agtaataaat ctctggaaca 
     1621 gatttggaat cacacgacct ggatggagtg ggacagagaa attaacaatt acacaagctt 
     1681 aatacactcc ttaattgaag aatcgcaaaa ccagcaagaa aagaatgaac aagaattatt 
     1741 ggaattagat aaatgggcaa gtttgtggaa ttggtttaac ataacaaatt ggctgtggta 
     1801 tataaaatta ttcataatga tagtaggagg cttggtaggt ttaagaatag tttttgctgt 
     1861 actttctata gtgaatagag ttaggcaggg atattcacca ttatcgtttc agacccacct 
     1921 cccaaccccg aggggacccg acaggcccga aggaatagaa gaagaaggtg gagagagaga 
     1981 cagagacaga tccattcgat tagtgaacgg atctcgacgg tatcgccgaa ttcacaaatg 
     2041 gcagtattca tccacaattt taaaagaaaa ggggggattg gggggtacag tgcaggggaa 
     2101 agaatagtag acataatagc aacagacata caaactaaag aattacaaaa acaaattaca 
     2161 aaaattcaaa attttcgggt ttattacagg gacagcagag atccagtttg gactagtgga 
     2221 gttccgcgtt acataactta cggtaaatgg cccgcctggc tgaccgccca acgacccccg 
     2281 cccattgacg tcaataatga cgtatgttcc catagtaacg ccaataggga ctttccattg 
     2341 acgtcaatgg gtggagtatt tacggtaaac tgcccacttg gcagtacatc aagtgtatca 
     2401 tatgccaagt acgcccccta ttgacgtcaa tgacggtaaa tggcccgcct ggcattatgc 
     2461 ccagtacatg accttatggg actttcctac ttggcagtac atctacgtat tagtcatcgc 
     2521 tattaccatg gtgatgcggt tttggcagta catcaatggg cgtggatagc ggtttgactc 
     2581 acggggattt ccaagtctcc accccattga cgtcaatggg agtttgtttt ggcaccaaaa 
     2641 tcaacgggac tttccaaaat gtcgtaacaa ctccgcccca ttgacgcaaa tgggcggtag 
     2701 gcgtgtacgg tgggaggtct atataagcag agctcgttta gtgaaccgtc agatcgcctg 
     2761 gagacgccat ccacgctgtt ttgacctcca tagaagacac cggcggccgc catggcccag 
     2821 tccaagcacg gcctgaccaa ggagatgacc atgaagtacc gcatggaggg ctgcgtggac 
     2881 ggccacaagt tcgtgatcac cggcgagggc atcggctacc ccttcaaggg caagcaggcc 
     2941 atcaacctgt gcgtggtgga gggcggcccc ttgcccttcg ccgaggacat cttgtccgcc 
     3001 gccttcatgt acggcaaccg cgtgttcacc gagtaccccc aggacatcgt cgactacttc 
     3061 aagaactcct gccccgccgg ctacacctgg gaccgctcct tcctgttcga ggacggcgcc 
     3121 gtgtgcatct gcaacgccga catcaccgtg agcgtggagg agaactgcat gtaccacgag 
     3181 tccaagttct acggcgtgaa cttccccgcc gacggccccg tgatgaagaa gatgaccgac 
     3241 aactgggagc cctcctgcga gaagatcatc cccgtgccca agcagggcat cttgaagggc 
     3301 gacgtgagca tgtacctgct gctgaaggac ggtggccgct tgcgctgcca gttcgacacc 
     3361 gtgtacaagg ccaagtccgt gccccgcaag atgcccgact ggcacttcat ccagcacaag 
     3421 ctgacccgcg aggaccgcag cgacgccaag aaccagaagt ggcacctgac cgagcacgcc 
     3481 atcgcctccg gctccgcctt gccctgagga tcctaatcaa cctctggatt acaaaatttg 
     3541 tgaaagattg actggtattc ttaactatgt tgctcctttt acgctatgtg gatacgctgc 
     3601 tttaatgcct ttgtatcatg ctattgcttc ccgtatggct ttcattttct cctccttgta 
     3661 taaatcctgg ttgctgtctc tttatgagga gttgtggccc gttgtcaggc aacgtggcgt 
     3721 ggtgtgcact gtgtttgctg acgcaacccc cactggttgg ggcattgcca ccacctgtca 
     3781 gctcctttcc gggactttcg ctttccccct ccctattgcc acggcggaac tcatcgccgc 
     3841 ctgccttgcc cgctgctgga caggggctcg gctgttgggc actgacaatt ccgtggtgtt 
     3901 gtcggggaaa tcatcgtcct ttccttggct gctcgcctgt gttgccacct ggattctgcg 
     3961 cgggacgtcc ttctgctacg tcccttcggc cctcaatcca gcggaccttc cttcccgcgg 
     4021 cctgctgccg gctctgcggc ctcttccgcg tcttcgcctt cgccctcaga cgagtcggat 
     4081 ctccctttgg gccgcctccc cgcctggtac ctttaagacc aatgacttac aaggcagctg 
     4141 tagatcttag ccacttttta aaagaaaagg ggggactgga agggctaatt cactcccaac 
     4201 gaagacaaga tcacctgcag gacaggcgcg ccctgctttt tgcttgtact gggtctctct 
     4261 ggttagacca gatctgagcc tgggagctct ctggctaact agggaaccca ctgcttaagc 
     4321 ctcaataaag cttgccttga gtgcttcaag tagtgtgtgc ccgtctgttg tgtgactctg 
     4381 gtaactagag atccctcaga cccttttagt cagtgtggaa aatctctagc acccgggcga 
     4441 ttaaggaaag ggctagatca ttcttgaaga cgaaagggcc tcgtgatacg cctattttta 
     4501 taggttaatg tcatgataat aatggtttct tagacgtcag gtggcacttt tcggggaaat 
     4561 gtgcgcggaa cccctatttg tttatttttc taaatacatt caaatatgta tccgctcatg 
     4621 agacaataac cctgataaat gcttcaataa tattgaaaaa ggaagagtat gagtattcaa 
     4681 catttccgtg tcgcccttat tccctttttt gcggcatttt gccttcctgt ttttgctcac 
     4741 ccagaaacgc tggtgaaagt aaaagatgct gaagatcagt tgggtgcacg agtgggttac 
     4801 atcgaactgg atctcaacag cggtaagatc cttgagagtt ttcgccccga agaacgtttt 
     4861 ccaatgatga gcacttttaa agttctgcta tgtggcgcgg tattatcccg tgttgacgcc 
     4921 gggcaagagc aactcggtcg ccgcatacac tattctcaga atgacttggt tgagtactca 
     4981 ccagtcacag aaaagcatct tacggatggc atgacagtaa gagaattatg cagtgctgcc 
     5041 ataaccatga gtgataacac tgcggccaac ttacttctga caacgatcgg aggaccgaag 
     5101 gagctaaccg cttttttgca caacatgggg gatcatgtaa ctcgccttga tcgttgggaa 
     5161 ccggagctga atgaagccat accaaacgac gagcgtgaca ccacgatgcc tgtagcaatg 
     5221 gcaacaacgt tgcgcaaact attaactggc gaactactta ctctagcttc ccggcaacaa 
     5281 ttaatagact ggatggaggc ggataaagtt gcaggaccac ttctgcgctc ggcccttccg 
     5341 gctggctggt ttattgctga taaatctgga gccggtgagc gtgggtctcg cggtatcatt 
     5401 gcagcactgg ggccagatgg taagccctcc cgtatcgtag ttatctacac gacggggagt 
     5461 caggcaacta tggatgaacg aaatagacag atcgctgaga taggtgcctc actgattaag 
     5521 cattggtaac tgtcagacca agtttactca tatatacttt agattgattt aaaacttcat 
     5581 ttttaattta aaaggatcta ggtgaagatc ctttttgata atctcatgac caaaatccct 
     5641 taacgtgagt tttcgttcca ctgagcgtca gaccccgtag aaaagatcaa aggatcttct 
     5701 tgagatcctt tttttctgcg cgtaatctgc tgcttgcaaa caaaaaaacc accgctacca 
     5761 gcggtggttt gtttgccgga tcaagagcta ccaactcttt ttccgaaggt aactggcttc 
     5821 agcagagcgc agataccaaa tactgttctt ctagtgtagc cgtagttagg ccaccacttc 
     5881 aagaactctg tagcaccgcc tacatacctc gctctgctaa tcctgttacc agtggctgct 
     5941 gccagtggcg ataagtcgtg tcttaccggg ttggactcaa gacgatagtt accggataag 
     6001 gcgcagcggt cgggctgaac ggggggttcg tgcacacagc ccagcttgga gcgaacgacc 
     6061 tacaccgaac tgagatacct acagcgtgag ctatgagaaa gcgccacgct tcccgaaggg 
     6121 agaaaggcgg acaggtatcc ggtaagcggc agggtcggaa caggagagcg cacgagggag 
     6181 cttccagggg gaaacgcctg gtatctttat agtcctgtcg ggtttcgcca cctctgactt 
     6241 gagcgtcgat ttttgtgatg ctcgtcaggg gggcggagcc tatggaaaaa cgccagcaac 
     6301 gcggcctttt tacggttcct ggccttttgc tggccttttg ctcacatgtt ctttcctgcg 
     6361 ttatcccctg attctgtgga taaccgtatt accgcctttg agtgagctga taccgctcgc 
     6421 cgcagccgaa cgaccgagcg cagcgagtca gtgagcgagg aagcggaaga gcgcccaata 
     6481 cgcaaaccgc ctctccccgc gcgttggccg attcattaat gcagcaagct catggctgac 
     6541 taattttttt tatttatgca gaggccgagg ccgcctcggc ctctgagcta ttccagaagt 
     6601 agtgaggagg cttttttgga ggcctaggct tttgcaaaaa gctccccgtg gcacgacagg 
     6661 tttcccgact ggaaagcggg cagtgagcgc aacgcaatta atgtgagtta gctcactcat 
     6721 taggcacccc aggctttaca ctttatgctt ccggctcgta tgttgtgtgg aattgtgagc 
     6781 ggataacaat ttcacacagg aaacagctat gacatgatta cgaatttcac aaataaagca 
     6841 tttttttcac tgcattctag ttgtggtttg tccaaactca tcaatgtatc ttatcatgtc 
     6901 tggatcaact ggataactca agctaaccaa aatcatccca aacttcccac cccataccct 
     6961 attaccactg ccaattacct gtggtttcat ttactctaaa cctgtgattc ctctgaatta 
     7021 ttttcatttt aaagaaattg tatttgttaa atatgtacta caaacttagt agt 
//
