# Supplementary material for: Protocol and Reagents for Pseudotyping Lentiviral Particles with SARS-CoV-2 Spike Protein for Neutralization Assays
Source: Viruses. 2020 May 6;12(5):513. doi: 10.3390/v12050513 (PMC7291041; doi:10.3390/v12050513)
Supplement: Supplementary file 1 [file viruses-12-00513-s001.zip › plasmid_maps/2653_pHAGE2_EF1aInt_ACE2_WT.gb]

LOCUS       2653_pHAGE2_EF1a        9394 bp ds-DNA     circular     10-APR-2020
DEFINITION  Influenza A/WSN/33 PB1 protein encoded in a lentiviral backbone
            plasmid, with mutation eliminating PB1-F2.
ACCESSION   Unknown
SOURCE      Unknown.
  ORGANISM  Unknown Unclassified.
REFERENCE   1  (bases 1 to 8541)
  AUTHORS   Self
  JOURNAL   Unpublished.
COMMENT     This plasmid encodes the human ACE2 receptor under control of the
            EF1a human promoter. It is a lentiviral vector, for transducing
            cells to express human ACE2. ACE2 cloned from AddGene plasmid #1786
            and cloned into the lentiviral backbone, Bloom lab plasmid #1360
COMMENT     
COMMENT     Confirmed by Sanger sequencing from nt 2835 to 5865 (Keara Malone,
            24Feb2020, https://benchling.com/s/seq-WJtvbu1SheHQx0lS662d,
            "finalseq_hACE2")
COMMENT     
COMMENT     ApEinfo:methylated:1
FEATURES             Location/Qualifiers
     LTR             1..636
                     /gene="LTR"
                     /vntifkey="19"
                     /note="Long Terminal Repeat"
                     /locus_tag="5'\LTR"
                     /ApEinfo_label="5'\LTR"
                     /ApEinfo_fwdcolor="pink"
                     /ApEinfo_revcolor="pink"
                     /ApEinfo_graphicformat="arrow_data {{0 1 2 0 0 -1} {} 0}
                     width 5 offset 0"
     misc_feature    637..1155
                     /gene="psi"
                     /product="pbs-gag"
                     /vntifkey="21"
                     /note="PSI Packaging Sequence"
                     /locus_tag="PSI"
                     /ApEinfo_label="PSI"
                     /ApEinfo_fwdcolor="#ff41ee"
                     /ApEinfo_revcolor="#ff4fed"
                     /ApEinfo_graphicformat="arrow_data {{0 1 2 0 0 -1} {} 0}
                     width 5 offset 0"
     misc_feature    1303..1536
                     /gene="rre"
                     /product="minimal RRE"
                     /vntifkey="21"
                     /note="Rev Responsive Element"
                     /locus_tag="RRE"
                     /ApEinfo_label="RRE"
                     /ApEinfo_fwdcolor="#ff41ee"
                     /ApEinfo_revcolor="#ff4fed"
                     /ApEinfo_graphicformat="arrow_data {{0 1 2 0 0 -1} {} 0}
                     width 5 offset 0"
     misc_feature    2034..2211
                     /gene="cppt"
                     /vntifkey="21"
                     /note="Central Poly Purine Track"
                     /locus_tag="HIV\cpPu\(Trip)"
                     /ApEinfo_label="HIV\cpPu\(Trip)"
                     /ApEinfo_fwdcolor="#ff41ee"
                     /ApEinfo_revcolor="#ff4fed"
                     /ApEinfo_graphicformat="arrow_data {{0 1 2 0 0 -1} {} 0}
                     width 5 offset 0"
     misc_feature    5835..6426
                     /gene="WPRE"
                     /vntifkey="21"
                     /note="Woodchuck Hepatitis Virus Posttranscriptional
                     Regulatory Element"
                     /locus_tag="WPRE"
                     /ApEinfo_label="WPRE"
                     /ApEinfo_fwdcolor="#ff41ee"
                     /ApEinfo_revcolor="#ff4fed"
                     /ApEinfo_graphicformat="arrow_data {{0 1 2 0 0 -1} {} 0}
                     width 5 offset 0"
     CDS             7008..7847
                     /gene="AMPr"
                     /product="beta-lactamase (mature form)"
                     /vntifkey="4"
                     /note="Ampicillin Resistance Gene"
                     /locus_tag="AMPr"
                     /ApEinfo_label="AMPr"
                     /ApEinfo_fwdcolor="#55ff73"
                     /ApEinfo_revcolor="#5bff6c"
                     /ApEinfo_graphicformat="arrow_data {{0 1 2 0 0 -1} {} 0}
                     width 5 offset 0"
     rep_origin      8076..8609
                     /gene="ORI"
                     /product="ColE1 origin of replication"
                     /vntifkey="33"
                     /note="Bacterial Origin of Replication"
                     /locus_tag="ORI"
                     /ApEinfo_label="ORI"
                     /ApEinfo_fwdcolor="pink"
                     /ApEinfo_revcolor="pink"
                     /ApEinfo_graphicformat="arrow_data {{0 1 2 0 0 -1} {} 0}
                     width 5 offset 0"
     misc_feature    8846..8969
                     /gene="SV40 ori"
                     /vntifkey="21"
                     /locus_tag="SV40\ori"
                     /ApEinfo_label="SV40\ori"
                     /ApEinfo_fwdcolor="#ff41ee"
                     /ApEinfo_revcolor="#ff4fed"
                     /ApEinfo_graphicformat="arrow_data {{0 1 2 0 0 -1} {} 0}
                     width 5 offset 0"
     primer_bind     9289..9317
                     /vntifkey="28"
                     /locus_tag="pHAGE-S1-500"
                     /ApEinfo_label="pHAGE-S1-500"
                     /ApEinfo_fwdcolor="pink"
                     /ApEinfo_revcolor="pink"
                     /ApEinfo_graphicformat="arrow_data {{0 1 2 0 0 -1} {} 0}
                     width 5 offset 0"
     primer_bind     401..421
                     /vntifkey="28"
                     /locus_tag="pHAGE-S501-1000"
                     /ApEinfo_label="pHAGE-S501-1000"
                     /ApEinfo_fwdcolor="pink"
                     /ApEinfo_revcolor="pink"
                     /ApEinfo_graphicformat="arrow_data {{0 1 2 0 0 -1} {} 0}
                     width 5 offset 0"
     primer_bind     898..919
                     /vntifkey="28"
                     /locus_tag="pHAGE-S1001-1500"
                     /ApEinfo_label="pHAGE-S1001-1500"
                     /ApEinfo_fwdcolor="pink"
                     /ApEinfo_revcolor="pink"
                     /ApEinfo_graphicformat="arrow_data {{0 1 2 0 0 -1} {} 0}
                     width 5 offset 0"
     primer_bind     1391..1417
                     /vntifkey="28"
                     /locus_tag="pHAGE-S1501-2000"
                     /ApEinfo_label="pHAGE-S1501-2000"
                     /ApEinfo_fwdcolor="pink"
                     /ApEinfo_revcolor="pink"
                     /ApEinfo_graphicformat="arrow_data {{0 1 2 0 0 -1} {} 0}
                     width 5 offset 0"
     primer_bind     1898..1922
                     /vntifkey="28"
                     /locus_tag="pHAGE-S2001-2500"
                     /ApEinfo_label="pHAGE-S2001-2500"
                     /ApEinfo_fwdcolor="pink"
                     /ApEinfo_revcolor="pink"
                     /ApEinfo_graphicformat="arrow_data {{0 1 2 0 0 -1} {} 0}
                     width 5 offset 0"
     primer_bind     6094..6114
                     /vntifkey="28"
                     /locus_tag="pHAGE-S4001-4500"
                     /ApEinfo_label="pHAGE-S4001-4500"
                     /ApEinfo_fwdcolor="pink"
                     /ApEinfo_revcolor="pink"
                     /ApEinfo_graphicformat="arrow_data {{0 1 2 0 0 -1} {} 0}
                     width 5 offset 0"
     primer_bind     6784..6806
                     /vntifkey="28"
                     /locus_tag="pHAGE-S6001-6500"
                     /ApEinfo_label="pHAGE-S6001-6500"
                     /ApEinfo_fwdcolor="pink"
                     /ApEinfo_revcolor="pink"
                     /ApEinfo_graphicformat="arrow_data {{0 1 2 0 0 -1} {} 0}
                     width 5 offset 0"
     primer_bind     7257..7281
                     /vntifkey="28"
                     /locus_tag="pHAGE-S6501-7000"
                     /ApEinfo_label="pHAGE-S6501-7000"
                     /ApEinfo_fwdcolor="pink"
                     /ApEinfo_revcolor="pink"
                     /ApEinfo_graphicformat="arrow_data {{0 1 2 0 0 -1} {} 0}
                     width 5 offset 0"
     primer_bind     7777..7801
                     /vntifkey="28"
                     /locus_tag="pHAGE-S7001-7500"
                     /ApEinfo_label="pHAGE-S7001-7500"
                     /ApEinfo_fwdcolor="pink"
                     /ApEinfo_revcolor="pink"
                     /ApEinfo_graphicformat="arrow_data {{0 1 2 0 0 -1} {} 0}
                     width 5 offset 0"
     primer_bind     8281..8305
                     /vntifkey="28"
                     /locus_tag="pHAGE-S7501-8000"
                     /ApEinfo_label="pHAGE-S7501-8000"
                     /ApEinfo_fwdcolor="pink"
                     /ApEinfo_revcolor="pink"
                     /ApEinfo_graphicformat="arrow_data {{0 1 2 0 0 -1} {} 0}
                     width 5 offset 0"
     primer_bind     8784..8803
                     /vntifkey="28"
                     /locus_tag="pHAGE-S8001-8500"
                     /ApEinfo_label="pHAGE-S8001-8500"
                     /ApEinfo_fwdcolor="pink"
                     /ApEinfo_revcolor="pink"
                     /ApEinfo_graphicformat="arrow_data {{0 1 2 0 0 -1} {} 0}
                     width 5 offset 0"
     primer_bind     complement(158..179)
                     /vntifkey="28"
                     /locus_tag="pHAGE-A0050-8050"
                     /ApEinfo_label="pHAGE-A0050-8050"
                     /ApEinfo_fwdcolor="pink"
                     /ApEinfo_revcolor="pink"
                     /ApEinfo_graphicformat="arrow_data {{0 1 2 0 0 -1} {} 0}
                     width 5 offset 0"
     primer_bind     complement(667..690)
                     /vntifkey="28"
                     /locus_tag="pHAGE-A0550-0050"
                     /ApEinfo_label="pHAGE-A0550-0050"
                     /ApEinfo_fwdcolor="pink"
                     /ApEinfo_revcolor="pink"
                     /ApEinfo_graphicformat="arrow_data {{0 1 2 0 0 -1} {} 0}
                     width 5 offset 0"
     primer_bind     complement(1166..1189)
                     /vntifkey="28"
                     /locus_tag="pHAGE-A1050-0550"
                     /ApEinfo_label="pHAGE-A1050-0550"
                     /ApEinfo_fwdcolor="pink"
                     /ApEinfo_revcolor="pink"
                     /ApEinfo_graphicformat="arrow_data {{0 1 2 0 0 -1} {} 0}
                     width 5 offset 0"
     primer_bind     complement(1650..1678)
                     /vntifkey="28"
                     /locus_tag="pHAGE-A1550-1050"
                     /ApEinfo_label="pHAGE-A1550-1050"
                     /ApEinfo_fwdcolor="pink"
                     /ApEinfo_revcolor="pink"
                     /ApEinfo_graphicformat="arrow_data {{0 1 2 0 0 -1} {} 0}
                     width 5 offset 0"
     primer_bind     complement(2084..2112)
                     /vntifkey="28"
                     /locus_tag="pHAGE-A2050-1550"
                     /ApEinfo_label="pHAGE-A2050-1550"
                     /ApEinfo_fwdcolor="pink"
                     /ApEinfo_revcolor="pink"
                     /ApEinfo_graphicformat="arrow_data {{0 1 2 0 0 -1} {} 0}
                     width 5 offset 0"
     primer_bind     complement(5941..5964)
                     /vntifkey="28"
                     /locus_tag="pHAGE-A3550-3050"
                     /ApEinfo_label="pHAGE-A3550-3050"
                     /ApEinfo_fwdcolor="pink"
                     /ApEinfo_revcolor="pink"
                     /ApEinfo_graphicformat="arrow_data {{0 1 2 0 0 -1} {} 0}
                     width 5 offset 0"
     primer_bind     complement(7057..7080)
                     /vntifkey="28"
                     /locus_tag="pHAGE-A6050-5550"
                     /ApEinfo_label="pHAGE-A6050-5550"
                     /ApEinfo_fwdcolor="pink"
                     /ApEinfo_revcolor="pink"
                     /ApEinfo_graphicformat="arrow_data {{0 1 2 0 0 -1} {} 0}
                     width 5 offset 0"
     primer_bind     complement(7526..7549)
                     /vntifkey="28"
                     /locus_tag="pHAGE-A6550-6050"
                     /ApEinfo_label="pHAGE-A6550-6050"
                     /ApEinfo_fwdcolor="pink"
                     /ApEinfo_revcolor="pink"
                     /ApEinfo_graphicformat="arrow_data {{0 1 2 0 0 -1} {} 0}
                     width 5 offset 0"
     primer_bind     complement(8037..8058)
                     /vntifkey="28"
                     /locus_tag="pHAGE-A7050-6550"
                     /ApEinfo_label="pHAGE-A7050-6550"
                     /ApEinfo_fwdcolor="pink"
                     /ApEinfo_revcolor="pink"
                     /ApEinfo_graphicformat="arrow_data {{0 1 2 0 0 -1} {} 0}
                     width 5 offset 0"
     primer_bind     complement(8548..8569)
                     /vntifkey="28"
                     /locus_tag="pHAGE-A7550-7050"
                     /ApEinfo_label="pHAGE-A7550-7050"
                     /ApEinfo_fwdcolor="pink"
                     /ApEinfo_revcolor="pink"
                     /ApEinfo_graphicformat="arrow_data {{0 1 2 0 0 -1} {} 0}
                     width 5 offset 0"
     primer_bind     complement(9024..9050)
                     /vntifkey="28"
                     /locus_tag="pHAGE-A8050-7550"
                     /ApEinfo_label="pHAGE-A8050-7550"
                     /ApEinfo_fwdcolor="pink"
                     /ApEinfo_revcolor="pink"
                     /ApEinfo_graphicformat="arrow_data {{0 1 2 0 0 -1} {} 0}
                     width 5 offset 0"
     misc_feature    455..551
                     /vntifkey="21"
                     /note="HIV Repeat Region"
                     /locus_tag="HIV\R"
                     /ApEinfo_label="HIV\R"
                     /ApEinfo_fwdcolor="#ff41ee"
                     /ApEinfo_revcolor="#ff4fed"
                     /ApEinfo_graphicformat="arrow_data {{0 1 2 0 0 -1} {} 0}
                     width 5 offset 0"
     misc_feature    636..658
                     /vntifkey="21"
                     /note="tRNA binding site for Lysine tRNA"
                     /locus_tag="PBS-K"
                     /ApEinfo_label="PBS-K"
                     /ApEinfo_fwdcolor="#ff41ee"
                     /ApEinfo_revcolor="#ff4fed"
                     /ApEinfo_graphicformat="arrow_data {{0 1 2 0 0 -1} {} 0}
                     width 5 offset 0"
     misc_feature    697..806
                     /vntifkey="21"
                     /locus_tag="HIV-PSI"
                     /ApEinfo_label="HIV-PSI"
                     /ApEinfo_fwdcolor="#ff41ee"
                     /ApEinfo_revcolor="#ff4fed"
                     /ApEinfo_graphicformat="arrow_data {{0 1 2 0 0 -1} {} 0}
                     width 5 offset 0"
     misc_feature    807..1144
                     /vntifkey="21"
                     /note="HIV gag sequence 351bp to 688bp"
                     /locus_tag="HR-ePSI"
                     /ApEinfo_label="HR-ePSI"
                     /ApEinfo_fwdcolor="#ff41ee"
                     /ApEinfo_revcolor="#ff4fed"
                     /ApEinfo_graphicformat="arrow_data {{0 1 2 0 0 -1} {} 0}
                     width 5 offset 0"
     misc_feature    552..636
                     /vntifkey="21"
                     /note="HIV U5"
                     /locus_tag="HIV\U5"
                     /ApEinfo_label="HIV\U5"
                     /ApEinfo_fwdcolor="#ff41ee"
                     /ApEinfo_revcolor="#ff4fed"
                     /ApEinfo_graphicformat="arrow_data {{0 1 2 0 0 -1} {} 0}
                     width 5 offset 0"
     misc_feature    1..454
                     /vntifkey="21"
                     /note="Full Length HIV U3"
                     /locus_tag="HIV\U3"
                     /ApEinfo_label="HIV\U3"
                     /ApEinfo_fwdcolor="#ff41ee"
                     /ApEinfo_revcolor="#ff4fed"
                     /ApEinfo_graphicformat="arrow_data {{0 1 2 0 0 -1} {} 0}
                     width 5 offset 0"
     promoter        6955..6989
                     /vntifkey="30"
                     /note="Beta Lactamase Promoter"
                     /locus_tag="P-Bla"
                     /ApEinfo_label="P-Bla"
                     /ApEinfo_fwdcolor="pink"
                     /ApEinfo_revcolor="pink"
                     /ApEinfo_graphicformat="arrow_data {{0 1 2 0 0 -1} {} 0}
                     width 5 offset 0"
     primer_bind     complement(5863..5897)
                     /vntifkey="28"
                     /locus_tag="pHAGE\3'\CDS"
                     /ApEinfo_label="pHAGE\3'\CDS"
                     /ApEinfo_fwdcolor="pink"
                     /ApEinfo_revcolor="pink"
                     /ApEinfo_graphicformat="arrow_data {{0 1 2 0 0 -1} {} 0}
                     width 5 offset 0"
     misc_feature    6431..6532
                     /vntifkey="21"
                     /note="HIV nef"
                     /locus_tag="HIV\nef"
                     /ApEinfo_label="HIV\nef"
                     /ApEinfo_fwdcolor="#ff41ee"
                     /ApEinfo_revcolor="#ff4fed"
                     /ApEinfo_graphicformat="arrow_data {{0 1 2 0 0 -1} {} 0}
                     width 5 offset 0"
     misc_feature    6573..6669
                     /vntifkey="21"
                     /locus_tag="HIV\R(1)"
                     /ApEinfo_label="HIV\R"
                     /ApEinfo_fwdcolor="#ff41ee"
                     /ApEinfo_revcolor="#ff4fed"
                     /ApEinfo_graphicformat="arrow_data {{0 1 2 0 0 -1} {} 0}
                     width 5 offset 0"
     misc_feature    6670..6752
                     /vntifkey="21"
                     /note="HIV U5"
                     /locus_tag="HIV\U5(1)"
                     /ApEinfo_label="HIV\U5"
                     /ApEinfo_fwdcolor="#ff41ee"
                     /ApEinfo_revcolor="#ff4fed"
                     /ApEinfo_graphicformat="arrow_data {{0 1 2 0 0 -1} {} 0}
                     width 5 offset 0"
     misc_feature    6481..6495
                     /vntifkey="21"
                     /note="PolyPurine Tract"
                     /locus_tag="HIV\PPT"
                     /ApEinfo_label="HIV\PPT"
                     /ApEinfo_fwdcolor="#ff41ee"
                     /ApEinfo_revcolor="#ff4fed"
                     /ApEinfo_graphicformat="arrow_data {{0 1 2 0 0 -1} {} 0}
                     width 5 offset 0"
     mutation        833..834
                     /vntifkey="62"
                     /note="Filled in Cla Site from original HIV genome to
                     disrupt gag polyprotein ORF"
                     /locus_tag="Fill-in"
                     /ApEinfo_label="Fill-in"
                     /ApEinfo_fwdcolor="pink"
                     /ApEinfo_revcolor="pink"
                     /ApEinfo_graphicformat="arrow_data {{0 1 2 0 0 -1} {} 0}
                     width 5 offset 0"
     LTR             6431..6752
                     /vntifkey="19"
                     /locus_tag="3'\LTR"
                     /ApEinfo_label="3'\LTR"
                     /ApEinfo_fwdcolor="pink"
                     /ApEinfo_revcolor="pink"
                     /ApEinfo_graphicformat="arrow_data {{0 1 2 0 0 -1} {} 0}
                     width 5 offset 0"
     splicing_signal 744..745
                     /vntifkey="38"
                     /note="Major 5' Splice Donor 289"
                     /locus_tag="5'\SD\289"
                     /ApEinfo_label="5'\SD\289"
                     /ApEinfo_fwdcolor="pink"
                     /ApEinfo_revcolor="pink"
                     /ApEinfo_graphicformat="arrow_data {{0 1 2 0 0 -1} {} 0}
                     width 5 offset 0"
     splicing_signal 1911..1912
                     /vntifkey="38"
                     /locus_tag="SA\7925"
                     /ApEinfo_label="SA\7925"
                     /ApEinfo_fwdcolor="pink"
                     /ApEinfo_revcolor="pink"
                     /ApEinfo_graphicformat="arrow_data {{0 1 2 0 0 -1} {} 0}
                     width 5 offset 0"
     splicing_signal 2188..2189
                     /vntifkey="38"
                     /locus_tag="SA\4459"
                     /ApEinfo_label="SA\4459"
                     /ApEinfo_fwdcolor="pink"
                     /ApEinfo_revcolor="pink"
                     /ApEinfo_graphicformat="arrow_data {{0 1 2 0 0 -1} {} 0}
                     width 5 offset 0"
     mutation        1357..1357
                     /vntifkey="62"
                     /note="This G is a C in the WT HIV-1 genome"
                     /locus_tag="RRE\Mutation"
                     /ApEinfo_label="RRE\Mutation"
                     /ApEinfo_fwdcolor="pink"
                     /ApEinfo_revcolor="pink"
                     /ApEinfo_graphicformat="arrow_data {{0 1 2 0 0 -1} {} 0}
                     width 5 offset 0"
     misc_feature    2014..2027
                     /vntifkey="21"
                     /note="Linker Junk Sequence probably left over from
                     cloning"
                     /locus_tag="Junk"
                     /ApEinfo_label="Junk"
                     /ApEinfo_fwdcolor="#ff41ee"
                     /ApEinfo_revcolor="#ff4fed"
                     /ApEinfo_graphicformat="arrow_data {{0 1 2 0 0 -1} {} 0}
                     width 5 offset 0"
     CDS             1156..2013
                     /vntifkey="4"
                     /note="HIV env sequence from bp7168 to 8025 (contains RRE)
                     Cloned from BglII to BamHI out of HIV"
                     /locus_tag="env"
                     /ApEinfo_label="env"
                     /ApEinfo_fwdcolor="#55ff73"
                     /ApEinfo_revcolor="#5bff6c"
                     /ApEinfo_graphicformat="arrow_data {{0 1 2 0 0 -1} {} 0}
                     width 5 offset 0"
     CDS             790..1144
                     /vntifkey="4"
                     /note="HIV gag sequence from 336bp to 688bp (Clone to
                     PvuII site in HIV and filled in ClaI digest to take gag
                     CDS out of frame)"
                     /locus_tag="HIV\gag"
                     /ApEinfo_label="HIV\gag"
                     /ApEinfo_fwdcolor="#55ff73"
                     /ApEinfo_revcolor="#5bff6c"
                     /ApEinfo_graphicformat="arrow_data {{0 1 2 0 0 -1} {} 0}
                     width 5 offset 0"
     5'UTR           551..635
                     /vntifkey="52"
                     /note="HIV 5' UTR"
                     /locus_tag="5'\UTR"
                     /ApEinfo_label="5'\UTR"
                     /ApEinfo_fwdcolor="pink"
                     /ApEinfo_revcolor="pink"
                     /ApEinfo_graphicformat="arrow_data {{0 1 2 0 0 -1} {} 0}
                     width 5 offset 0"
     misc_feature    853..855
                     /vntifkey="21"
                     /note="Stop codon in gag put in frame by ClaI fill in"
                     /locus_tag="Stop\Codon"
                     /ApEinfo_label="Stop\Codon"
                     /ApEinfo_fwdcolor="#ff41ee"
                     /ApEinfo_revcolor="#ff4fed"
                     /ApEinfo_graphicformat="arrow_data {{0 1 2 0 0 -1} {} 0}
                     width 5 offset 0"
     misc_feature    1245..1593
                     /vntifkey="21"
                     /note="Rev Responsive Element according to Belasco in
                     Molecular Cell, Vol. 7, 603-614, March, 2001"
                     /locus_tag="RRE(1)"
                     /ApEinfo_label="RRE"
                     /ApEinfo_fwdcolor="#ff41ee"
                     /ApEinfo_revcolor="#ff4fed"
                     /ApEinfo_graphicformat="arrow_data {{0 1 2 0 0 -1} {} 0}
                     width 5 offset 0"
     misc_feature    6498..6534
                     /vntifkey="21"
                     /note="1st Half of deleted U3"
                     /locus_tag="dU3"
                     /ApEinfo_label="dU3"
                     /ApEinfo_fwdcolor="#ff41ee"
                     /ApEinfo_revcolor="#ff4fed"
                     /ApEinfo_graphicformat="arrow_data {{0 1 2 0 0 -1} {} 0}
                     width 5 offset 0"
     misc_feature    6554..6572
                     /vntifkey="21"
                     /note="2nd Half of deleted U3"
                     /locus_tag="dU3(1)"
                     /ApEinfo_label="dU3"
                     /ApEinfo_fwdcolor="#ff41ee"
                     /ApEinfo_revcolor="#ff4fed"
                     /ApEinfo_graphicformat="arrow_data {{0 1 2 0 0 -1} {} 0}
                     width 5 offset 0"
     stem_loop       697..731
                     /vntifkey="39"
                     /note="PSI Stem loop 1"
                     /locus_tag="SL-1"
                     /ApEinfo_label="SL-1"
                     /ApEinfo_fwdcolor="pink"
                     /ApEinfo_revcolor="pink"
                     /ApEinfo_graphicformat="arrow_data {{0 1 2 0 0 -1} {} 0}
                     width 5 offset 0"
     stem_loop       736..754
                     /vntifkey="39"
                     /note="PSI Stem loop 2"
                     /locus_tag="SL-2"
                     /ApEinfo_label="SL-2"
                     /ApEinfo_fwdcolor="pink"
                     /ApEinfo_revcolor="pink"
                     /ApEinfo_graphicformat="arrow_data {{0 1 2 0 0 -1} {} 0}
                     width 5 offset 0"
     stem_loop       766..779
                     /vntifkey="39"
                     /note="PSI Stem Loop 3"
                     /locus_tag="SL-3"
                     /ApEinfo_label="SL-3"
                     /ApEinfo_fwdcolor="pink"
                     /ApEinfo_revcolor="pink"
                     /ApEinfo_graphicformat="arrow_data {{0 1 2 0 0 -1} {} 0}
                     width 5 offset 0"
     stem_loop       793..806
                     /vntifkey="39"
                     /note="PSI Stem Loop 4"
                     /locus_tag="SL-4"
                     /ApEinfo_label="SL-4"
                     /ApEinfo_fwdcolor="pink"
                     /ApEinfo_revcolor="pink"
                     /ApEinfo_graphicformat="arrow_data {{0 1 2 0 0 -1} {} 0}
                     width 5 offset 0"
     polyA_site      550..550
                     /vntifkey="26"
                     /note="Exact base to which Poly-A is added"
                     /locus_tag="pA\Site"
                     /ApEinfo_label="pA\Site"
                     /ApEinfo_fwdcolor="pink"
                     /ApEinfo_revcolor="pink"
                     /ApEinfo_graphicformat="arrow_data {{0 1 2 0 0 -1} {} 0}
                     width 5 offset 0"
     polyA_signal    570..577
                     /vntifkey="25"
                     /note="GT Cluster shown to be necessary for Poly-A site
                     activity by Cullen in J Virol. 1989 January;
                     63(1):421-424"
                     /locus_tag="G-T\cluster"
                     /ApEinfo_label="G-T\cluster"
                     /ApEinfo_fwdcolor="pink"
                     /ApEinfo_revcolor="pink"
                     /ApEinfo_graphicformat="arrow_data {{0 1 2 0 0 -1} {} 0}
                     width 5 offset 0"
     promoter        2218..3402
                     /vntifkey="29"
                     /locus_tag="Human\EF1a\Promoter"
                     /ApEinfo_label="Human\EF1a\Promoter"
                     /ApEinfo_fwdcolor="pink"
                     /ApEinfo_revcolor="pink"
                     /ApEinfo_graphicformat="arrow_data {{0 1 2 0 0 -1} {} 0}
                     width 5 offset 0"
     intron          2454..3045
                     /vntifkey="15"
                     /locus_tag="Intron"
                     /ApEinfo_label="Intron"
                     /ApEinfo_fwdcolor="pink"
                     /ApEinfo_revcolor="pink"
                     /ApEinfo_graphicformat="arrow_data {{0 1 2 0 0 -1} {} 0}
                     width 5 offset 0"
     mutation        2531..2531
                     /vntifkey="62"
                     /locus_tag="EF1a\Mutation"
                     /ApEinfo_label="EF1a\Mutation"
                     /ApEinfo_fwdcolor="pink"
                     /ApEinfo_revcolor="pink"
                     /ApEinfo_graphicformat="arrow_data {{0 1 2 0 0 -1} {} 0}
                     width 5 offset 0"
     misc_feature    3395..3410
                     /locus_tag="lin1360revup"
                     /ApEinfo_label="lin1360revup"
                     /ApEinfo_fwdcolor="cyan"
                     /ApEinfo_revcolor="green"
                     /ApEinfo_graphicformat="arrow_data {{0 1 2 0 0 -1} {} 0}
                     width 5 offset 0"
     misc_feature    5829..5854
                     /locus_tag="lin1360fordown"
                     /ApEinfo_label="lin1360fordown"
                     /ApEinfo_fwdcolor="cyan"
                     /ApEinfo_revcolor="green"
                     /ApEinfo_graphicformat="arrow_data {{0 1 2 0 0 -1} {} 0}
                     width 5 offset 0"
     misc_feature    3411..5828
                     /locus_tag="ACE2"
                     /ApEinfo_label="ACE2"
                     /ApEinfo_fwdcolor="cyan"
                     /ApEinfo_revcolor="green"
                     /ApEinfo_graphicformat="arrow_data {{0 1 2 0 0 -1} {} 0}
                     width 5 offset 0"
ORIGIN
        1 tggaagggct aattcactcc caaagaagac aagatatcct tgatctgtgg atctaccaca
       61 cacaaggcta cttccctgat tagcagaact acacaccagg gccaggggtc agatatccac
      121 tgacctttgg atggtgctac aagctagtac cagttgagcc agataaggta gaagaggcca
      181 ataaaggaga gaacaccagc ttgttacacc ctgtgagcct gcatgggatg gatgacccgg
      241 agagagaagt gttagagtgg aggtttgaca gccgcctagc atttcatcac gtggcccgag
      301 agctgcatcc ggagtacttc aagaactgct gatatcgagc ttgctacaag ggactttccg
      361 ctggggactt tccagggagg cgtggcctgg gcgggactgg ggagtggcga gccctcagat
      421 cctgcatata agcagctgct ttttgcctgt actgggtctc tctggttaga ccagatctga
      481 gcctgggagc tctctggcta actagggaac ccactgctta agcctcaata aagcttgcct
      541 tgagtgcttc aagtagtgtg tgcccgtctg ttgtgtgact ctggtaacta gagatccctc
      601 agaccctttt agtcagtgtg gaaaatctct agcagtggcg cccgaacagg gacttgaaag
      661 cgaaagggaa accagaggag ctctctcgac gcaggactcg gcttgctgaa gcgcgcacgg
      721 caagaggcga ggggcggcga ctggtgagta cgccaaaaat tttgactagc ggaggctaga
      781 aggagagaga tgggtgcgag agcgtcagta ttaagcgggg gagaattaga tcgcgatggg
      841 aaaaaattcg gttaaggcca gggggaaaga aaaaatataa attaaaacat atagtatggg
      901 caagcaggga gctagaacga ttcgcagtta atcctggcct gttagaaaca tcagaaggct
      961 gtagacaaat actgggacag ctacaaccat cccttcagac aggatcagaa gaacttagat
     1021 cattatataa tacagtagca accctctatt gtgtgcatca aaggatagag ataaaagaca
     1081 ccaaggaagc tttagacaag atagaggaag agcaaaacaa aagtaagacc accgcacagc
     1141 aagcggccgg ccgctgatct tcagacctgg aggaggagat atgagggaca attggagaag
     1201 tgaattatat aaatataaag tagtaaaaat tgaaccatta ggagtagcac ccaccaaggc
     1261 aaagagaaga gtggtgcaga gagaaaaaag agcagtggga ataggagctt tgttccttgg
     1321 gttcttggga gcagcaggaa gcactatggg cgcagcgtca atgacgctga cggtacaggc
     1381 cagacaatta ttgtctggta tagtgcagca gcagaacaat ttgctgaggg ctattgaggc
     1441 gcaacagcat ctgttgcaac tcacagtctg gggcatcaag cagctccagg caagaatcct
     1501 ggctgtggaa agatacctaa aggatcaaca gctcctgggg atttggggtt gctctggaaa
     1561 actcatttgc accactgctg tgccttggaa tgctagttgg agtaataaat ctctggaaca
     1621 gatttggaat cacacgacct ggatggagtg ggacagagaa attaacaatt acacaagctt
     1681 aatacactcc ttaattgaag aatcgcaaaa ccagcaagaa aagaatgaac aagaattatt
     1741 ggaattagat aaatgggcaa gtttgtggaa ttggtttaac ataacaaatt ggctgtggta
     1801 tataaaatta ttcataatga tagtaggagg cttggtaggt ttaagaatag tttttgctgt
     1861 actttctata gtgaatagag ttaggcaggg atattcacca ttatcgtttc agacccacct
     1921 cccaaccccg aggggacccg acaggcccga aggaatagaa gaagaaggtg gagagagaga
     1981 cagagacaga tccattcgat tagtgaacgg atctcgacgg tatcgccgaa ttcacaaatg
     2041 gcagtattca tccacaattt taaaagaaaa ggggggattg gggggtacag tgcaggggaa
     2101 agaatagtag acataatagc aacagacata caaactaaag aattacaaaa acaaattaca
     2161 aaaattcaaa attttcgggt ttattacagg gacagcagag atccagtttg gactagtcgt
     2221 gaggctccgg tgcccgtcag tgggcagagc gcacatcgcc cacagtcccc gagaagttgg
     2281 ggggaggggt cggcaattga accggtgcct agagaaggtg gcgcggggta aactgggaaa
     2341 gtgatgtcgt gtactggctc cgcctttttc ccgagggtgg gggagaaccg tatataagtg
     2401 cagtagtcgc cgtgaacgtt ctttttcgca acgggtttgc cgccagaaca caggtaagtg
     2461 ccgtgtgtgg ttcccgcggg cctggcctct ttacgggtta tggcccttgc gtgccttgaa
     2521 ttacttccac ctggctgcag tacgtgattc ttgatcccga gcttcgggtt ggaagtgggt
     2581 gggagagttc gaggccttgc gcttaaggag ccccttcgcc tcgtgcttga gttgaggcct
     2641 ggcctgggcg ctggggccgc cgcgtgcgaa tctggtggca ccttcgcgcc tgtctcgctg
     2701 ctttcgataa gtctctagcc atttaaaatt tttgatgacc tgctgcgacg ctttttttct
     2761 ggcaagatag tcttgtaaat gcgggccaag atctgcacac tggtatttcg gtttttgggg
     2821 ccgcgggcgg cgacggggcc cgtgcgtccc agcgcacatg ttcggcgagg cggggcctgc
     2881 gagcgcggcc accgagaatc ggacgggggt agtctcaagc tggccggcct gctctggtgc
     2941 ctggcctcgc gccgccgtgt atcgccccgc cctgggcggc aaggctggcc cggtcggcac
     3001 cagttgcgtg agcggaaaga tggccgcttc ccggccctgc tgcagggagc tcaaaatgga
     3061 ggacgcggcg ctcgggagag cgggcgggtg agtcacccac acaaaggaaa agggcctttc
     3121 cgtcctcagc cgtcgcttca tgtgactcca cggagtaccg ggcgccgtcc aggcacctcg
     3181 attagttctc gagcttttgg agtacgtcgt ctttaggttg gggggagggg ttttatgcga
     3241 tggagtttcc ccacactgag tgggtggaga ctgaagttag gccagcttgg cacttgatgt
     3301 aattctcctt ggaatttgcc ctttttgagt ttggatcttg gttcattctc aagcctcaga
     3361 cagtggttca aagttttttt cttccatttc aggtgtcgtg aagcggccgc ATGTCAAGCT
     3421 CTTCCTGGCT CCTTCTCAGC CTTGTTGCTG TAACTGCTGC TCAGTCCACC ATTGAGGAAC
     3481 AGGCCAAGAC ATTTTTGGAC AAGTTTAACC ACGAAGCCGA AGACCTGTTC TATCAAAGTT
     3541 CACTTGCTTC TTGGAATTAT AACACCAATA TTACTGAAGA GAATGTCCAA AACATGAATA
     3601 ATGCTGGGGA CAAATGGTCT GCCTTTTTAA AGGAACAGTC CACACTTGCC CAAATGTATC
     3661 CACTACAAGA AATTCAGAAT CTCACAGTCA AGCTTCAGCT GCAGGCTCTT CAGCAAAATG
     3721 GGTCTTCAGT GCTCTCAGAA GACAAGAGCA AACGGTTGAA CACAATTCTA AATACAATGA
     3781 GCACCATCTA CAGTACTGGA AAAGTTTGTA ACCCAGATAA TCCACAAGAA TGCTTATTAC
     3841 TTGAACCAGG TTTGAATGAA ATAATGGCAA ACAGTTTAGA CTACAATGAG AGGCTCTGGG
     3901 CTTGGGAAAG CTGGAGATCT GAGGTCGGCA AGCAGCTGAG GCCATTATAT GAAGAGTATG
     3961 TGGTCTTGAA AAATGAGATG GCAAGAGCAA ATCATTATGA GGACTATGGG GATTATTGGA
     4021 GAGGAGACTA TGAAGTAAAT GGGGTAGATG GCTATGACTA CAGCCGCGGC CAGTTGATTG
     4081 AAGATGTGGA ACATACCTTT GAAGAGATTA AACCATTATA TGAACATCTT CATGCCTATG
     4141 TGAGGGCAAA GTTGATGAAT GCCTATCCTT CCTATATCAG TCCAATTGGA TGCCTCCCTG
     4201 CTCATTTGCT TGGTGATATG TGGGGTAGAT TTTGGACAAA TCTGTACTCT TTGACAGTTC
     4261 CCTTTGGACA GAAACCAAAC ATAGATGTTA CTGATGCAAT GGTGGACCAG GCCTGGGATG
     4321 CACAGAGAAT ATTCAAGGAG GCCGAGAAGT TCTTTGTATC TGTTGGTCTT CCTAATATGA
     4381 CTCAAGGATT CTGGGAAAAT TCCATGCTAA CGGACCCAGG AAATGTTCAG AAAGCAGTCT
     4441 GCCATCCCAC AGCTTGGGAC CTGGGGAAGG GCGACTTCAG GATCCTTATG TGCACAAAGG
     4501 TGACAATGGA CGACTTCCTG ACAGCTCATC ATGAGATGGG GCATATCCAG TATGATATGG
     4561 CATATGCTGC ACAACCTTTT CTGCTAAGAA ATGGAGCTAA TGAAGGATTC CATGAAGCTG
     4621 TTGGGGAAAT CATGTCACTT TCTGCAGCCA CACCTAAGCA TTTAAAATCC ATTGGTCTTC
     4681 TGTCACCCGA TTTTCAAGAA GACAATGAAA CAGAAATAAA CTTCCTGCTC AAACAAGCAC
     4741 TCACGATTGT TGGGACTCTG CCATTTACTT ACATGTTAGA GAAGTGGAGG TGGATGGTCT
     4801 TTAAAGGGGA AATTCCCAAA GACCAGTGGA TGAAAAAGTG GTGGGAGATG AAGCGAGAGA
     4861 TAGTTGGGGT GGTGGAACCT GTGCCCCATG ATGAAACATA CTGTGACCCC GCATCTCTGT
     4921 TCCATGTTTC TAATGATTAC TCATTCATTC GATATTACAC AAGGACCCTT TACCAATTCC
     4981 AGTTTCAAGA AGCACTTTGT CAAGCAGCTA AACATGAAGG CCCTCTGCAC AAATGTGACA
     5041 TCTCAAACTC TACAGAAGCT GGACAGAAAC TGTTCAATAT GCTGAGGCTT GGAAAATCAG
     5101 AACCCTGGAC CCTAGCATTG GAAAATGTTG TAGGAGCAAA GAACATGAAT GTAAGGCCAC
     5161 TGCTCAACTA CTTTGAGCCC TTATTTACCT GGCTGAAAGA CCAGAACAAG AATTCTTTTG
     5221 TGGGATGGAG TACCGACTGG AGTCCATATG CAGACCAAAG CATCAAAGTG AGGATAAGCC
     5281 TAAAATCAGC TCTTGGAGAT AAAGCATATG AATGGAACGA CAATGAAATG TACCTGTTCC
     5341 GATCATCTGT TGCATATGCT ATGAGGCAGT ACTTTTTAAA AGTAAAAAAT CAGATGATTC
     5401 TTTTTGGGGA GGAGGATGTG CGAGTGGCTA ATTTGAAACC AAGAATCTCC TTTAATTTCT
     5461 TTGTCACTGC ACCTAAAAAT GTGTCTGATA TCATTCCTAG AACTGAAGTT GAAAAGGCCA
     5521 TCAGGATGTC CCGGAGCCGT ATCAATGATG CTTTCCGTCT GAATGACAAC AGCCTAGAGT
     5581 TTCTGGGGAT ACAGCCAACA CTTGGACCTC CTAACCAGCC CCCTGTTTCC ATATGGCTGA
     5641 TTGTTTTTGG AGTTGTGATG GGAGTGATAG TGGTTGGCAT TGTCATCCTG ATCTTCACTG
     5701 GGATCAGAGA TCGGAAGAAG AAAAATAAAG CAAGAAGTGG AGAAAATCCT TATGCCTCCA
     5761 TCGATATTAG CAAAGGAGAA AATAATCCAG GATTCCAAAA CACTGATGAT GTTCAGACCT
     5821 CCTTTTAGgg atcctaatca acctctggat tacaaaattt gtgaaagatt gactggtatt
     5881 cttaactatg ttgctccttt tacgctatgt ggatacgctg ctttaatgcc tttgtatcat
     5941 gctattgctt cccgtatggc tttcattttc tcctccttgt ataaatcctg gttgctgtct
     6001 ctttatgagg agttgtggcc cgttgtcagg caacgtggcg tggtgtgcac tgtgtttgct
     6061 gacgcaaccc ccactggttg gggcattgcc accacctgtc agctcctttc cgggactttc
     6121 gctttccccc tccctattgc cacggcggaa ctcatcgccg cctgccttgc ccgctgctgg
     6181 acaggggctc ggctgttggg cactgacaat tccgtggtgt tgtcggggaa atcatcgtcc
     6241 tttccttggc tgctcgcctg tgttgccacc tggattctgc gcgggacgtc cttctgctac
     6301 gtcccttcgg ccctcaatcc agcggacctt ccttcccgcg gcctgctgcc ggctctgcgg
     6361 cctcttccgc gtcttcgcct tcgccctcag acgagtcgga tctccctttg ggccgcctcc
     6421 ccgcctggta cctttaagac caatgactta caaggcagct gtagatctta gccacttttt
     6481 aaaagaaaag gggggactgg aagggctaat tcactcccaa cgaagacaag atcacctgca
     6541 ggacaggcgc gccctgcttt ttgcttgtac tgggtctctc tggttagacc agatctgagc
     6601 ctgggagctc tctggctaac tagggaaccc actgcttaag cctcaataaa gcttgccttg
     6661 agtgcttcaa gtagtgtgtg cccgtctgtt gtgtgactct ggtaactaga gatccctcag
     6721 acccttttag tcagtgtgga aaatctctag cacccgggcg attaaggaaa gggctagatc
     6781 attcttgaag acgaaagggc ctcgtgatac gcctattttt ataggttaat gtcatgataa
     6841 taatggtttc ttagacgtca ggtggcactt ttcggggaaa tgtgcgcgga acccctattt
     6901 gtttattttt ctaaatacat tcaaatatgt atccgctcat gagacaataa ccctgataaa
     6961 tgcttcaata atattgaaaa aggaagagta tgagtattca acatttccgt gtcgccctta
     7021 ttcccttttt tgcggcattt tgccttcctg tttttgctca cccagaaacg ctggtgaaag
     7081 taaaagatgc tgaagatcag ttgggtgcac gagtgggtta catcgaactg gatctcaaca
     7141 gcggtaagat ccttgagagt tttcgccccg aagaacgttt tccaatgatg agcactttta
     7201 aagttctgct atgtggcgcg gtattatccc gtgttgacgc cgggcaagag caactcggtc
     7261 gccgcataca ctattctcag aatgacttgg ttgagtactc accagtcaca gaaaagcatc
     7321 ttacggatgg catgacagta agagaattat gcagtgctgc cataaccatg agtgataaca
     7381 ctgcggccaa cttacttctg acaacgatcg gaggaccgaa ggagctaacc gcttttttgc
     7441 acaacatggg ggatcatgta actcgccttg atcgttggga accggagctg aatgaagcca
     7501 taccaaacga cgagcgtgac accacgatgc ctgtagcaat ggcaacaacg ttgcgcaaac
     7561 tattaactgg cgaactactt actctagctt cccggcaaca attaatagac tggatggagg
     7621 cggataaagt tgcaggacca cttctgcgct cggcccttcc ggctggctgg tttattgctg
     7681 ataaatctgg agccggtgag cgtgggtctc gcggtatcat tgcagcactg gggccagatg
     7741 gtaagccctc ccgtatcgta gttatctaca cgacggggag tcaggcaact atggatgaac
     7801 gaaatagaca gatcgctgag ataggtgcct cactgattaa gcattggtaa ctgtcagacc
     7861 aagtttactc atatatactt tagattgatt taaaacttca tttttaattt aaaaggatct
     7921 aggtgaagat cctttttgat aatctcatga ccaaaatccc ttaacgtgag ttttcgttcc
     7981 actgagcgtc agaccccgta gaaaagatca aaggatcttc ttgagatcct ttttttctgc
     8041 gcgtaatctg ctgcttgcaa acaaaaaaac caccgctacc agcggtggtt tgtttgccgg
     8101 atcaagagct accaactctt tttccgaagg taactggctt cagcagagcg cagataccaa
     8161 atactgttct tctagtgtag ccgtagttag gccaccactt caagaactct gtagcaccgc
     8221 ctacatacct cgctctgcta atcctgttac cagtggctgc tgccagtggc gataagtcgt
     8281 gtcttaccgg gttggactca agacgatagt taccggataa ggcgcagcgg tcgggctgaa
     8341 cggggggttc gtgcacacag cccagcttgg agcgaacgac ctacaccgaa ctgagatacc
     8401 tacagcgtga gctatgagaa agcgccacgc ttcccgaagg gagaaaggcg gacaggtatc
     8461 cggtaagcgg cagggtcgga acaggagagc gcacgaggga gcttccaggg ggaaacgcct
     8521 ggtatcttta tagtcctgtc gggtttcgcc acctctgact tgagcgtcga tttttgtgat
     8581 gctcgtcagg ggggcggagc ctatggaaaa acgccagcaa cgcggccttt ttacggttcc
     8641 tggccttttg ctggcctttt gctcacatgt tctttcctgc gttatcccct gattctgtgg
     8701 ataaccgtat taccgccttt gagtgagctg ataccgctcg ccgcagccga acgaccgagc
     8761 gcagcgagtc agtgagcgag gaagcggaag agcgcccaat acgcaaaccg cctctccccg
     8821 cgcgttggcc gattcattaa tgcagcaagc tcatggctga ctaatttttt ttatttatgc
     8881 agaggccgag gccgcctcgg cctctgagct attccagaag tagtgaggag gcttttttgg
     8941 aggcctaggc ttttgcaaaa agctccccgt ggcacgacag gtttcccgac tggaaagcgg
     9001 gcagtgagcg caacgcaatt aatgtgagtt agctcactca ttaggcaccc caggctttac
     9061 actttatgct tccggctcgt atgttgtgtg gaattgtgag cggataacaa tttcacacag
     9121 gaaacagcta tgacatgatt acgaatttca caaataaagc atttttttca ctgcattcta
     9181 gttgtggttt gtccaaactc atcaatgtat cttatcatgt ctggatcaac tggataactc
     9241 aagctaacca aaatcatccc aaacttccca ccccataccc tattaccact gccaattacc
     9301 tgtggtttca tttactctaa acctgtgatt cctctgaatt attttcattt taaagaaatt
     9361 gtatttgtta aatatgtact acaaacttag tagt  
//
