# Supplementary material for: Protocol and Reagents for Pseudotyping Lentiviral Particles with SARS-CoV-2 Spike Protein for Neutralization Assays
Source: Viruses. 2020 May 6;12(5):513. doi: 10.3390/v12050513 (PMC7291041; doi:10.3390/v12050513)
Supplement: Supplementary file 1 [file viruses-12-00513-s001.zip › plasmid_maps/2728_pHAGE-CMV-Luc2-IRES-ZsGreen-W-1270.gb]

LOCUS       2728_pHAGE_CMV_L        9369 bp    DNA        circular     06-APR-2020
DEFINITION  .
ACCESSION   urn.local...dj-9dnkrff                                             
VERSION     urn.local...dj-9dnkrff                                             
SOURCE      Unknown (Unknown.)                                                 
  ORGANISM  Unknown Unclassified.                                              
COMMENT     Plasmid from Alex Balazs's group.
COMMENT     
COMMENT     Balazs Lab comment: HRST Ligated into PUC WPRE fixed Changed cPPT
            to include SpeI site for cloning promoters cloned in clean CMV
            promoter without extraneous sequence 9/19/03 Completely sequenced
            with 4x coverage to confirm perfect sequence 10/08/03 Mutations
            found in IRES Element Between BamHI and NdeI sites 11/03/03 After
            Re-cloning the IRES from TOPO vector sequence is now confirmed to
            be perfect (IRES contains 7As at one point which seems to only be
            6As in MCV genome) 11/13/03 Confirmed shortened cloning to add
            SmaI/PacI and tag 1/27/04 Confirmed perfect second position ZsGreen
            sequence with multiple oligos 5/24/04 Sequencing confirmed perfect
            cPPT-CMV-DsRed Express region 01/30/08 Sequencing confirms perfect
            human IL-7 cDNA.
COMMENT     
COMMENT     Bloom Lab comment: Received in 03/2020. Sequence confirmed in
            04/2020.
COMMENT     ApEinfo:methylated:1
FEATURES             Location/Qualifiers
     primer_bind     complement(158..179)
                     /locus_tag="pHAGE-A0050-8050"
                     /label="pHAGE-A0050-8050"
                     /ApEinfo_label="pHAGE-A0050-8050"
                     /ApEinfo_fwdcolor="#85dae9"
                     /ApEinfo_revcolor="#85dae9"
                     /ApEinfo_graphicformat="arrow_data {{0 0.5 0 1 2 0 0 -1 0
                     -0.5} {} 0} width 5 offset 0"
     primer_bind     5026..5049
                     /locus_tag="pHAGE 5' CDS 2-2 (Binds IRES)"
                     /label="pHAGE 5' CDS 2-2 (Binds IRES)"
                     /ApEinfo_label="pHAGE 5' CDS 2-2 (Binds IRES)"
                     /ApEinfo_fwdcolor="#faac61"
                     /ApEinfo_revcolor="#faac61"
                     /ApEinfo_graphicformat="arrow_data {{0 0.5 0 1 2 0 0 -1 0
                     -0.5} {} 0} width 5 offset 0"
     primer_bind     7232..7256
                     /locus_tag="pHAGE-S6501-7000"
                     /label="pHAGE-S6501-7000"
                     /ApEinfo_label="pHAGE-S6501-7000"
                     /ApEinfo_fwdcolor="#f8d3a9"
                     /ApEinfo_revcolor="#f8d3a9"
                     /ApEinfo_graphicformat="arrow_data {{0 0.5 0 1 2 0 0 -1 0
                     -0.5} {} 0} width 5 offset 0"
     misc_feature    6656..6726
                     /locus_tag="3' Flank"
                     /label="3' Flank"
                     /ApEinfo_label="3' Flank"
                     /ApEinfo_fwdcolor="#75c6a9"
                     /ApEinfo_revcolor="#75c6a9"
                     /ApEinfo_graphicformat="arrow_data {{0 0.5 0 1 2 0 0 -1 0
                     -0.5} {} 0} width 5 offset 0"
     primer_bind     complement(8523..8544)
                     /locus_tag="pHAGE-A7550-7050"
                     /label="pHAGE-A7550-7050"
                     /ApEinfo_label="pHAGE-A7550-7050"
                     /ApEinfo_fwdcolor="#c6c9d1"
                     /ApEinfo_revcolor="#c6c9d1"
                     /ApEinfo_graphicformat="arrow_data {{0 0.5 0 1 2 0 0 -1 0
                     -0.5} {} 0} width 5 offset 0"
     primer_bind     9264..9292
                     /locus_tag="pHAGE-S1-500"
                     /label="pHAGE-S1-500"
                     /ApEinfo_label="pHAGE-S1-500"
                     /ApEinfo_fwdcolor="#d59687"
                     /ApEinfo_revcolor="#d59687"
                     /ApEinfo_graphicformat="arrow_data {{0 0.5 0 1 2 0 0 -1 0
                     -0.5} {} 0} width 5 offset 0"
     primer_bind     complement(4496..4516)
                     /locus_tag="pHAGE 3' CDS 1-1 (Binds IRES)"
                     /label="pHAGE 3' CDS 1-1 (Binds IRES)"
                     /ApEinfo_label="pHAGE 3' CDS 1-1 (Binds IRES)"
                     /ApEinfo_fwdcolor="#c6c9d1"
                     /ApEinfo_revcolor="#c6c9d1"
                     /ApEinfo_graphicformat="arrow_data {{0 0.5 0 1 2 0 0 -1 0
                     -0.5} {} 0} width 5 offset 0"
     misc_feature    1..636
                     /locus_tag="LTR"
                     /label="LTR"
                     /ApEinfo_label="LTR"
                     /ApEinfo_fwdcolor="#b1ff67"
                     /ApEinfo_revcolor="#b1ff67"
                     /ApEinfo_graphicformat="arrow_data {{0 0.5 0 1 2 0 0 -1 0
                     -0.5} {} 0} width 5 offset 0"
     primer_bind     8256..8280
                     /locus_tag="pHAGE-S7501-8000"
                     /label="pHAGE-S7501-8000"
                     /ApEinfo_label="pHAGE-S7501-8000"
                     /ApEinfo_fwdcolor="#f8d3a9"
                     /ApEinfo_revcolor="#f8d3a9"
                     /ApEinfo_graphicformat="arrow_data {{0 0.5 0 1 2 0 0 -1 0
                     -0.5} {} 0} width 5 offset 0"
     rep_origin      8051..8584
                     /locus_tag="ORI"
                     /label="ORI"
                     /ApEinfo_label="ORI"
                     /ApEinfo_fwdcolor="#ffef86"
                     /ApEinfo_revcolor="#ffef86"
                     /ApEinfo_graphicformat="arrow_data {{0 0.5 0 1 2 0 0 -1 0
                     -0.5} {} 0} width 5 offset 0"
     primer_bind     complement(2084..2112)
                     /locus_tag="pHAGE-A2050-1550"
                     /label="pHAGE-A2050-1550"
                     /ApEinfo_label="pHAGE-A2050-1550"
                     /ApEinfo_fwdcolor="#85dae9"
                     /ApEinfo_revcolor="#85dae9"
                     /ApEinfo_graphicformat="arrow_data {{0 0.5 0 1 2 0 0 -1 0
                     -0.5} {} 0} width 5 offset 0"
     primer_bind     6759..6781
                     /locus_tag="pHAGE-S6001-6500"
                     /label="pHAGE-S6001-6500"
                     /ApEinfo_label="pHAGE-S6001-6500"
                     /ApEinfo_fwdcolor="#75c6a9"
                     /ApEinfo_revcolor="#75c6a9"
                     /ApEinfo_graphicformat="arrow_data {{0 0.5 0 1 2 0 0 -1 0
                     -0.5} {} 0} width 5 offset 0"
     primer_bind     complement(4752..4770)
                     /locus_tag="pHAGE 3' CDS 1-2 (Binds IRES)"
                     /label="pHAGE 3' CDS 1-2 (Binds IRES)"
                     /ApEinfo_label="pHAGE 3' CDS 1-2 (Binds IRES)"
                     /ApEinfo_fwdcolor="#85dae9"
                     /ApEinfo_revcolor="#85dae9"
                     /ApEinfo_graphicformat="arrow_data {{0 0.5 0 1 2 0 0 -1 0
                     -0.5} {} 0} width 5 offset 0"
     primer_bind     4488..4508
                     /locus_tag="pHAGE 5' IRES"
                     /label="pHAGE 5' IRES"
                     /ApEinfo_label="pHAGE 5' IRES"
                     /ApEinfo_fwdcolor="#84b0dc"
                     /ApEinfo_revcolor="#84b0dc"
                     /ApEinfo_graphicformat="arrow_data {{0 0.5 0 1 2 0 0 -1 0
                     -0.5} {} 0} width 5 offset 0"
     primer_bind     1898..1922
                     /locus_tag="pHAGE-S2001-2500"
                     /label="pHAGE-S2001-2500"
                     /ApEinfo_label="pHAGE-S2001-2500"
                     /ApEinfo_fwdcolor="#b7e6d7"
                     /ApEinfo_revcolor="#b7e6d7"
                     /ApEinfo_graphicformat="arrow_data {{0 0.5 0 1 2 0 0 -1 0
                     -0.5} {} 0} width 5 offset 0"
     misc_feature    1..453
                     /locus_tag="HIV U3"
                     /label="HIV U3"
                     /ApEinfo_label="HIV U3"
                     /ApEinfo_fwdcolor="#faac61"
                     /ApEinfo_revcolor="#faac61"
                     /ApEinfo_graphicformat="arrow_data {{0 0.5 0 1 2 0 0 -1 0
                     -0.5} {} 0} width 5 offset 0"
     primer_bind     complement(5028..5049)
                     /locus_tag="pHAGE 3' IRES"
                     /label="pHAGE 3' IRES"
                     /ApEinfo_label="pHAGE 3' IRES"
                     /ApEinfo_fwdcolor="#75c6a9"
                     /ApEinfo_revcolor="#75c6a9"
                     /ApEinfo_graphicformat="arrow_data {{0 0.5 0 1 2 0 0 -1 0
                     -0.5} {} 0} width 5 offset 0"
     misc_feature    2034..2211
                     /locus_tag="HIV cpPu (Trip)"
                     /label="HIV cpPu (Trip)"
                     /ApEinfo_label="HIV cpPu (Trip)"
                     /ApEinfo_fwdcolor="#ffef86"
                     /ApEinfo_revcolor="#ffef86"
                     /ApEinfo_graphicformat="arrow_data {{0 0.5 0 1 2 0 0 -1 0
                     -0.5} {} 0} width 5 offset 0"
     primer_bind     6653..6684
                     /locus_tag="pHAGE-S4501-5000"
                     /label="pHAGE-S4501-5000"
                     /ApEinfo_label="pHAGE-S4501-5000"
                     /ApEinfo_fwdcolor="#b4abac"
                     /ApEinfo_revcolor="#b4abac"
                     /ApEinfo_graphicformat="arrow_data {{0 0.5 0 1 2 0 0 -1 0
                     -0.5} {} 0} width 5 offset 0"
     misc_feature    6355..6443
                     /locus_tag="HIV nef"
                     /label="HIV nef"
                     /ApEinfo_label="HIV nef"
                     /ApEinfo_fwdcolor="#ff9ccd"
                     /ApEinfo_revcolor="#ff9ccd"
                     /ApEinfo_graphicformat="arrow_data {{0 0.5 0 1 2 0 0 -1 0
                     -0.5} {} 0} width 5 offset 0"
     primer_bind     complement(5864..5887)
                     /locus_tag="pHAGE-A3550-3050"
                     /label="pHAGE-A3550-3050"
                     /ApEinfo_label="pHAGE-A3550-3050"
                     /ApEinfo_fwdcolor="#d59687"
                     /ApEinfo_revcolor="#d59687"
                     /ApEinfo_graphicformat="arrow_data {{0 0.5 0 1 2 0 0 -1 0
                     -0.5} {} 0} width 5 offset 0"
     primer_bind     8759..8778
                     /locus_tag="pHAGE-S8001-8500"
                     /label="pHAGE-S8001-8500"
                     /ApEinfo_label="pHAGE-S8001-8500"
                     /ApEinfo_fwdcolor="#ff9ccd"
                     /ApEinfo_revcolor="#ff9ccd"
                     /ApEinfo_graphicformat="arrow_data {{0 0.5 0 1 2 0 0 -1 0
                     -0.5} {} 0} width 5 offset 0"
     misc_feature    552..636
                     /locus_tag="HIV U5"
                     /label="HIV U5"
                     /ApEinfo_label="HIV U5"
                     /ApEinfo_fwdcolor="#75c6a9"
                     /ApEinfo_revcolor="#75c6a9"
                     /ApEinfo_graphicformat="arrow_data {{0 0.5 0 1 2 0 0 -1 0
                     -0.5} {} 0} width 5 offset 0"
     primer_bind     1391..1417
                     /locus_tag="pHAGE-S1501-2000"
                     /label="pHAGE-S1501-2000"
                     /ApEinfo_label="pHAGE-S1501-2000"
                     /ApEinfo_fwdcolor="#faac61"
                     /ApEinfo_revcolor="#faac61"
                     /ApEinfo_graphicformat="arrow_data {{0 0.5 0 1 2 0 0 -1 0
                     -0.5} {} 0} width 5 offset 0"
     CDS             6983..7822
                     /locus_tag="AMPr"
                     /label="AMPr"
                     /ApEinfo_label="AMPr"
                     /ApEinfo_fwdcolor="#d59687"
                     /ApEinfo_revcolor="#d59687"
                     /ApEinfo_graphicformat="arrow_data {{0 0.5 0 1 2 0 0 -1 0
                     -0.5} {} 0} width 5 offset 0"
     primer_bind     401..421
                     /locus_tag="pHAGE-S501-1000"
                     /label="pHAGE-S501-1000"
                     /ApEinfo_label="pHAGE-S501-1000"
                     /ApEinfo_fwdcolor="#b7e6d7"
                     /ApEinfo_revcolor="#b7e6d7"
                     /ApEinfo_graphicformat="arrow_data {{0 0.5 0 1 2 0 0 -1 0
                     -0.5} {} 0} width 5 offset 0"
     primer_bind     complement(8999..9025)
                     /locus_tag="pHAGE-A8050-7550"
                     /label="pHAGE-A8050-7550"
                     /ApEinfo_label="pHAGE-A8050-7550"
                     /ApEinfo_fwdcolor="#85dae9"
                     /ApEinfo_revcolor="#85dae9"
                     /ApEinfo_graphicformat="arrow_data {{0 0.5 0 1 2 0 0 -1 0
                     -0.5} {} 0} width 5 offset 0"
     primer_bind     898..919
                     /locus_tag="pHAGE-S1001-1500"
                     /label="pHAGE-S1001-1500"
                     /ApEinfo_label="pHAGE-S1001-1500"
                     /ApEinfo_fwdcolor="#b7e6d7"
                     /ApEinfo_revcolor="#b7e6d7"
                     /ApEinfo_graphicformat="arrow_data {{0 0.5 0 1 2 0 0 -1 0
                     -0.5} {} 0} width 5 offset 0"
     primer_bind     complement(667..690)
                     /locus_tag="pHAGE-A0550-0050"
                     /label="pHAGE-A0550-0050"
                     /ApEinfo_label="pHAGE-A0550-0050"
                     /ApEinfo_fwdcolor="#f58a5e"
                     /ApEinfo_revcolor="#f58a5e"
                     /ApEinfo_graphicformat="arrow_data {{0 0.5 0 1 2 0 0 -1 0
                     -0.5} {} 0} width 5 offset 0"
     primer_bind     complement(1166..1189)
                     /locus_tag="pHAGE-A1050-0550"
                     /label="pHAGE-A1050-0550"
                     /ApEinfo_label="pHAGE-A1050-0550"
                     /ApEinfo_fwdcolor="#b4abac"
                     /ApEinfo_revcolor="#b4abac"
                     /ApEinfo_graphicformat="arrow_data {{0 0.5 0 1 2 0 0 -1 0
                     -0.5} {} 0} width 5 offset 0"
     misc_feature    636..658
                     /locus_tag="PBS-K"
                     /label="PBS-K"
                     /ApEinfo_label="PBS-K"
                     /ApEinfo_fwdcolor="#9eafd2"
                     /ApEinfo_revcolor="#9eafd2"
                     /ApEinfo_graphicformat="arrow_data {{0 0.5 0 1 2 0 0 -1 0
                     -0.5} {} 0} width 5 offset 0"
     primer_bind     complement(8012..8033)
                     /locus_tag="pHAGE-A7050-6550"
                     /label="pHAGE-A7050-6550"
                     /ApEinfo_label="pHAGE-A7050-6550"
                     /ApEinfo_fwdcolor="#b4abac"
                     /ApEinfo_revcolor="#b4abac"
                     /ApEinfo_graphicformat="arrow_data {{0 0.5 0 1 2 0 0 -1 0
                     -0.5} {} 0} width 5 offset 0"
     misc_feature    807..1144
                     /locus_tag="HR-ePSI"
                     /label="HR-ePSI"
                     /ApEinfo_label="HR-ePSI"
                     /ApEinfo_fwdcolor="#b7e6d7"
                     /ApEinfo_revcolor="#b7e6d7"
                     /ApEinfo_graphicformat="arrow_data {{0 0.5 0 1 2 0 0 -1 0
                     -0.5} {} 0} width 5 offset 0"
     misc_feature    8821..8944
                     /locus_tag="SV40 ori"
                     /label="SV40 ori"
                     /ApEinfo_label="SV40 ori"
                     /ApEinfo_fwdcolor="#f58a5e"
                     /ApEinfo_revcolor="#f58a5e"
                     /ApEinfo_graphicformat="arrow_data {{0 0.5 0 1 2 0 0 -1 0
                     -0.5} {} 0} width 5 offset 0"
     misc_feature    1303..1536
                     /locus_tag="RRE"
                     /label="RRE"
                     /ApEinfo_label="RRE"
                     /ApEinfo_fwdcolor="#d6b295"
                     /ApEinfo_revcolor="#d6b295"
                     /ApEinfo_graphicformat="arrow_data {{0 0.5 0 1 2 0 0 -1 0
                     -0.5} {} 0} width 5 offset 0"
     misc_feature    6573..6655
                     /locus_tag="HIV U5(1)"
                     /label="HIV U5(1)"
                     /ApEinfo_label="HIV U5"
                     /ApEinfo_fwdcolor="#b1ff67"
                     /ApEinfo_revcolor="#b1ff67"
                     /ApEinfo_graphicformat="arrow_data {{0 0.5 0 1 2 0 0 -1 0
                     -0.5} {} 0} width 5 offset 0"
     misc_feature    6930..6964
                     /locus_tag="P-Bla"
                     /label="P-Bla"
                     /ApEinfo_label="P-Bla"
                     /ApEinfo_fwdcolor="#b4abac"
                     /ApEinfo_revcolor="#b4abac"
                     /ApEinfo_graphicformat="arrow_data {{0 0.5 0 1 2 0 0 -1 0
                     -0.5} {} 0} width 5 offset 0"
     misc_feature    637..1155
                     /locus_tag="PSI"
                     /label="PSI"
                     /ApEinfo_label="PSI"
                     /ApEinfo_fwdcolor="#d6b295"
                     /ApEinfo_revcolor="#d6b295"
                     /ApEinfo_graphicformat="arrow_data {{0 0.5 0 1 2 0 0 -1 0
                     -0.5} {} 0} width 5 offset 0"
     misc_feature    2218..2802
                     /locus_tag="CMVp"
                     /label="CMVp"
                     /ApEinfo_label="CMVp"
                     /ApEinfo_fwdcolor="#c6c9d1"
                     /ApEinfo_revcolor="#c6c9d1"
                     /ApEinfo_graphicformat="arrow_data {{0 0.5 0 1 2 0 0 -1 0
                     -0.5} {} 0} width 5 offset 0"
     CDS             2812..4464
                     /locus_tag="Luc2"
                     /label="Luc2"
                     /ApEinfo_label="Luc2"
                     /ApEinfo_fwdcolor="#85dae9"
                     /ApEinfo_revcolor="#85dae9"
                     /ApEinfo_graphicformat="arrow_data {{0 0.5 0 1 2 0 0 -1 0
                     -0.5} {} 0} width 5 offset 0"
     misc_feature    454..551
                     /locus_tag="HIV R"
                     /label="HIV R"
                     /ApEinfo_label="HIV R"
                     /ApEinfo_fwdcolor="#9eafd2"
                     /ApEinfo_revcolor="#9eafd2"
                     /ApEinfo_graphicformat="arrow_data {{0 0.5 0 1 2 0 0 -1 0
                     -0.5} {} 0} width 5 offset 0"
     primer_bind     complement(7501..7524)
                     /locus_tag="pHAGE-A6550-6050"
                     /label="pHAGE-A6550-6050"
                     /ApEinfo_label="pHAGE-A6550-6050"
                     /ApEinfo_fwdcolor="#c7b0e3"
                     /ApEinfo_revcolor="#c7b0e3"
                     /ApEinfo_graphicformat="arrow_data {{0 0.5 0 1 2 0 0 -1 0
                     -0.5} {} 0} width 5 offset 0"
     primer_bind     6017..6037
                     /locus_tag="pHAGE-S4001-4500"
                     /label="pHAGE-S4001-4500"
                     /ApEinfo_label="pHAGE-S4001-4500"
                     /ApEinfo_fwdcolor="#faac61"
                     /ApEinfo_revcolor="#faac61"
                     /ApEinfo_graphicformat="arrow_data {{0 0.5 0 1 2 0 0 -1 0
                     -0.5} {} 0} width 5 offset 0"
     primer_bind     7752..7776
                     /locus_tag="pHAGE-S7001-7500"
                     /label="pHAGE-S7001-7500"
                     /ApEinfo_label="pHAGE-S7001-7500"
                     /ApEinfo_fwdcolor="#75c6a9"
                     /ApEinfo_revcolor="#75c6a9"
                     /ApEinfo_graphicformat="arrow_data {{0 0.5 0 1 2 0 0 -1 0
                     -0.5} {} 0} width 5 offset 0"
     primer_bind     complement(1650..1678)
                     /locus_tag="pHAGE-A1550-1050"
                     /label="pHAGE-A1550-1050"
                     /ApEinfo_label="pHAGE-A1550-1050"
                     /ApEinfo_fwdcolor="#84b0dc"
                     /ApEinfo_revcolor="#84b0dc"
                     /ApEinfo_graphicformat="arrow_data {{0 0.5 0 1 2 0 0 -1 0
                     -0.5} {} 0} width 5 offset 0"
     CDS             5050..5745
                     /locus_tag="ZsGreen"
                     /label="ZsGreen"
                     /ApEinfo_label="ZsGreen"
                     /ApEinfo_fwdcolor="#85dae9"
                     /ApEinfo_revcolor="#85dae9"
                     /ApEinfo_graphicformat="arrow_data {{0 0.5 0 1 2 0 0 -1 0
                     -0.5} {} 0} width 5 offset 0"
     misc_feature    5758..6349
                     /locus_tag="WPRE"
                     /label="WPRE"
                     /ApEinfo_label="WPRE"
                     /ApEinfo_fwdcolor="#ffef86"
                     /ApEinfo_revcolor="#ffef86"
                     /ApEinfo_graphicformat="arrow_data {{0 0.5 0 1 2 0 0 -1 0
                     -0.5} {} 0} width 5 offset 0"
     misc_feature    6420..6655
                     /locus_tag="dU3 LTR"
                     /label="dU3 LTR"
                     /ApEinfo_label="dU3 LTR"
                     /ApEinfo_fwdcolor="#85dae9"
                     /ApEinfo_revcolor="#85dae9"
                     /ApEinfo_graphicformat="arrow_data {{0 0.5 0 1 2 0 0 -1 0
                     -0.5} {} 0} width 5 offset 0"
     primer_bind     complement(6345..6367)
                     /locus_tag="pHAGE-A4050-3550"
                     /label="pHAGE-A4050-3550"
                     /ApEinfo_label="pHAGE-A4050-3550"
                     /ApEinfo_fwdcolor="#b4abac"
                     /ApEinfo_revcolor="#b4abac"
                     /ApEinfo_graphicformat="arrow_data {{0 0.5 0 1 2 0 0 -1 0
                     -0.5} {} 0} width 5 offset 0"
     misc_feature    6457..6572
                     /locus_tag="HIV R(1)"
                     /label="HIV R(1)"
                     /ApEinfo_label="HIV R"
                     /ApEinfo_fwdcolor="#d6b295"
                     /ApEinfo_revcolor="#d6b295"
                     /ApEinfo_graphicformat="arrow_data {{0 0.5 0 1 2 0 0 -1 0
                     -0.5} {} 0} width 5 offset 0"
     primer_bind     complement(5786..5820)
                     /locus_tag="pHAGE 3' CDS"
                     /label="pHAGE 3' CDS"
                     /ApEinfo_label="pHAGE 3' CDS"
                     /ApEinfo_fwdcolor="#f58a5e"
                     /ApEinfo_revcolor="#f58a5e"
                     /ApEinfo_graphicformat="arrow_data {{0 0.5 0 1 2 0 0 -1 0
                     -0.5} {} 0} width 5 offset 0"
     modified_base   6468..6468
                     /locus_tag="Difference from 5' LTR"
                     /label="Difference from 5' LTR"
                     /ApEinfo_label="Difference from 5' LTR"
                     /ApEinfo_fwdcolor="#faac61"
                     /ApEinfo_revcolor="#faac61"
                     /ApEinfo_graphicformat="arrow_data {{0 0.5 0 1 2 0 0 -1 0
                     -0.5} {} 0} width 5 offset 0"
     primer_bind     complement(7032..7055)
                     /locus_tag="pHAGE-A6050-5550"
                     /label="pHAGE-A6050-5550"
                     /ApEinfo_label="pHAGE-A6050-5550"
                     /ApEinfo_fwdcolor="#b4abac"
                     /ApEinfo_revcolor="#b4abac"
                     /ApEinfo_graphicformat="arrow_data {{0 0.5 0 1 2 0 0 -1 0
                     -0.5} {} 0} width 5 offset 0"
     primer_bind     4752..4770
                     /locus_tag="pHAGE 5' CDS 2-1 Start (Binds IRES)"
                     /label="pHAGE 5' CDS 2-1 Start (Binds IRES)"
                     /ApEinfo_label="pHAGE 5' CDS 2-1 Start (Binds IRES)"
                     /ApEinfo_fwdcolor="#75c6a9"
                     /ApEinfo_revcolor="#75c6a9"
                     /ApEinfo_graphicformat="arrow_data {{0 0.5 0 1 2 0 0 -1 0
                     -0.5} {} 0} width 5 offset 0"
     misc_structure  4472..5049
                     /locus_tag="IRES"
                     /label="IRES"
                     /ApEinfo_label="IRES"
                     /ApEinfo_fwdcolor="#d59687"
                     /ApEinfo_revcolor="#d59687"
                     /ApEinfo_graphicformat="arrow_data {{0 0.5 0 1 2 0 0 -1 0
                     -0.5} {} 0} width 5 offset 0"
     misc_feature    697..806
                     /locus_tag="HIV-PSI"
                     /label="HIV-PSI"
                     /ApEinfo_label="HIV-PSI"
                     /ApEinfo_fwdcolor="#9eafd2"
                     /ApEinfo_revcolor="#9eafd2"
                     /ApEinfo_graphicformat="arrow_data {{0 0.5 0 1 2 0 0 -1 0
                     -0.5} {} 0} width 5 offset 0"
     primer          complement(4546..4563)
                     /note="sequence: aagacggcaatatggtgg"
                     /locus_tag="seq-1270-IRES-R"
                     /label="seq-1270-IRES-R"
                     /ApEinfo_label="seq-1270-IRES-R"
                     /ApEinfo_fwdcolor="#ff9ccd"
                     /ApEinfo_revcolor="#ff9ccd"
                     /ApEinfo_graphicformat="arrow_data {{0 0.5 0 1 2 0 0 -1 0
                     -0.5} {} 0} width 5 offset 0"
ORIGIN
        1 tggaagggct aattcactcc caaagaagac aagatatcct tgatctgtgg atctaccaca
       61 cacaaggcta cttccctgat tagcagaact acacaccagg gccaggggtc agatatccac
      121 tgacctttgg atggtgctac aagctagtac cagttgagcc agataaggta gaagaggcca
      181 ataaaggaga gaacaccagc ttgttacacc ctgtgagcct gcatgggatg gatgacccgg
      241 agagagaagt gttagagtgg aggtttgaca gccgcctagc atttcatcac gtggcccgag
      301 agctgcatcc ggagtacttc aagaactgct gatatcgagc ttgctacaag ggactttccg
      361 ctggggactt tccagggagg cgtggcctgg gcgggactgg ggagtggcga gccctcagat
      421 cctgcatata agcagctgct ttttgcctgt actgggtctc tctggttaga ccagatctga
      481 gcctgggagc tctctggcta actagggaac ccactgctta agcctcaata aagcttgcct
      541 tgagtgcttc aagtagtgtg tgcccgtctg ttgtgtgact ctggtaacta gagatccctc
      601 agaccctttt agtcagtgtg gaaaatctct agcagtggcg cccgaacagg gacttgaaag
      661 cgaaagggaa accagaggag ctctctcgac gcaggactcg gcttgctgaa gcgcgcacgg
      721 caagaggcga ggggcggcga ctggtgagta cgccaaaaat tttgactagc ggaggctaga
      781 aggagagaga tgggtgcgag agcgtcagta ttaagcgggg gagaattaga tcgcgatggg
      841 aaaaaattcg gttaaggcca gggggaaaga aaaaatataa attaaaacat atagtatggg
      901 caagcaggga gctagaacga ttcgcagtta atcctggcct gttagaaaca tcagaaggct
      961 gtagacaaat actgggacag ctacaaccat cccttcagac aggatcagaa gaacttagat
     1021 cattatataa tacagtagca accctctatt gtgtgcatca aaggatagag ataaaagaca
     1081 ccaaggaagc tttagacaag atagaggaag agcaaaacaa aagtaagacc accgcacagc
     1141 aagcggccgg ccgctgatct tcagacctgg aggaggagat atgagggaca attggagaag
     1201 tgaattatat aaatataaag tagtaaaaat tgaaccatta ggagtagcac ccaccaaggc
     1261 aaagagaaga gtggtgcaga gagaaaaaag agcagtggga ataggagctt tgttccttgg
     1321 gttcttggga gcagcaggaa gcactatggg cgcagcgtca atgacgctga cggtacaggc
     1381 cagacaatta ttgtctggta tagtgcagca gcagaacaat ttgctgaggg ctattgaggc
     1441 gcaacagcat ctgttgcaac tcacagtctg gggcatcaag cagctccagg caagaatcct
     1501 ggctgtggaa agatacctaa aggatcaaca gctcctgggg atttggggtt gctctggaaa
     1561 actcatttgc accactgctg tgccttggaa tgctagttgg agtaataaat ctctggaaca
     1621 gatttggaat cacacgacct ggatggagtg ggacagagaa attaacaatt acacaagctt
     1681 aatacactcc ttaattgaag aatcgcaaaa ccagcaagaa aagaatgaac aagaattatt
     1741 ggaattagat aaatgggcaa gtttgtggaa ttggtttaac ataacaaatt ggctgtggta
     1801 tataaaatta ttcataatga tagtaggagg cttggtaggt ttaagaatag tttttgctgt
     1861 actttctata gtgaatagag ttaggcaggg atattcacca ttatcgtttc agacccacct
     1921 cccaaccccg aggggacccg acaggcccga aggaatagaa gaagaaggtg gagagagaga
     1981 cagagacaga tccattcgat tagtgaacgg atctcgacgg tatcgccgaa ttcacaaatg
     2041 gcagtattca tccacaattt taaaagaaaa ggggggattg gggggtacag tgcaggggaa
     2101 agaatagtag acataatagc aacagacata caaactaaag aattacaaaa acaaattaca
     2161 aaaattcaaa attttcgggt ttattacagg gacagcagag atccagtttg gactagtgga
     2221 gttccgcgtt acataactta cggtaaatgg cccgcctggc tgaccgccca acgacccccg
     2281 cccattgacg tcaataatga cgtatgttcc catagtaacg ccaataggga ctttccattg
     2341 acgtcaatgg gtggagtatt tacggtaaac tgcccacttg gcagtacatc aagtgtatca
     2401 tatgccaagt acgcccccta ttgacgtcaa tgacggtaaa tggcccgcct ggcattatgc
     2461 ccagtacatg accttatggg actttcctac ttggcagtac atctacgtat tagtcatcgc
     2521 tattaccatg gtgatgcggt tttggcagta catcaatggg cgtggatagc ggtttgactc
     2581 acggggattt ccaagtctcc accccattga cgtcaatggg agtttgtttt ggcaccaaaa
     2641 tcaacgggac tttccaaaat gtcgtaacaa ctccgcccca ttgacgcaaa tgggcggtag
     2701 gcgtgtacgg tgggaggtct atataagcag agctcgttta gtgaaccgtc agatcgcctg
     2761 gagacgccat ccacgctgtt ttgacctcca tagaagacac cggcggccgc catggaagat
     2821 gccaaaaaca ttaagaaggg cccagcgcca ttctacccac tcgaagacgg gaccgccggc
     2881 gagcagctgc acaaagccat gaagcgctac gccctggtgc ccggcaccat cgcctttacc
     2941 gacgcacata tcgaggtgga cattacctac gccgagtact tcgagatgag cgttcggctg
     3001 gcagaagcta tgaagcgcta tgggctgaat acaaaccatc ggatcgtggt gtgcagcgag
     3061 aatagcttgc agttcttcat gcccgtgttg ggtgccctgt tcatcggtgt ggctgtggcc
     3121 ccagctaacg acatctacaa cgagcgcgag ctgctgaaca gcatgggcat cagccagccc
     3181 accgtcgtat tcgtgagcaa gaaagggctg caaaagatcc tcaacgtgca aaagaagcta
     3241 ccgatcatac aaaagatcat catcatggat agcaagaccg actaccaggg cttccaaagc
     3301 atgtacacct tcgtgacttc ccatttgcca cccggcttca acgagtacga cttcgtgccc
     3361 gagagcttcg accgggacaa aaccatcgcc ctgatcatga acagtagtgg cagtaccgga
     3421 ttgcccaagg gcgtagccct accgcaccgc accgcttgtg tccgattcag tcatgcccgc
     3481 gaccccatct tcggcaacca gatcatcccc gacaccgcta tcctcagcgt ggtgccattt
     3541 caccacggct tcggcatgtt caccacgctg ggctacttga tctgcggctt tcgggtcgtg
     3601 ctcatgtacc gcttcgagga ggagctattc ttgcgcagct tgcaagacta taagattcaa
     3661 tctgccctgc tggtgcccac actatttagc ttcttcgcta agagcactct catcgacaag
     3721 tacgacctaa gcaacttgca cgagatcgcc agcggcgggg cgccgctcag caaggaggta
     3781 ggtgaggccg tggccaaacg cttccaccta ccaggcatcc gccagggcta cggcctgaca
     3841 gaaacaacca gcgccattct gatcaccccc gaaggggacg acaagcctgg cgcagtaggc
     3901 aaggtggtgc ccttcttcga ggctaaggtg gtggacttgg acaccggtaa gacactgggt
     3961 gtgaaccagc gcggcgagct gtgcgtccgt ggccccatga tcatgagcgg ctacgttaac
     4021 aaccccgagg ctacaaacgc tctcatcgac aaggacggct ggctgcacag cggcgacatc
     4081 gcctactggg acgaggacga gcacttcttc atcgtggacc ggctgaagag cctgatcaaa
     4141 tacaagggct accaggtagc cccagccgaa ctggagagca tcctgctgca acaccccaac
     4201 atcttcgacg ccggggtcgc cggcctgccc gacgacgatg ccggcgagct gcccgccgca
     4261 gtcgtcgtgc tggaacacgg taaaaccatg accgagaagg agatcgtgga ctatgtggcc
     4321 agccaggtta caaccgccaa gaagctgcgc ggtggtgttg tgttcgtgga cgaggtgcct
     4381 aaaggactga ccggcaagtt ggacgcccgc aagatccgcg agattctcat taaggccaag
     4441 aagggcggca agatcgccgt gtaaaggatc cctccccccc ccctaacgtt actggccgaa
     4501 gccgcttgga ataaggccgg tgtgcgtttg tctatatgtt attttccacc atattgccgt
     4561 cttttggcaa tgtgagggcc cggaaacctg gccctgtctt cttgacgagc attcctaggg
     4621 gtctttcccc tctcgccaaa ggaatgcaag gtctgttgaa tgtcgtgaag gaagcagttc
     4681 ctctggaagc ttcttgaaga caaacaacgt ctgtagcgac cctttgcagg cagcggaacc
     4741 ccccacctgg cgacaggtgc ctctgcggcc aaaagccacg tgtataagat acacctgcaa
     4801 aggcggcaca accccagtgc cacgttgtga gttggatagt tgtggaaaga gtcaaatggc
     4861 tctcctcaag cgtattcaac aaggggctga aggatgccca gaaggtaccc cattgtatgg
     4921 gatctgatct ggggcctcgg tgcacatgct ttacatgtgt ttagtcgagg ttaaaaaaac
     4981 gtctaggccc cccgaaccac ggggacgtgg ttttcctttg aaaaacacga tgataatatg
     5041 gccacacata tggcccagtc caagcacggc ctgaccaagg agatgaccat gaagtaccgc
     5101 atggagggct gcgtggacgg ccacaagttc gtgatcaccg gcgagggcat cggctacccc
     5161 ttcaagggca agcaggccat caacctgtgc gtggtggagg gcggcccctt gcccttcgcc
     5221 gaggacatct tgtccgccgc cttcatgtac ggcaaccgcg tgttcaccga gtacccccag
     5281 gacatcgtcg actacttcaa gaactcctgc cccgccggct acacctggga ccgctccttc
     5341 ctgttcgagg acggcgccgt gtgcatctgc aacgccgaca tcaccgtgag cgtggaggag
     5401 aactgcatgt accacgagtc caagttctac ggcgtgaact tccccgccga cggccccgtg
     5461 atgaagaaga tgaccgacaa ctgggagccc tcctgcgaga agatcatccc cgtgcccaag
     5521 cagggcatct tgaagggcga cgtgagcatg tacctgctgc tgaaggacgg tggccgcttg
     5581 cgctgccagt tcgacaccgt gtacaaggcc aagtccgtgc cccgcaagat gcccgactgg
     5641 cacttcatcc agcacaagct gacccgcgag gaccgcagcg acgccaagaa ccagaagtgg
     5701 cacctgaccg agcacgccat cgcctccggc tccgccttgc cctgaatcga tagatcctaa
     5761 tcaacctctg gattacaaaa tttgtgaaag attgactggt attcttaact atgttgctcc
     5821 ttttacgcta tgtggatacg ctgctttaat gcctttgtat catgctattg cttcccgtat
     5881 ggctttcatt ttctcctcct tgtataaatc ctggttgctg tctctttatg aggagttgtg
     5941 gcccgttgtc aggcaacgtg gcgtggtgtg cactgtgttt gctgacgcaa cccccactgg
     6001 ttggggcatt gccaccacct gtcagctcct ttccgggact ttcgctttcc ccctccctat
     6061 tgccacggcg gaactcatcg ccgcctgcct tgcccgctgc tggacagggg ctcggctgtt
     6121 gggcactgac aattccgtgg tgttgtcggg gaaatcatcg tcctttcctt ggctgctcgc
     6181 ctgtgttgcc acctggattc tgcgcgggac gtccttctgc tacgtccctt cggccctcaa
     6241 tccagcggac cttccttccc gcggcctgct gccggctctg cggcctcttc cgcgtcttcg
     6301 ccttcgccct cagacgagtc ggatctccct ttgggccgcc tccccgcctg agatccttta
     6361 agaccaatga cttacaaggc agctgtagat cttagccact ttttaaaaga aaagggggga
     6421 ctggaagggc taattcactc ccaacgaaga caagatctgc tttttgcttg tactgggtct
     6481 ctctggttag accagatctg agcctgggag ctctctggct aactagggaa cccactgctt
     6541 aagcctcaat aaagcttgcc ttgagtgctt caagtagtgt gtgcccgtct gttgtgtgac
     6601 tctggtaact agagatccct cagacccttt tagtcagtgt ggaaaatctc tagcagtagt
     6661 agttcatgtc atcttattat tcagtattta taacttgcaa agaaatgaat atcagagagt
     6721 gagaggcccg ggttaattaa ggaaagggct agatcattct tgaagacgaa agggcctcgt
     6781 gatacgccta tttttatagg ttaatgtcat gataataatg gtttcttaga cgtcaggtgg
     6841 cacttttcgg ggaaatgtgc gcggaacccc tatttgttta tttttctaaa tacattcaaa
     6901 tatgtatccg ctcatgagac aataaccctg ataaatgctt caataatatt gaaaaaggaa
     6961 gagtatgagt attcaacatt tccgtgtcgc ccttattccc ttttttgcgg cattttgcct
     7021 tcctgttttt gctcacccag aaacgctggt gaaagtaaaa gatgctgaag atcagttggg
     7081 tgcacgagtg ggttacatcg aactggatct caacagcggt aagatccttg agagttttcg
     7141 ccccgaagaa cgttttccaa tgatgagcac ttttaaagtt ctgctatgtg gcgcggtatt
     7201 atcccgtgtt gacgccgggc aagagcaact cggtcgccgc atacactatt ctcagaatga
     7261 cttggttgag tactcaccag tcacagaaaa gcatcttacg gatggcatga cagtaagaga
     7321 attatgcagt gctgccataa ccatgagtga taacactgcg gccaacttac ttctgacaac
     7381 gatcggagga ccgaaggagc taaccgcttt tttgcacaac atgggggatc atgtaactcg
     7441 ccttgatcgt tgggaaccgg agctgaatga agccatacca aacgacgagc gtgacaccac
     7501 gatgcctgta gcaatggcaa caacgttgcg caaactatta actggcgaac tacttactct
     7561 agcttcccgg caacaattaa tagactggat ggaggcggat aaagttgcag gaccacttct
     7621 gcgctcggcc cttccggctg gctggtttat tgctgataaa tctggagccg gtgagcgtgg
     7681 gtctcgcggt atcattgcag cactggggcc agatggtaag ccctcccgta tcgtagttat
     7741 ctacacgacg gggagtcagg caactatgga tgaacgaaat agacagatcg ctgagatagg
     7801 tgcctcactg attaagcatt ggtaactgtc agaccaagtt tactcatata tactttagat
     7861 tgatttaaaa cttcattttt aatttaaaag gatctaggtg aagatccttt ttgataatct
     7921 catgaccaaa atcccttaac gtgagttttc gttccactga gcgtcagacc ccgtagaaaa
     7981 gatcaaagga tcttcttgag atcctttttt tctgcgcgta atctgctgct tgcaaacaaa
     8041 aaaaccaccg ctaccagcgg tggtttgttt gccggatcaa gagctaccaa ctctttttcc
     8101 gaaggtaact ggcttcagca gagcgcagat accaaatact gttcttctag tgtagccgta
     8161 gttaggccac cacttcaaga actctgtagc accgcctaca tacctcgctc tgctaatcct
     8221 gttaccagtg gctgctgcca gtggcgataa gtcgtgtctt accgggttgg actcaagacg
     8281 atagttaccg gataaggcgc agcggtcggg ctgaacgggg ggttcgtgca cacagcccag
     8341 cttggagcga acgacctaca ccgaactgag atacctacag cgtgagctat gagaaagcgc
     8401 cacgcttccc gaagggagaa aggcggacag gtatccggta agcggcaggg tcggaacagg
     8461 agagcgcacg agggagcttc cagggggaaa cgcctggtat ctttatagtc ctgtcgggtt
     8521 tcgccacctc tgacttgagc gtcgattttt gtgatgctcg tcaggggggc ggagcctatg
     8581 gaaaaacgcc agcaacgcgg cctttttacg gttcctggcc ttttgctggc cttttgctca
     8641 catgttcttt cctgcgttat cccctgattc tgtggataac cgtattaccg cctttgagtg
     8701 agctgatacc gctcgccgca gccgaacgac cgagcgcagc gagtcagtga gcgaggaagc
     8761 ggaagagcgc ccaatacgca aaccgcctct ccccgcgcgt tggccgattc attaatgcag
     8821 caagctcatg gctgactaat tttttttatt tatgcagagg ccgaggccgc ctcggcctct
     8881 gagctattcc agaagtagtg aggaggcttt tttggaggcc taggcttttg caaaaagctc
     8941 cccgtggcac gacaggtttc ccgactggaa agcgggcagt gagcgcaacg caattaatgt
     9001 gagttagctc actcattagg caccccaggc tttacacttt atgcttccgg ctcgtatgtt
     9061 gtgtggaatt gtgagcggat aacaatttca cacaggaaac agctatgaca tgattacgaa
     9121 tttcacaaat aaagcatttt tttcactgca ttctagttgt ggtttgtcca aactcatcaa
     9181 tgtatcttat catgtctgga tcaactggat aactcaagct aaccaaaatc atcccaaact
     9241 tcccacccca taccctatta ccactgccaa ttacctgtgg tttcatttac tctaaacctg
     9301 tgattcctct gaattatttt cattttaaag aaattgtatt tgttaaatat gtactacaaa
     9361 cttagtagt     
//
