# Supplementary material for: Protocol and Reagents for Pseudotyping Lentiviral Particles with SARS-CoV-2 Spike Protein for Neutralization Assays
Source: Viruses. 2020 May 6;12(5):513. doi: 10.3390/v12050513 (PMC7291041; doi:10.3390/v12050513)
Supplement: Supplementary file 1 [file viruses-12-00513-s001.zip › plasmid_maps/27_HDM_tat1b.gb]

LOCUS       HDM-tat1b               4829 bp    DNA     circular SYN  5-JAN-2008
DEFINITION  HIV tat 1b in HDM.
SOURCE      
  ORGANISM  
REFERENCE   1  (bases 1 to        4829)
  AUTHORS   GRAY JT
  TITLE     Direct Submission
  JOURNAL   Submitted (1-May-2003) John T. Gray
            Telephone: (617) 432-1249
            E-mail: gray@hihg.med.harvard.edu
            Harvard Gene Therapy Initiative
            Vector Core Lab, Room 412
            Harvard Institutes for Medicine
            77 Avenue Louis Pasteur
            Boston, MA 02115 USA
COMMENT     I (Jesse Bloom) received this plasmid from Alex Balazs to use as a helper plasmid
            for the PHAGE2 vectors.  It expresses Tat.
COMMENT     This file is created by Vector NTI
            http://www.invitrogen.com/
COMMENT     ORIGDB|GenBank
COMMENT     VNTDBDATE|470485875|
COMMENT     LSOWNER|
COMMENT     VNTNAME|HDM-tat1b|
COMMENT     VNTAUTHORNAME|Jesse Bloom|
COMMENT     VNTAUTHOREML|jesse.bloom@gmail.com|
COMMENT     VNTOAUTHORNAME|Alejandro Balazs|
COMMENT     VNTREPLTYPE|Plasmid
COMMENT     Vector_NTI_Display_Data_(Do_Not_Edit!)
COMMENT     (SXF 
COMMENT      (CGexDoc "HDM-tat1b" 0 4829 
COMMENT       (CDBMol 0 0 1 1 1 0 0 0 0 "" "" 0 0 0 0 (CObList) (CObList) (CObList) 
COMMENT        (CObList) -1 "") 
COMMENT       (CDocSetData 1 1 0 0 0 0 "MAIN" 1 1 1 1 0 0 1 1 0 1 10 10 4294967295 50 0 
COMMENT        1 0 (CHomObj 0 0 0 3 75) (CWordArray) (CWordArray) 
COMMENT        (CStringList "ApaLI" "AvaI" "BamHI" "ClaI" "EcoRI" "HindIII" "NcoI" 
COMMENT         "PstI" "SmaI" "XmaI") (CStringList "atg" "gtg") 
COMMENT        (CStringList "taa" "tga" "tag") (CObList) 1 "{(0,1),2}" 0 0 "" 0 
COMMENT        4294967295 0 0 0 0 0 0 0 "MAIN" 0 0 30 0 
COMMENT        (CProteinMotifSearchObject 70 20 1 1 1 1 0 0 1 0 0 0 0 0)) 
COMMENT       (CMolPar 0 0 1 2609 2608 1 4829 0 0 0 0 0 0 0 0) (CStringList) 
COMMENT       (CStringList) (CObList) (COAPar 25 250 50 0 6 4 3 7) 
COMMENT       (COAPar 25 250 50 0 6 4 3 7) (COAPar 25 250 50 0 6 4 3 7) 
COMMENT       (CObList 
COMMENT        #0=(CRSite (CStringList) "ApaLI" "gtgcac" 2 0 2 2744 0 3990 0 0 "") 
COMMENT        #1=(CRSite (CStringList) "AvaI" "cycgrg" 2 0 2 1555 0 1613 0 0 "") 
COMMENT        #2=(CRSite (CStringList) "BamHI" "ggatcc" 2 0 1 1586 0 0 "") 
COMMENT        #3=(CRSite (CStringList) "ClaI" "atcgat" 3 0 1 1599 0 0 "") 
COMMENT        #4=(CRSite (CStringList) "EcoRI" "gaattc" 2 0 1 1304 0 0 "") 
COMMENT        #5=(CRSite (CStringList) "HindIII" "aagctt" 2 0 1 1592 0 0 "") 
COMMENT        #6=(CRSite (CStringList) "NcoI" "ccatgg" 2 0 1 458 0 0 "") 
COMMENT        #7=(CRSite (CStringList) "PstI" "ctgcag" 6 0 0 0 "") 
COMMENT        #8=(CRSite (CStringList) "SmaI" "cccggg" 4 0 0 0 "") 
COMMENT        #9=(CRSite (CStringList) "XmaI" "cccggg" 2 0 0 0 "")) 
COMMENT       (CObList 
COMMENT        #10=(CFSignal (CObList) "B-globin_intron" 21 0 0 779 1254 0 
COMMENT             (CStringList) (CStringList) 1 1 1 1 "779..1254") 
COMMENT        #11=(CFSignal (CObList) "polyA_site" 26 0 0 1816 1840 0 (CStringList) 
COMMENT             (CStringList) 1 1 1 1 "1816..1840") 
COMMENT        #12=(CFSignal (CObList) "End_of_globin" 21 0 0 2364 2388 0 (CStringList) 
COMMENT             (CStringList) 1 1 1 1 "2364..2388") 
COMMENT        #13=(CFSignal (CObList) "bla" 4 0 0 2628 3485 0 (CStringList) 
COMMENT             (CStringList) 1 1 1 1 "2628..3485") 
COMMENT        #14=(CFSignal (CObList) "CMV_TATA" 21 0 0 628 679 0 (CStringList) 
COMMENT             (CStringList) 1 1 1 1 "628..679") 
COMMENT        #15=(CFSignal (CObList) "SV40_ori" 21 0 0 4717 4829 0 (CStringList) 
COMMENT             (CStringList) 1 1 1 1 "4717..4829") 
COMMENT        #16=(CFSignal (CObList) "High_copy" 21 0 0 3784 3827 0 (CStringList) 
COMMENT             (CStringList) 1 1 1 1 "3784..3827") 
COMMENT        #17=(CFSignal (CObList) "CMV" 30 0 0 9 679 0 (CStringList) (CStringList) 
COMMENT             1 1 1 1 "9..679") 
COMMENT        #18=(CFSignal (CObList) "CMV_5xxUTR" 21 0 0 680 750 0 (CStringList) 
COMMENT             (CStringList) 1 1 1 1 "680..750") 
COMMENT        #19=(CFSignal (CObList) "beta_globin_pA" 21 0 0 1629 2388 0 
COMMENT             (CStringList) (CStringList) 1 1 1 1 "1629..2388") 
COMMENT        #20=(CFSignal (CObList) "CMV" 30 0 0 96 679 0 (CStringList) 
COMMENT             (CStringList) 1 1 1 1 "96..679") 
COMMENT        #21=(CFSignal (CObList) "Correction-143" 21 0 0 2402 2439 0 
COMMENT             (CStringList) (CStringList) 1 1 1 1 "2402..2439") 
COMMENT        #22=(CFSignal (CObList) "HGTI-8_Max=618" 28 0 1 4742 4768 0 
COMMENT             (CStringList) (CStringList) 1 1 1 1 "complement(4742..4768)") 
COMMENT        #23=(CFSignal (CObList) "HGTI-761_Max=" 28 0 0 692 715 0 (CStringList) 
COMMENT             (CStringList) 1 1 1 1 "692..715") 
COMMENT        #24=(CFSignal (CObList) "HGTI-1121_Max=" 28 0 1 1473 1497 0 
COMMENT             (CStringList) (CStringList) 1 1 1 1 "complement(1473..1497)") 
COMMENT        #25=(CFSignal (CObList) "HGTI-1192_Max=" 28 0 1 662 703 0 (CStringList) 
COMMENT             (CStringList) 1 1 1 1 "complement(662..703)") 
COMMENT        #26=(CFSignal (CObList) "HGTI-1204_Max=311" 28 0 0 617 638 0 
COMMENT             (CStringList) (CStringList) 1 1 1 1 "617..638") 
COMMENT        #27=(CFSignal (CObList) "HGTI-1220_Max=162" 28 0 0 612 652 0 
COMMENT             (CStringList) (CStringList) 1 1 1 1 "612..652") 
COMMENT        #28=(CFSignal (CObList) "HGTI-1278_Max=0" 28 0 0 1224 1244 0 
COMMENT             (CStringList) (CStringList) 1 1 1 1 "1224..1244") 
COMMENT        #29=(CFSignal (CObList) "HGTI-1279_Max=" 28 0 1 1675 1692 0 
COMMENT             (CStringList) (CStringList) 1 1 1 1 "complement(1675..1692)") 
COMMENT        #30=(CFSignal (CObList) "HGTI-1732_Max=783" 28 0 0 1209 1243 0 
COMMENT             (CStringList) (CStringList) 1 1 1 1 "1209..1243") 
COMMENT        #31=(CFSignal (CObList) "HGTI-1828_Max=662" 28 0 0 4670 4695 0 
COMMENT             (CStringList) (CStringList) 1 1 1 1 "4670..4695") 
COMMENT        #32=(CFSignal (CObList) "HGTI-1832_Max=638" 28 0 0 151 178 0 
COMMENT             (CStringList) (CStringList) 1 1 1 1 "151..178") 
COMMENT        #33=(CFSignal (CObList) "HGTI-1834_Max=595" 28 0 0 751 775 0 
COMMENT             (CStringList) (CStringList) 1 1 1 1 "751..775") 
COMMENT        #34=(CFSignal (CObList) "HGTI-1835_Max=639" 28 0 0 1051 1082 0 
COMMENT             (CStringList) (CStringList) 1 1 1 1 "1051..1082") 
COMMENT        #35=(CFSignal (CObList) "HGTI-1843_Max=379" 28 0 0 1798 1826 0 
COMMENT             (CStringList) (CStringList) 1 1 1 1 "1798..1826") 
COMMENT        #36=(CFSignal (CObList) "HGTI-1844_Max=643" 28 0 0 2099 2132 0 
COMMENT             (CStringList) (CStringList) 1 1 1 1 "2099..2132") 
COMMENT        #37=(CFSignal (CObList) "HGTI-1851_Max=601" 28 0 1 3953 3971 0 
COMMENT             (CStringList) (CStringList) 1 1 1 1 "complement(3953..3971)") 
COMMENT        #38=(CFSignal (CObList) "HGTI-1852_Max=372" 28 0 1 3642 3671 0 
COMMENT             (CStringList) (CStringList) 1 1 1 1 "complement(3642..3671)") 
COMMENT        #39=(CFSignal (CObList) "HGTI-1853_Max=0" 28 0 1 3350 3371 0 
COMMENT             (CStringList) (CStringList) 1 1 1 1 "complement(3350..3371)") 
COMMENT        #40=(CFSignal (CObList) "HGTI-1854_Max=650" 28 0 1 3051 3071 0 
COMMENT             (CStringList) (CStringList) 1 1 1 1 "complement(3051..3071)") 
COMMENT        #41=(CFSignal (CObList) "HGTI-1855_Max=661" 28 0 1 2748 2771 0 
COMMENT             (CStringList) (CStringList) 1 1 1 1 "complement(2748..2771)") 
COMMENT        #42=(CFSignal (CObList) "HGTI-1856_Max=711" 28 0 1 2441 2471 0 
COMMENT             (CStringList) (CStringList) 1 1 1 1 "complement(2441..2471)") 
COMMENT        #43=(CFSignal (CObList) "HGTI-1863_Max=672" 28 0 1 236 260 0 
COMMENT             (CStringList) (CStringList) 1 1 1 1 "complement(236..260)") 
COMMENT        #44=(CFSignal (CObList) "HGTI-1864_Max=485" 28 0 1 536 560 0 
COMMENT             (CStringList) (CStringList) 1 1 1 1 "complement(536..560)") 
COMMENT        #45=(CFSignal (CObList) "HGTI-1865_Max=636" 28 0 1 833 860 0 
COMMENT             (CStringList) (CStringList) 1 1 1 1 "complement(833..860)") 
COMMENT        #46=(CFSignal (CObList) "HGTI-1866_Max=639" 28 0 1 1135 1160 0 
COMMENT             (CStringList) (CStringList) 1 1 1 1 "complement(1135..1160)") 
COMMENT        #47=(CFSignal (CObList) "HGTI-1874_Max=692" 28 0 1 1883 1907 0 
COMMENT             (CStringList) (CStringList) 1 1 1 1 "complement(1883..1907)") 
COMMENT        #48=(CFSignal (CObList) "HGTI-1875_Max=610" 28 0 1 2178 2208 0 
COMMENT             (CStringList) (CStringList) 1 1 1 1 "complement(2178..2208)") 
COMMENT        #49=(CFSignal (CObList) "HGTI-1881_Max=511" 28 0 0 4162 4187 0 
COMMENT             (CStringList) (CStringList) 1 1 1 1 "4162..4187") 
COMMENT        #50=(CFSignal (CObList) "HGTI-1882_Max=565" 28 0 0 3862 3889 0 
COMMENT             (CStringList) (CStringList) 1 1 1 1 "3862..3889") 
COMMENT        #51=(CFSignal (CObList) "HGTI-1883_Max=564" 28 0 0 3562 3590 0 
COMMENT             (CStringList) (CStringList) 1 1 1 1 "3562..3590") 
COMMENT        #52=(CFSignal (CObList) "HGTI-1884_Max=593" 28 0 0 3262 3286 0 
COMMENT             (CStringList) (CStringList) 1 1 1 1 "3262..3286") 
COMMENT        #53=(CFSignal (CObList) "HGTI-1885_Max=654" 28 0 0 2962 2989 0 
COMMENT             (CStringList) (CStringList) 1 1 1 1 "2962..2989") 
COMMENT        #54=(CFSignal (CObList) "HGTI-1886_Max=647" 28 0 0 2662 2682 0 
COMMENT             (CStringList) (CStringList) 1 1 1 1 "2662..2682") 
COMMENT        #55=(CFSignal (CObList) "HGTI-2021_Max=707" 28 0 0 561 593 0 
COMMENT             (CStringList) (CStringList) 1 1 1 1 "561..593") 
COMMENT        #56=(CFSignal (CObList) "HGTI-2022_Max=610" 28 0 1 952 981 0 
COMMENT             (CStringList) (CStringList) 1 1 1 1 "complement(952..981)") 
COMMENT        #57=(CFSignal (CObList) "HGTI-2144_Max=0" 28 0 0 1226 1253 0 
COMMENT             (CStringList) (CStringList) 1 1 1 1 "1226..1253") 
COMMENT        #58=(CFSignal (CObList) "Tat1b" 4 0 0 1325 1585 0 (CStringList) 
COMMENT             (CStringList) 1 1 1 1 "")) (CObList) (CObList) (CObList) (CObList) 
COMMENT       (CObList) (CObList) 
COMMENT       (CTextView 0 
COMMENT        #59=(CGroupPar (CParagraph 0 (0 0) 1 2 0 0 180) 
COMMENT             (CObjectList 
COMMENT              #60=(CRefLinePar 
COMMENT                   (CLinePar (CParagraph 0 (0 0) 0 2 0 1 233) "HDM-tat1b" 2) 5 
COMMENT                   "" 0 4) 
COMMENT              #61=(CFolderPar 
COMMENT                   (CGroupPar (CParagraph 1 (0 0) 1 1 0 0 178) 
COMMENT                    (CObjectList 
COMMENT                     #62=(CLinePar (CParagraph 0 (0 0) 1 2 1 0 180) 
COMMENT                          "DNA Plasmid 'HDM-tat1b'" 1) 
COMMENT                     #63=(CLinePar (CParagraph 0 (0 0) 1 2 1 0 180) 
COMMENT                          "HIV tat 1b in HDM." 1) 
COMMENT                     #64=(CLinePar (CParagraph 0 (0 0) 1 2 1 0 180) 
COMMENT                          "Currently local object. Original author: Alejandro Balazs" 
COMMENT                          1) 
COMMENT                     #65=(CLinePar (CParagraph 0 (0 0) 1 2 1 0 180) 
COMMENT                          "Creation Date: ? (no data)" 1) 
COMMENT                     #66=(CLinePar (CParagraph 0 (0 0) 1 2 1 0 180) 
COMMENT                          "Last Modified: 01/05/08 10:31AM" 1) 
COMMENT                     #67=(CLinePar (CParagraph 0 (0 0) 1 2 1 0 180) 
COMMENT                          "length: 4829 bp" 1) 
COMMENT                     #68=(CLinePar (CParagraph 0 (0 0) 1 2 1 0 180) 
COMMENT                          "storage type: Basic" 1) 
COMMENT                     #69=(CLinePar (CParagraph 0 (0 0) 1 2 1 0 180) 
COMMENT                          "form: Circular" 1))) "General Description") 
COMMENT              #70=(CFolderPar 
COMMENT                   (CGroupPar (CParagraph 2 (0 0) 1 1 0 0 178) 
COMMENT                    (CObjectList 
COMMENT                     #71=(CLinePar (CParagraph 0 (0 0) 1 2 1 0 180) 
COMMENT                          "Original Source Database: GenBank" 1) 
COMMENT                     #72=(CLinePar (CParagraph 0 (0 0) 1 2 1 0 180) 
COMMENT                          "Division: SYN" 1) 
COMMENT                     #73=(CLinePar (CParagraph 0 (0 0) 1 2 1 0 180) 
COMMENT                          "Modification Date in the Original DB: 1-May-2003" 1))) 
COMMENT                   "Standard Fields") 
COMMENT              #74=(CFolderPar 
COMMENT                   (CGroupPar (CParagraph 3 (0 0) 1 1 0 0 178) 
COMMENT                    (CObjectList 
COMMENT                     #75=(CLinePar (CParagraph 0 (0 0) 1 2 1 0 180) 
COMMENT                          "REFERENCE   1  (bases 1 to        4829)" 1) 
COMMENT                     #76=(CLinePar (CParagraph 0 (0 0) 1 2 1 0 180) 
COMMENT                          "  AUTHORS   GRAY JT" 1) 
COMMENT                     #77=(CLinePar (CParagraph 0 (0 0) 1 2 1 0 180) 
COMMENT                          "  TITLE     Direct Submission" 1) 
COMMENT                     #78=(CLinePar (CParagraph 0 (0 0) 1 2 1 0 180) 
COMMENT                          "  JOURNAL   Submitted (1-May-2003) John T. Gray" 1) 
COMMENT                     #79=(CLinePar (CParagraph 0 (0 0) 1 2 1 0 180) 
COMMENT                          "            Telephone: (617) 432-1249" 1) 
COMMENT                     #80=(CLinePar (CParagraph 0 (0 0) 1 2 1 0 180) 
COMMENT                          "            E-mail: gray@hihg.med.harvard.edu" 1) 
COMMENT                     #81=(CLinePar (CParagraph 0 (0 0) 1 2 1 0 180) 
COMMENT                          "            Harvard Gene Therapy Initiative" 1) 
COMMENT                     #82=(CLinePar (CParagraph 0 (0 0) 1 2 1 0 180) 
COMMENT                          "            Vector Core Lab, Room 412" 1) 
COMMENT                     #83=(CLinePar (CParagraph 0 (0 0) 1 2 1 0 180) 
COMMENT                          "            Harvard Institutes for Medicine" 1) 
COMMENT                     #84=(CLinePar (CParagraph 0 (0 0) 1 2 1 0 180) 
COMMENT                          "            77 Avenue Louis Pasteur" 1) 
COMMENT                     #85=(CLinePar (CParagraph 0 (0 0) 1 2 1 0 180) 
COMMENT                          "            Boston, MA 02115 USA" 1))) "References") 
COMMENT              #86=(CFolderPar 
COMMENT                   (CGroupPar (CParagraph 4 (0 0) 1 1 0 0 178) 
COMMENT                    (CObjectList 
COMMENT                     #87=(CLinePar (CParagraph 0 (0 0) 1 2 1 0 180) 
COMMENT                          "Alejandro Balazs" 1))) "Author") 
COMMENT              #88=(CFolderPar 
COMMENT                   (CGroupPar (CParagraph 5 (0 0) 1 1 0 0 178) 
COMMENT                    (CObjectList 
COMMENT                     #89=(CLinePar (CParagraph 0 (0 0) 1 2 1 0 180) 
COMMENT                          "Alejandro Balazs" 1))) "Original Author") 
COMMENT              #90=(CRefLinePar 
COMMENT                   (CLinePar (CParagraph 0 (0 0) 0 2 0 0 233) "Comments" 2) 1 "" 
COMMENT                   0 0) 
COMMENT              #91=(CFolderPar 
COMMENT                   (CGroupPar (CParagraph 8 (0 0) 1 2 0 0 178) (CObjectList)) 
COMMENT                   "Annotations") 
COMMENT              #92=(CFolderPar 
COMMENT                   (CGroupPar (CParagraph 12 (6 0) 1 1 0 0 178) 
COMMENT                    (CObjectList 
COMMENT                     #93=(CFolderPar 
COMMENT                          (CGroupPar (CParagraph 4 (7 4 0) 1 1 1 0 178) 
COMMENT                           (CObjectList 
COMMENT                            #94=(CFolderPar 
COMMENT                                 (CGroupPar 
COMMENT                                  (CParagraph 1325 (3 #58# 0) 1 2 2 0 327) 
COMMENT                                  (CObjectList 
COMMENT                                   #95=(CLinePar 
COMMENT                                        (CParagraph 0 (0 0) 1 2 3 0 180) 
COMMENT                                        "Start: 1325  End: 1585" 1) 
COMMENT                                   #96=(CLinePar 
COMMENT                                        (CParagraph 0 (0 0) 1 2 3 0 180) 
COMMENT                                        "HIV Tat Protein" 1))) "Tat1b") 
COMMENT                            #97=(CFolderPar 
COMMENT                                 (CGroupPar 
COMMENT                                  (CParagraph 2628 (3 #13# 0) 1 2 2 0 327) 
COMMENT                                  (CObjectList 
COMMENT                                   #98=(CLinePar 
COMMENT                                        (CParagraph 0 (0 0) 1 2 3 0 180) 
COMMENT                                        "Start: 2628  End: 3485" 1) 
COMMENT                                   #99=(CLinePar 
COMMENT                                        (CParagraph 0 (0 0) 1 2 3 0 180) 
COMMENT                                        "B-lactamase, confers ampicillin resistance, no Pst I." 
COMMENT                                        1) 
COMMENT                                   #100=(CLinePar 
COMMENT                                         (CParagraph 0 (0 0) 1 2 3 0 180) 
COMMENT                                         "Original Location Description:" 1) 
COMMENT                                   #101=(CLinePar 
COMMENT                                         (CParagraph 0 (0 0) 1 2 3 0 180) 
COMMENT                                         "   2628..3485" 1))) "bla"))) 
COMMENT                          "CDS (2 total)") 
COMMENT                     #102=(CFolderPar 
COMMENT                           (CGroupPar (CParagraph 21 (7 21 0) 1 1 1 0 178) 
COMMENT                            (CObjectList 
COMMENT                             #103=(CFolderPar 
COMMENT                                   (CGroupPar 
COMMENT                                    (CParagraph 628 (3 #14# 0) 1 2 2 0 194) 
COMMENT                                    (CObjectList 
COMMENT                                     #104=(CLinePar 
COMMENT                                           (CParagraph 0 (0 0) 1 2 3 0 180) 
COMMENT                                           "Start: 628   End: 679 " 1) 
COMMENT                                     #105=(CLinePar 
COMMENT                                           (CParagraph 0 (0 0) 1 2 3 0 180) 
COMMENT                                           "CMV TATA box sequences, from -52 to -1.  Wild type, with Sac I site." 
COMMENT                                           1) 
COMMENT                                     #106=(CLinePar 
COMMENT                                           (CParagraph 0 (0 0) 1 2 3 0 180) 
COMMENT                                           "Original Location Description:" 1) 
COMMENT                                     #107=(CLinePar 
COMMENT                                           (CParagraph 0 (0 0) 1 2 3 0 180) 
COMMENT                                           "   628..679" 1))) "CMV_TATA") 
COMMENT                             #108=(CFolderPar 
COMMENT                                   (CGroupPar 
COMMENT                                    (CParagraph 680 (3 #18# 0) 1 2 2 0 194) 
COMMENT                                    (CObjectList 
COMMENT                                     #109=(CLinePar 
COMMENT                                           (CParagraph 0 (0 0) 1 2 3 0 180) 
COMMENT                                           "Start: 680   End: 750 " 1) 
COMMENT                                     #110=(CLinePar 
COMMENT                                           (CParagraph 0 (0 0) 1 2 3 0 180) 
COMMENT                                           "5xx untranslated region from CMV immediate early promoter.  The 3 prime end corresponds to the full extent of CMV sequences in the MDM constructs." 
COMMENT                                           1) 
COMMENT                                     #111=(CLinePar 
COMMENT                                           (CParagraph 0 (0 0) 1 2 3 0 180) 
COMMENT                                           "Original Location Description:" 1) 
COMMENT                                     #112=(CLinePar 
COMMENT                                           (CParagraph 0 (0 0) 1 2 3 0 180) 
COMMENT                                           "   680..750" 1))) "CMV_5xxUTR") 
COMMENT                             #113=(CFolderPar 
COMMENT                                   (CGroupPar 
COMMENT                                    (CParagraph 779 (3 #10# 0) 1 2 2 0 194) 
COMMENT                                    (CObjectList 
COMMENT                                     #114=(CLinePar 
COMMENT                                           (CParagraph 0 (0 0) 1 2 3 0 180) 
COMMENT                                           "Start: 779   End: 1254" 1) 
COMMENT                                     #115=(CLinePar 
COMMENT                                           (CParagraph 0 (0 0) 1 2 3 0 180) 
COMMENT                                           "Human B-globin 2nd intron, Rsa I deleted." 
COMMENT                                           1) 
COMMENT                                     #116=(CLinePar 
COMMENT                                           (CParagraph 0 (0 0) 1 2 3 0 180) 
COMMENT                                           "Original Location Description:" 1) 
COMMENT                                     #117=(CLinePar 
COMMENT                                           (CParagraph 0 (0 0) 1 2 3 0 180) 
COMMENT                                           "   779..1254" 1))) "B-globin_intron") 
COMMENT                             #118=(CFolderPar 
COMMENT                                   (CGroupPar 
COMMENT                                    (CParagraph 1629 (3 #19# 0) 1 2 2 0 194) 
COMMENT                                    (CObjectList 
COMMENT                                     #119=(CLinePar 
COMMENT                                           (CParagraph 0 (0 0) 1 2 3 0 180) 
COMMENT                                           "Start: 1629  End: 2388" 1) 
COMMENT                                     #120=(CLinePar 
COMMENT                                           (CParagraph 0 (0 0) 1 2 3 0 180) 
COMMENT                                           "From 3rd exon of human beta globin, contains polyA sequences commonly used in HGTI vector lab constructs." 
COMMENT                                           1) 
COMMENT                                     #121=(CLinePar 
COMMENT                                           (CParagraph 0 (0 0) 1 2 3 0 180) 
COMMENT                                           "Original Location Description:" 1) 
COMMENT                                     #122=(CLinePar 
COMMENT                                           (CParagraph 0 (0 0) 1 2 3 0 180) 
COMMENT                                           "   1629..2388" 1))) "beta_globin_pA") 
COMMENT                             #123=(CFolderPar 
COMMENT                                   (CGroupPar 
COMMENT                                    (CParagraph 2364 (3 #12# 0) 1 2 2 0 194) 
COMMENT                                    (CObjectList 
COMMENT                                     #124=(CLinePar 
COMMENT                                           (CParagraph 0 (0 0) 1 2 3 0 180) 
COMMENT                                           "Start: 2364  End: 2388" 1) 
COMMENT                                     #125=(CLinePar 
COMMENT                                           (CParagraph 0 (0 0) 1 2 3 0 180) 
COMMENT                                           "End of globin sequences in typical pMD constructs." 
COMMENT                                           1) 
COMMENT                                     #126=(CLinePar 
COMMENT                                           (CParagraph 0 (0 0) 1 2 3 0 180) 
COMMENT                                           "Original Location Description:" 1) 
COMMENT                                     #127=(CLinePar 
COMMENT                                           (CParagraph 0 (0 0) 1 2 3 0 180) 
COMMENT                                           "   2364..2388" 1))) "End_of_globin") 
COMMENT                             #128=(CFolderPar 
COMMENT                                   (CGroupPar 
COMMENT                                    (CParagraph 2402 (3 #21# 0) 1 2 2 0 194) 
COMMENT                                    (CObjectList 
COMMENT                                     #129=(CLinePar 
COMMENT                                           (CParagraph 0 (0 0) 1 2 3 0 180) 
COMMENT                                           "Start: 2402  End: 2439" 1) 
COMMENT                                     #130=(CLinePar 
COMMENT                                           (CParagraph 0 (0 0) 1 2 3 0 180) 
COMMENT                                           "Extra EcoR I site of pMD-old-gag-pol.  This sequence is definitely not in all MDM constructs.  Probably only exists in a few older constructs prior to the MDM2b set.  This sequence has been found to be erroneous for some plasmids in our laboratory.  It would be prudent to sequence the DNA to confirm the accuracy of your records.  The sequence specified by this feature was actually found to be:  ACATGGCAGT CTAGAATTCT TGAAGACGAA AGGGCC." 
COMMENT                                           1) 
COMMENT                                     #131=(CLinePar 
COMMENT                                           (CParagraph 0 (0 0) 1 2 3 0 180) 
COMMENT                                           "Original Location Description:" 1) 
COMMENT                                     #132=(CLinePar 
COMMENT                                           (CParagraph 0 (0 0) 1 2 3 0 180) 
COMMENT                                           "   2402..2439" 1))) "Correction-143") 
COMMENT                             #133=(CFolderPar 
COMMENT                                   (CGroupPar 
COMMENT                                    (CParagraph 3784 (3 #16# 0) 1 2 2 0 194) 
COMMENT                                    (CObjectList 
COMMENT                                     #134=(CLinePar 
COMMENT                                           (CParagraph 0 (0 0) 1 2 3 0 180) 
COMMENT                                           "Start: 3784  End: 3827" 1) 
COMMENT                                     #135=(CLinePar 
COMMENT                                           (CParagraph 0 (0 0) 1 2 3 0 180) 
COMMENT                                           "Tag for High copy plasmid replication xxpUC18xx" 
COMMENT                                           1) 
COMMENT                                     #136=(CLinePar 
COMMENT                                           (CParagraph 0 (0 0) 1 2 3 0 180) 
COMMENT                                           "Original Location Description:" 1) 
COMMENT                                     #137=(CLinePar 
COMMENT                                           (CParagraph 0 (0 0) 1 2 3 0 180) 
COMMENT                                           "   3784..3827" 1))) "High_copy") 
COMMENT                             #138=(CFolderPar 
COMMENT                                   (CGroupPar 
COMMENT                                    (CParagraph 4717 (3 #15# 0) 1 2 2 0 194) 
COMMENT                                    (CObjectList 
COMMENT                                     #139=(CLinePar 
COMMENT                                           (CParagraph 0 (0 0) 1 2 3 0 180) 
COMMENT                                           "Start: 4717  End: 4829" 1) 
COMMENT                                     #140=(CLinePar 
COMMENT                                           (CParagraph 0 (0 0) 1 2 3 0 180) 
COMMENT                                           "SV40 5172..41, contains origin of replication, from pMD cassette." 
COMMENT                                           1) 
COMMENT                                     #141=(CLinePar 
COMMENT                                           (CParagraph 0 (0 0) 1 2 3 0 180) 
COMMENT                                           "Original Location Description:" 1) 
COMMENT                                     #142=(CLinePar 
COMMENT                                           (CParagraph 0 (0 0) 1 2 3 0 180) 
COMMENT                                           "   4717..4829" 1))) "SV40_ori"))) 
COMMENT                           "Misc. Feature (8 total)") 
COMMENT                     #143=(CFolderPar 
COMMENT                           (CGroupPar (CParagraph 26 (7 26 0) 1 1 1 0 178) 
COMMENT                            (CObjectList 
COMMENT                             #144=(CFolderPar 
COMMENT                                   (CGroupPar 
COMMENT                                    (CParagraph 1816 (3 #11# 0) 1 2 2 0 194) 
COMMENT                                    (CObjectList 
COMMENT                                     #145=(CLinePar 
COMMENT                                           (CParagraph 0 (0 0) 1 2 3 0 180) 
COMMENT                                           "Start: 1816  End: 1840" 1) 
COMMENT                                     #146=(CLinePar 
COMMENT                                           (CParagraph 0 (0 0) 1 2 3 0 180) 
COMMENT                                           "Axxs added after these bases in globin message." 
COMMENT                                           1) 
COMMENT                                     #147=(CLinePar 
COMMENT                                           (CParagraph 0 (0 0) 1 2 3 0 180) 
COMMENT                                           "Original Location Description:" 1) 
COMMENT                                     #148=(CLinePar 
COMMENT                                           (CParagraph 0 (0 0) 1 2 3 0 180) 
COMMENT                                           "   1816..1840" 1))) "polyA_site"))) 
COMMENT                           "PolyA Site (1 total)") 
COMMENT                     #149=(CFolderPar 
COMMENT                           (CGroupPar (CParagraph 28 (7 28 0) 1 1 1 0 178) 
COMMENT                            (CObjectList 
COMMENT                             #150=(CFolderPar 
COMMENT                                   (CGroupPar 
COMMENT                                    (CParagraph 151 (3 #32# 0) 1 2 2 0 194) 
COMMENT                                    (CObjectList 
COMMENT                                     #151=(CLinePar 
COMMENT                                           (CParagraph 0 (0 0) 1 2 3 0 180) 
COMMENT                                           "Start: 151   End: 178 " 1) 
COMMENT                                     #152=(CLinePar 
COMMENT                                           (CParagraph 0 (0 0) 1 2 3 0 180) 
COMMENT                                           "Full plasmid sequencing for Add-BGFP-FasL-Ires-FADD  Max recorded sequencing read = 638 bases.  Perfect match Tm = 58.7 C, although only 17 nt are required to match.  The actual sequence of the primer is agttccgcgt tacataactt acggtaaa." 
COMMENT                                           1) 
COMMENT                                     #153=(CLinePar 
COMMENT                                           (CParagraph 0 (0 0) 1 2 3 0 180) 
COMMENT                                           "Original Location Description:" 1) 
COMMENT                                     #154=(CLinePar 
COMMENT                                           (CParagraph 0 (0 0) 1 2 3 0 180) 
COMMENT                                           "   151..178" 1))) 
COMMENT                                   "HGTI-1832_Max=638") 
COMMENT                             #155=(CFolderPar 
COMMENT                                   (CGroupPar 
COMMENT                                    (CParagraph 236 (3 #43# 0) 1 2 2 0 194) 
COMMENT                                    (CObjectList 
COMMENT                                     #156=(CLinePar 
COMMENT                                           (CParagraph 0 (0 0) 1 2 3 0 180) 
COMMENT                                           "Start: 236   End: 260  (Complementary)" 
COMMENT                                           1) 
COMMENT                                     #157=(CLinePar 
COMMENT                                           (CParagraph 0 (0 0) 1 2 3 0 180) 
COMMENT                                           "Full plasmid sequencing for Add-BGFP-FasL-Ires-FADD  Max recorded sequencing read = 672 bases.  Perfect match Tm = 59.1 C, although only 17 nt are required to match.  The actual sequence of the primer is ccctattggc gttactatgg gaaca." 
COMMENT                                           1) 
COMMENT                                     #158=(CLinePar 
COMMENT                                           (CParagraph 0 (0 0) 1 2 3 0 180) 
COMMENT                                           "Original Location Description:" 1) 
COMMENT                                     #159=(CLinePar 
COMMENT                                           (CParagraph 0 (0 0) 1 2 3 0 180) 
COMMENT                                           "   complement(236..260)" 1))) 
COMMENT                                   "HGTI-1863_Max=672") 
COMMENT                             #160=(CFolderPar 
COMMENT                                   (CGroupPar 
COMMENT                                    (CParagraph 536 (3 #44# 0) 1 2 2 0 194) 
COMMENT                                    (CObjectList 
COMMENT                                     #161=(CLinePar 
COMMENT                                           (CParagraph 0 (0 0) 1 2 3 0 180) 
COMMENT                                           "Start: 536   End: 560  (Complementary)" 
COMMENT                                           1) 
COMMENT                                     #162=(CLinePar 
COMMENT                                           (CParagraph 0 (0 0) 1 2 3 0 180) 
COMMENT                                           "Full plasmid sequencing for Add-BGFP-FasL-Ires-FADD  Max recorded sequencing read = 485 bases.  Perfect match Tm = 58.0 C, although only 17 nt are required to match.  The actual sequence of the primer is aaacaaactc ccattgacgt caatg." 
COMMENT                                           1) 
COMMENT                                     #163=(CLinePar 
COMMENT                                           (CParagraph 0 (0 0) 1 2 3 0 180) 
COMMENT                                           "Original Location Description:" 1) 
COMMENT                                     #164=(CLinePar 
COMMENT                                           (CParagraph 0 (0 0) 1 2 3 0 180) 
COMMENT                                           "   complement(536..560)" 1))) 
COMMENT                                   "HGTI-1864_Max=485") 
COMMENT                             #165=(CFolderPar 
COMMENT                                   (CGroupPar 
COMMENT                                    (CParagraph 561 (3 #55# 0) 1 2 2 0 194) 
COMMENT                                    (CObjectList 
COMMENT                                     #166=(CLinePar 
COMMENT                                           (CParagraph 0 (0 0) 1 2 3 0 180) 
COMMENT                                           "Start: 561   End: 593 " 1) 
COMMENT                                     #167=(CLinePar 
COMMENT                                           (CParagraph 0 (0 0) 1 2 3 0 180) 
COMMENT                                           "sequencing pHD from 3xx end  Max recorded sequencing read = 707 bases. Perfect match Tm = 71.5 C, although only 17 nt are required to match.  The actual sequence of the primer is tggcaccaaa atcaacggga ctttccaaaa tgt." 
COMMENT                                           1) 
COMMENT                                     #168=(CLinePar 
COMMENT                                           (CParagraph 0 (0 0) 1 2 3 0 180) 
COMMENT                                           "Original Location Description:" 1) 
COMMENT                                     #169=(CLinePar 
COMMENT                                           (CParagraph 0 (0 0) 1 2 3 0 180) 
COMMENT                                           "   561..593" 1))) 
COMMENT                                   "HGTI-2021_Max=707") 
COMMENT                             #170=(CFolderPar 
COMMENT                                   (CGroupPar 
COMMENT                                    (CParagraph 612 (3 #27# 0) 1 2 2 0 194) 
COMMENT                                    (CObjectList 
COMMENT                                     #171=(CLinePar 
COMMENT                                           (CParagraph 0 (0 0) 1 2 3 0 180) 
COMMENT                                           "Start: 612   End: 652 " 1) 
COMMENT                                     #172=(CLinePar 
COMMENT                                           (CParagraph 0 (0 0) 1 2 3 0 180) 
COMMENT                                           "?  Max recorded sequencing read = 162 bases.  Perfect match Tm = 76.1 C, although only 17 nt are required to match.  The actual sequence of the primer is gcgcactagt catatggtag gcgtgtacgg tgggaggtct a." 
COMMENT                                           1) 
COMMENT                                     #173=(CLinePar 
COMMENT                                           (CParagraph 0 (0 0) 1 2 3 0 180) 
COMMENT                                           "Original Location Description:" 1) 
COMMENT                                     #174=(CLinePar 
COMMENT                                           (CParagraph 0 (0 0) 1 2 3 0 180) 
COMMENT                                           "   612..652" 1))) 
COMMENT                                   "HGTI-1220_Max=162") 
COMMENT                             #175=(CFolderPar 
COMMENT                                   (CGroupPar 
COMMENT                                    (CParagraph 617 (3 #26# 0) 1 2 2 0 194) 
COMMENT                                    (CObjectList 
COMMENT                                     #176=(CLinePar 
COMMENT                                           (CParagraph 0 (0 0) 1 2 3 0 180) 
COMMENT                                           "Start: 617   End: 638 " 1) 
COMMENT                                     #177=(CLinePar 
COMMENT                                           (CParagraph 0 (0 0) 1 2 3 0 180) 
COMMENT                                           "Sequencing primers for pHJ1  Max recorded sequencing read = 311 bases. Perfect match Tm = 62.5 C, although only 17 nt are required to match.  The actual sequence of the primer is GCAAATGGGC GGTAGGCGTG TA." 
COMMENT                                           1) 
COMMENT                                     #178=(CLinePar 
COMMENT                                           (CParagraph 0 (0 0) 1 2 3 0 180) 
COMMENT                                           "Original Location Description:" 1) 
COMMENT                                     #179=(CLinePar 
COMMENT                                           (CParagraph 0 (0 0) 1 2 3 0 180) 
COMMENT                                           "   617..638" 1))) 
COMMENT                                   "HGTI-1204_Max=311") 
COMMENT                             #180=(CFolderPar 
COMMENT                                   (CGroupPar 
COMMENT                                    (CParagraph 662 (3 #25# 0) 1 2 2 0 194) 
COMMENT                                    (CObjectList 
COMMENT                                     #181=(CLinePar 
COMMENT                                           (CParagraph 0 (0 0) 1 2 3 0 180) 
COMMENT                                           "Start: 662   End: 703  (Complementary)" 
COMMENT                                           1) 
COMMENT                                     #182=(CLinePar 
COMMENT                                           (CParagraph 0 (0 0) 1 2 3 0 180) 
COMMENT                                           "linker from SacI of CMV bridging into BglII of HIV R.  Max recorded sequencing read =  bases.  Perfect match Tm = 74.8 C, although only 17 nt are required to match.  The actual sequence of the primer is gatcTGGTCT AACCAGAGAG ACCCcggttc actaaacgAG CT." 
COMMENT                                           1) 
COMMENT                                     #183=(CLinePar 
COMMENT                                           (CParagraph 0 (0 0) 1 2 3 0 180) 
COMMENT                                           "Original Location Description:" 1) 
COMMENT                                     #184=(CLinePar 
COMMENT                                           (CParagraph 0 (0 0) 1 2 3 0 180) 
COMMENT                                           "   complement(662..703)" 1))) 
COMMENT                                   "HGTI-1192_Max=") 
COMMENT                             #185=(CFolderPar 
COMMENT                                   (CGroupPar 
COMMENT                                    (CParagraph 692 (3 #23# 0) 1 2 2 0 194) 
COMMENT                                    (CObjectList 
COMMENT                                     #186=(CLinePar 
COMMENT                                           (CParagraph 0 (0 0) 1 2 3 0 180) 
COMMENT                                           "Start: 692   End: 715 " 1) 
COMMENT                                     #187=(CLinePar 
COMMENT                                           (CParagraph 0 (0 0) 1 2 3 0 180) 
COMMENT                                           "PCR or sequencing primer located in CMV sequence just after 5xx end of RNA transcript.  Max recorded sequencing read =  bases.  Perfect match Tm = 63.9 C, although only 17 nt are required to match.  The actual sequence of the primer is GAGACGCCAT CCACGCTGTT TTGA." 
COMMENT                                           1) 
COMMENT                                     #188=(CLinePar 
COMMENT                                           (CParagraph 0 (0 0) 1 2 3 0 180) 
COMMENT                                           "Original Location Description:" 1) 
COMMENT                                     #189=(CLinePar 
COMMENT                                           (CParagraph 0 (0 0) 1 2 3 0 180) 
COMMENT                                           "   692..715" 1))) "HGTI-761_Max=") 
COMMENT                             #190=(CFolderPar 
COMMENT                                   (CGroupPar 
COMMENT                                    (CParagraph 751 (3 #33# 0) 1 2 2 0 194) 
COMMENT                                    (CObjectList 
COMMENT                                     #191=(CLinePar 
COMMENT                                           (CParagraph 0 (0 0) 1 2 3 0 180) 
COMMENT                                           "Start: 751   End: 775 " 1) 
COMMENT                                     #192=(CLinePar 
COMMENT                                           (CParagraph 0 (0 0) 1 2 3 0 180) 
COMMENT                                           "Full plasmid sequencing for Add-BGFP-FasL-Ires-FADD  Max recorded sequencing read = 595 bases.  Perfect match Tm = 58.7 C, although only 17 nt are required to match.  The actual sequence of the primer is cctcgaagct gatcctgaga acttc." 
COMMENT                                           1) 
COMMENT                                     #193=(CLinePar 
COMMENT                                           (CParagraph 0 (0 0) 1 2 3 0 180) 
COMMENT                                           "Original Location Description:" 1) 
COMMENT                                     #194=(CLinePar 
COMMENT                                           (CParagraph 0 (0 0) 1 2 3 0 180) 
COMMENT                                           "   751..775" 1))) 
COMMENT                                   "HGTI-1834_Max=595") 
COMMENT                             #195=(CFolderPar 
COMMENT                                   (CGroupPar 
COMMENT                                    (CParagraph 833 (3 #45# 0) 1 2 2 0 194) 
COMMENT                                    (CObjectList 
COMMENT                                     #196=(CLinePar 
COMMENT                                           (CParagraph 0 (0 0) 1 2 3 0 180) 
COMMENT                                           "Start: 833   End: 860  (Complementary)" 
COMMENT                                           1) 
COMMENT                                     #197=(CLinePar 
COMMENT                                           (CParagraph 0 (0 0) 1 2 3 0 180) 
COMMENT                                           "Full plasmid sequencing for Add-BGFP-FasL-Ires-FADD  Max recorded sequencing read = 636 bases.  Perfect match Tm = 59.3 C, although only 17 nt are required to match.  The actual sequence of the primer is tgttacttct ccccttccta tgacatga." 
COMMENT                                           1) 
COMMENT                                     #198=(CLinePar 
COMMENT                                           (CParagraph 0 (0 0) 1 2 3 0 180) 
COMMENT                                           "Original Location Description:" 1) 
COMMENT                                     #199=(CLinePar 
COMMENT                                           (CParagraph 0 (0 0) 1 2 3 0 180) 
COMMENT                                           "   complement(833..860)" 1))) 
COMMENT                                   "HGTI-1865_Max=636") 
COMMENT                             #200=(CFolderPar 
COMMENT                                   (CGroupPar 
COMMENT                                    (CParagraph 952 (3 #56# 0) 1 2 2 0 194) 
COMMENT                                    (CObjectList 
COMMENT                                     #201=(CLinePar 
COMMENT                                           (CParagraph 0 (0 0) 1 2 3 0 180) 
COMMENT                                           "Start: 952   End: 981  (Complementary)" 
COMMENT                                           1) 
COMMENT                                     #202=(CLinePar 
COMMENT                                           (CParagraph 0 (0 0) 1 2 3 0 180) 
COMMENT                                           "sequencing primer in globin intron facing left.  Max recorded sequencing read = 610 bases.  Perfect match Tm = 53.9 C, although only 17 nt are required to match.  The actual sequence of the primer is gaaagaaaga gattagggaa agtattagaa ." 
COMMENT                                           1) 
COMMENT                                     #203=(CLinePar 
COMMENT                                           (CParagraph 0 (0 0) 1 2 3 0 180) 
COMMENT                                           "Original Location Description:" 1) 
COMMENT                                     #204=(CLinePar 
COMMENT                                           (CParagraph 0 (0 0) 1 2 3 0 180) 
COMMENT                                           "   complement(952..981)" 1))) 
COMMENT                                   "HGTI-2022_Max=610") 
COMMENT                             #205=(CFolderPar 
COMMENT                                   (CGroupPar 
COMMENT                                    (CParagraph 1051 (3 #34# 0) 1 2 2 0 194) 
COMMENT                                    (CObjectList 
COMMENT                                     #206=(CLinePar 
COMMENT                                           (CParagraph 0 (0 0) 1 2 3 0 180) 
COMMENT                                           "Start: 1051  End: 1082" 1) 
COMMENT                                     #207=(CLinePar 
COMMENT                                           (CParagraph 0 (0 0) 1 2 3 0 180) 
COMMENT                                           "Full plasmid sequencing for Add-BGFP-FasL-Ires-FADD  Max recorded sequencing read = 639 bases.  Perfect match Tm = 58.2 C, although only 17 nt are required to match.  The actual sequence of the primer is gttaaggcaa tagcaatatt tctgcatata aa." 
COMMENT                                           1) 
COMMENT                                     #208=(CLinePar 
COMMENT                                           (CParagraph 0 (0 0) 1 2 3 0 180) 
COMMENT                                           "Original Location Description:" 1) 
COMMENT                                     #209=(CLinePar 
COMMENT                                           (CParagraph 0 (0 0) 1 2 3 0 180) 
COMMENT                                           "   1051..1082" 1))) 
COMMENT                                   "HGTI-1835_Max=639") 
COMMENT                             #210=(CFolderPar 
COMMENT                                   (CGroupPar 
COMMENT                                    (CParagraph 1135 (3 #46# 0) 1 2 2 0 194) 
COMMENT                                    (CObjectList 
COMMENT                                     #211=(CLinePar 
COMMENT                                           (CParagraph 0 (0 0) 1 2 3 0 180) 
COMMENT                                           "Start: 1135  End: 1160 (Complementary)" 
COMMENT                                           1) 
COMMENT                                     #212=(CLinePar 
COMMENT                                           (CParagraph 0 (0 0) 1 2 3 0 180) 
COMMENT                                           "Full plasmid sequencing for Add-BGFP-FasL-Ires-FADD  Max recorded sequencing read = 639 bases.  Perfect match Tm = 59.3 C, although only 17 nt are required to match.  The actual sequence of the primer is gcagaatggt agctggattg tagctg." 
COMMENT                                           1) 
COMMENT                                     #213=(CLinePar 
COMMENT                                           (CParagraph 0 (0 0) 1 2 3 0 180) 
COMMENT                                           "Original Location Description:" 1) 
COMMENT                                     #214=(CLinePar 
COMMENT                                           (CParagraph 0 (0 0) 1 2 3 0 180) 
COMMENT                                           "   complement(1135..1160)" 1))) 
COMMENT                                   "HGTI-1866_Max=639") 
COMMENT                             #215=(CFolderPar 
COMMENT                                   (CGroupPar 
COMMENT                                    (CParagraph 1209 (3 #30# 0) 1 2 2 0 194) 
COMMENT                                    (CObjectList 
COMMENT                                     #216=(CLinePar 
COMMENT                                           (CParagraph 0 (0 0) 1 2 3 0 180) 
COMMENT                                           "Start: 1209  End: 1243" 1) 
COMMENT                                     #217=(CLinePar 
COMMENT                                           (CParagraph 0 (0 0) 1 2 3 0 180) 
COMMENT                                           "New 5xx sequencing primer for B-globin constructs.  Same position as JSL-70, but longer with a Tm at 66C.  Max recorded sequencing read = 783 bases.  Perfect match Tm = 65.5 C, although only 17 nt are required to match. The actual sequence of the primer is GGCCCTTTTG CTAATCATGT TCATACCTCT TATCT." 
COMMENT                                           1) 
COMMENT                                     #218=(CLinePar 
COMMENT                                           (CParagraph 0 (0 0) 1 2 3 0 180) 
COMMENT                                           "Original Location Description:" 1) 
COMMENT                                     #219=(CLinePar 
COMMENT                                           (CParagraph 0 (0 0) 1 2 3 0 180) 
COMMENT                                           "   1209..1243" 1))) 
COMMENT                                   "HGTI-1732_Max=783") 
COMMENT                             #220=(CFolderPar 
COMMENT                                   (CGroupPar 
COMMENT                                    (CParagraph 1224 (3 #28# 0) 1 2 2 0 194) 
COMMENT                                    (CObjectList 
COMMENT                                     #221=(CLinePar 
COMMENT                                           (CParagraph 0 (0 0) 1 2 3 0 180) 
COMMENT                                           "Start: 1224  End: 1244" 1) 
COMMENT                                     #222=(CLinePar 
COMMENT                                           (CParagraph 0 (0 0) 1 2 3 0 180) 
COMMENT                                           "Jeng Shin designed sequencing primer @ 5xx end of MDM2b polylinker facing towards gene.  xx723 is longer, higher Tm versionxx.  Max recorded sequencing read = 0 bases.  Perfect match Tm = 40.3 C, although only 17 nt are required to match.  The actual sequence of the primer is CATGTTCATA CCTCTTATCT T." 
COMMENT                                           1) 
COMMENT                                     #223=(CLinePar 
COMMENT                                           (CParagraph 0 (0 0) 1 2 3 0 180) 
COMMENT                                           "Original Location Description:" 1) 
COMMENT                                     #224=(CLinePar 
COMMENT                                           (CParagraph 0 (0 0) 1 2 3 0 180) 
COMMENT                                           "   1224..1244" 1))) 
COMMENT                                   "HGTI-1278_Max=0") 
COMMENT                             #225=(CFolderPar 
COMMENT                                   (CGroupPar 
COMMENT                                    (CParagraph 1226 (3 #57# 0) 1 2 2 0 194) 
COMMENT                                    (CObjectList 
COMMENT                                     #226=(CLinePar 
COMMENT                                           (CParagraph 0 (0 0) 1 2 3 0 180) 
COMMENT                                           "Start: 1226  End: 1253" 1) 
COMMENT                                     #227=(CLinePar 
COMMENT                                           (CParagraph 0 (0 0) 1 2 3 0 180) 
COMMENT                                           "sFlt clone Add-musFlt-mIg: sequencing ORF  Max recorded sequencing read = 0 bases.  Perfect match Tm = 59.3 C, although only 17 nt are required to match.  The actual sequence of the primer is TGTTCATACC TCTTATCTTC CTCCCACA." 
COMMENT                                           1) 
COMMENT                                     #228=(CLinePar 
COMMENT                                           (CParagraph 0 (0 0) 1 2 3 0 180) 
COMMENT                                           "Original Location Description:" 1) 
COMMENT                                     #229=(CLinePar 
COMMENT                                           (CParagraph 0 (0 0) 1 2 3 0 180) 
COMMENT                                           "   1226..1253" 1))) 
COMMENT                                   "HGTI-2144_Max=0") 
COMMENT                             #230=(CFolderPar 
COMMENT                                   (CGroupPar 
COMMENT                                    (CParagraph 1473 (3 #24# 0) 1 2 2 0 194) 
COMMENT                                    (CObjectList 
COMMENT                                     #231=(CLinePar 
COMMENT                                           (CParagraph 0 (0 0) 1 2 3 0 180) 
COMMENT                                           "Start: 1473  End: 1497 (Complementary)" 
COMMENT                                           1) 
COMMENT                                     #232=(CLinePar 
COMMENT                                           (CParagraph 0 (0 0) 1 2 3 0 180) 
COMMENT                                           "Sequencing primers for HIV strain HXB2 construct.  Max recorded sequencing read =  bases.  Perfect match Tm = 64.9 C, although only 17 nt are required to match.  The actual sequence of the primer is GCTCTTCGTC GCTGTCTCCG CTTCT." 
COMMENT                                           1) 
COMMENT                                     #233=(CLinePar 
COMMENT                                           (CParagraph 0 (0 0) 1 2 3 0 180) 
COMMENT                                           "Original Location Description:" 1) 
COMMENT                                     #234=(CLinePar 
COMMENT                                           (CParagraph 0 (0 0) 1 2 3 0 180) 
COMMENT                                           "   complement(1473..1497)" 1))) 
COMMENT                                   "HGTI-1121_Max=") 
COMMENT                             #235=(CFolderPar 
COMMENT                                   (CGroupPar 
COMMENT                                    (CParagraph 1675 (3 #29# 0) 1 2 2 0 194) 
COMMENT                                    (CObjectList 
COMMENT                                     #236=(CLinePar 
COMMENT                                           (CParagraph 0 (0 0) 1 2 3 0 180) 
COMMENT                                           "Start: 1675  End: 1692 (Complementary)" 
COMMENT                                           1) 
COMMENT                                     #237=(CLinePar 
COMMENT                                           (CParagraph 0 (0 0) 1 2 3 0 180) 
COMMENT                                           "Jeng Shin designed sequencing primer @ 3xx end of MDM2b polylinker facing towards gene.New incarnation is 3149, reordered 1xx29xx01.  Max recorded sequencing read =  bases.  Perfect match Tm = 54.2 C, although only 17 nt are required to match.  The actual sequence of the primer is gccagggcat tagccaca." 
COMMENT                                           1) 
COMMENT                                     #238=(CLinePar 
COMMENT                                           (CParagraph 0 (0 0) 1 2 3 0 180) 
COMMENT                                           "Original Location Description:" 1) 
COMMENT                                     #239=(CLinePar 
COMMENT                                           (CParagraph 0 (0 0) 1 2 3 0 180) 
COMMENT                                           "   complement(1675..1692)" 1))) 
COMMENT                                   "HGTI-1279_Max=") 
COMMENT                             #240=(CFolderPar 
COMMENT                                   (CGroupPar 
COMMENT                                    (CParagraph 1798 (3 #35# 0) 1 2 2 0 194) 
COMMENT                                    (CObjectList 
COMMENT                                     #241=(CLinePar 
COMMENT                                           (CParagraph 0 (0 0) 1 2 3 0 180) 
COMMENT                                           "Start: 1798  End: 1826" 1) 
COMMENT                                     #242=(CLinePar 
COMMENT                                           (CParagraph 0 (0 0) 1 2 3 0 180) 
COMMENT                                           "Full plasmid sequencing for Add-BGFP-FasL-Ires-FADD  Max recorded sequencing read = 379 bases.  Perfect match Tm = 59.8 C, although only 17 nt are required to match.  The actual sequence of the primer is agcatctgga ttctgcctaa taaaaaaca." 
COMMENT                                           1) 
COMMENT                                     #243=(CLinePar 
COMMENT                                           (CParagraph 0 (0 0) 1 2 3 0 180) 
COMMENT                                           "Original Location Description:" 1) 
COMMENT                                     #244=(CLinePar 
COMMENT                                           (CParagraph 0 (0 0) 1 2 3 0 180) 
COMMENT                                           "   1798..1826" 1))) 
COMMENT                                   "HGTI-1843_Max=379") 
COMMENT                             #245=(CFolderPar 
COMMENT                                   (CGroupPar 
COMMENT                                    (CParagraph 1883 (3 #47# 0) 1 2 2 0 194) 
COMMENT                                    (CObjectList 
COMMENT                                     #246=(CLinePar 
COMMENT                                           (CParagraph 0 (0 0) 1 2 3 0 180) 
COMMENT                                           "Start: 1883  End: 1907 (Complementary)" 
COMMENT                                           1) 
COMMENT                                     #247=(CLinePar 
COMMENT                                           (CParagraph 0 (0 0) 1 2 3 0 180) 
COMMENT                                           "Full plasmid sequencing for Add-BGFP-FasL-Ires-FADD  Max recorded sequencing read = 692 bases.  Perfect match Tm = 58.1 C, although only 17 nt are required to match.  The actual sequence of the primer is ttaaatgcac tgacctccca cattc." 
COMMENT                                           1) 
COMMENT                                     #248=(CLinePar 
COMMENT                                           (CParagraph 0 (0 0) 1 2 3 0 180) 
COMMENT                                           "Original Location Description:" 1) 
COMMENT                                     #249=(CLinePar 
COMMENT                                           (CParagraph 0 (0 0) 1 2 3 0 180) 
COMMENT                                           "   complement(1883..1907)" 1))) 
COMMENT                                   "HGTI-1874_Max=692") 
COMMENT                             #250=(CFolderPar 
COMMENT                                   (CGroupPar 
COMMENT                                    (CParagraph 2099 (3 #36# 0) 1 2 2 0 194) 
COMMENT                                    (CObjectList 
COMMENT                                     #251=(CLinePar 
COMMENT                                           (CParagraph 0 (0 0) 1 2 3 0 180) 
COMMENT                                           "Start: 2099  End: 2132" 1) 
COMMENT                                     #252=(CLinePar 
COMMENT                                           (CParagraph 0 (0 0) 1 2 3 0 180) 
COMMENT                                           "Full plasmid sequencing for Add-BGFP-FasL-Ires-FADD  Max recorded sequencing read = 643 bases.  Perfect match Tm = 59.1 C, although only 17 nt are required to match.  The actual sequence of the primer is ttttacatta cttattgttt tagctgtcct catg." 
COMMENT                                           1) 
COMMENT                                     #253=(CLinePar 
COMMENT                                           (CParagraph 0 (0 0) 1 2 3 0 180) 
COMMENT                                           "Original Location Description:" 1) 
COMMENT                                     #254=(CLinePar 
COMMENT                                           (CParagraph 0 (0 0) 1 2 3 0 180) 
COMMENT                                           "   2099..2132" 1))) 
COMMENT                                   "HGTI-1844_Max=643") 
COMMENT                             #255=(CFolderPar 
COMMENT                                   (CGroupPar 
COMMENT                                    (CParagraph 2178 (3 #48# 0) 1 2 2 0 194) 
COMMENT                                    (CObjectList 
COMMENT                                     #256=(CLinePar 
COMMENT                                           (CParagraph 0 (0 0) 1 2 3 0 180) 
COMMENT                                           "Start: 2178  End: 2208 (Complementary)" 
COMMENT                                           1) 
COMMENT                                     #257=(CLinePar 
COMMENT                                           (CParagraph 0 (0 0) 1 2 3 0 180) 
COMMENT                                           "Full plasmid sequencing for Add-BGFP-FasL-Ires-FADD  Max recorded sequencing read = 610 bases.  Perfect match Tm = 59.5 C, although only 17 nt are required to match.  The actual sequence of the primer is tatctctaag caagagaact gagtggagtc a." 
COMMENT                                           1) 
COMMENT                                     #258=(CLinePar 
COMMENT                                           (CParagraph 0 (0 0) 1 2 3 0 180) 
COMMENT                                           "Original Location Description:" 1) 
COMMENT                                     #259=(CLinePar 
COMMENT                                           (CParagraph 0 (0 0) 1 2 3 0 180) 
COMMENT                                           "   complement(2178..2208)" 1))) 
COMMENT                                   "HGTI-1875_Max=610") 
COMMENT                             #260=(CFolderPar 
COMMENT                                   (CGroupPar 
COMMENT                                    (CParagraph 2441 (3 #42# 0) 1 2 2 0 194) 
COMMENT                                    (CObjectList 
COMMENT                                     #261=(CLinePar 
COMMENT                                           (CParagraph 0 (0 0) 1 2 3 0 180) 
COMMENT                                           "Start: 2441  End: 2471 (Complementary)" 
COMMENT                                           1) 
COMMENT                                     #262=(CLinePar 
COMMENT                                           (CParagraph 0 (0 0) 1 2 3 0 180) 
COMMENT                                           "Full plasmid sequencing for Add-BGFP-FasL-Ires-FADD  Max recorded sequencing read = 711 bases.  Perfect match Tm = 58.3 C, although only 17 nt are required to match.  The actual sequence of the primer is gacattaacc tataaaaata ggcgtatcac g." 
COMMENT                                           1) 
COMMENT                                     #263=(CLinePar 
COMMENT                                           (CParagraph 0 (0 0) 1 2 3 0 180) 
COMMENT                                           "Original Location Description:" 1) 
COMMENT                                     #264=(CLinePar 
COMMENT                                           (CParagraph 0 (0 0) 1 2 3 0 180) 
COMMENT                                           "   complement(2441..2471)" 1))) 
COMMENT                                   "HGTI-1856_Max=711") 
COMMENT                             #265=(CFolderPar 
COMMENT                                   (CGroupPar 
COMMENT                                    (CParagraph 2662 (3 #54# 0) 1 2 2 0 194) 
COMMENT                                    (CObjectList 
COMMENT                                     #266=(CLinePar 
COMMENT                                           (CParagraph 0 (0 0) 1 2 3 0 180) 
COMMENT                                           "Start: 2662  End: 2682" 1) 
COMMENT                                     #267=(CLinePar 
COMMENT                                           (CParagraph 0 (0 0) 1 2 3 0 180) 
COMMENT                                           "Full plasmid sequencing for Add-BGFP-FasL-Ires-FADD  Max recorded sequencing read = 647 bases.  Perfect match Tm = 60.2 C, although only 17 nt are required to match.  The actual sequence of the primer is ccttttttgc ggcattttgc c." 
COMMENT                                           1) 
COMMENT                                     #268=(CLinePar 
COMMENT                                           (CParagraph 0 (0 0) 1 2 3 0 180) 
COMMENT                                           "Original Location Description:" 1) 
COMMENT                                     #269=(CLinePar 
COMMENT                                           (CParagraph 0 (0 0) 1 2 3 0 180) 
COMMENT                                           "   2662..2682" 1))) 
COMMENT                                   "HGTI-1886_Max=647") 
COMMENT                             #270=(CFolderPar 
COMMENT                                   (CGroupPar 
COMMENT                                    (CParagraph 2748 (3 #41# 0) 1 2 2 0 194) 
COMMENT                                    (CObjectList 
COMMENT                                     #271=(CLinePar 
COMMENT                                           (CParagraph 0 (0 0) 1 2 3 0 180) 
COMMENT                                           "Start: 2748  End: 2771 (Complementary)" 
COMMENT                                           1) 
COMMENT                                     #272=(CLinePar 
COMMENT                                           (CParagraph 0 (0 0) 1 2 3 0 180) 
COMMENT                                           "Full plasmid sequencing for Add-BGFP-FasL-Ires-FADD  Max recorded sequencing read = 661 bases.  Perfect match Tm = 58.0 C, although only 17 nt are required to match.  The actual sequence of the primer is atccagttcg atgtaaccca ctcg." 
COMMENT                                           1) 
COMMENT                                     #273=(CLinePar 
COMMENT                                           (CParagraph 0 (0 0) 1 2 3 0 180) 
COMMENT                                           "Original Location Description:" 1) 
COMMENT                                     #274=(CLinePar 
COMMENT                                           (CParagraph 0 (0 0) 1 2 3 0 180) 
COMMENT                                           "   complement(2748..2771)" 1))) 
COMMENT                                   "HGTI-1855_Max=661") 
COMMENT                             #275=(CFolderPar 
COMMENT                                   (CGroupPar 
COMMENT                                    (CParagraph 2962 (3 #53# 0) 1 2 2 0 194) 
COMMENT                                    (CObjectList 
COMMENT                                     #276=(CLinePar 
COMMENT                                           (CParagraph 0 (0 0) 1 2 3 0 180) 
COMMENT                                           "Start: 2962  End: 2989" 1) 
COMMENT                                     #277=(CLinePar 
COMMENT                                           (CParagraph 0 (0 0) 1 2 3 0 180) 
COMMENT                                           "Full plasmid sequencing for Add-BGFP-FasL-Ires-FADD  Max recorded sequencing read = 654 bases.  Perfect match Tm = 60.0 C, although only 17 nt are required to match.  The actual sequence of the primer is cggatggcat gacagtaaga gaattatg." 
COMMENT                                           1) 
COMMENT                                     #278=(CLinePar 
COMMENT                                           (CParagraph 0 (0 0) 1 2 3 0 180) 
COMMENT                                           "Original Location Description:" 1) 
COMMENT                                     #279=(CLinePar 
COMMENT                                           (CParagraph 0 (0 0) 1 2 3 0 180) 
COMMENT                                           "   2962..2989" 1))) 
COMMENT                                   "HGTI-1885_Max=654") 
COMMENT                             #280=(CFolderPar 
COMMENT                                   (CGroupPar 
COMMENT                                    (CParagraph 3051 (3 #40# 0) 1 2 2 0 194) 
COMMENT                                    (CObjectList 
COMMENT                                     #281=(CLinePar 
COMMENT                                           (CParagraph 0 (0 0) 1 2 3 0 180) 
COMMENT                                           "Start: 3051  End: 3071 (Complementary)" 
COMMENT                                           1) 
COMMENT                                     #282=(CLinePar 
COMMENT                                           (CParagraph 0 (0 0) 1 2 3 0 180) 
COMMENT                                           "Full plasmid sequencing for Add-BGFP-FasL-Ires-FADD  Max recorded sequencing read = 650 bases.  Perfect match Tm = 58.4 C, although only 17 nt are required to match.  The actual sequence of the primer is agcggttagc tccttcggtc c." 
COMMENT                                           1) 
COMMENT                                     #283=(CLinePar 
COMMENT                                           (CParagraph 0 (0 0) 1 2 3 0 180) 
COMMENT                                           "Original Location Description:" 1) 
COMMENT                                     #284=(CLinePar 
COMMENT                                           (CParagraph 0 (0 0) 1 2 3 0 180) 
COMMENT                                           "   complement(3051..3071)" 1))) 
COMMENT                                   "HGTI-1854_Max=650") 
COMMENT                             #285=(CFolderPar 
COMMENT                                   (CGroupPar 
COMMENT                                    (CParagraph 3262 (3 #52# 0) 1 2 2 0 194) 
COMMENT                                    (CObjectList 
COMMENT                                     #286=(CLinePar 
COMMENT                                           (CParagraph 0 (0 0) 1 2 3 0 180) 
COMMENT                                           "Start: 3262  End: 3286" 1) 
COMMENT                                     #287=(CLinePar 
COMMENT                                           (CParagraph 0 (0 0) 1 2 3 0 180) 
COMMENT                                           "Full plasmid sequencing for Add-BGFP-FasL-Ires-FADD  Max recorded sequencing read = 593 bases.  Perfect match Tm = 59.6 C, although only 17 nt are required to match.  The actual sequence of the primer is ataaagttgc aggaccactt ctgcg." 
COMMENT                                           1) 
COMMENT                                     #288=(CLinePar 
COMMENT                                           (CParagraph 0 (0 0) 1 2 3 0 180) 
COMMENT                                           "Original Location Description:" 1) 
COMMENT                                     #289=(CLinePar 
COMMENT                                           (CParagraph 0 (0 0) 1 2 3 0 180) 
COMMENT                                           "   3262..3286" 1))) 
COMMENT                                   "HGTI-1884_Max=593") 
COMMENT                             #290=(CFolderPar 
COMMENT                                   (CGroupPar 
COMMENT                                    (CParagraph 3350 (3 #39# 0) 1 2 2 0 194) 
COMMENT                                    (CObjectList 
COMMENT                                     #291=(CLinePar 
COMMENT                                           (CParagraph 0 (0 0) 1 2 3 0 180) 
COMMENT                                           "Start: 3350  End: 3371 (Complementary)" 
COMMENT                                           1) 
COMMENT                                     #292=(CLinePar 
COMMENT                                           (CParagraph 0 (0 0) 1 2 3 0 180) 
COMMENT                                           "Full plasmid sequencing for Add-BGFP-FasL-Ires-FADD  Max recorded sequencing read = 0 bases.  Perfect match Tm = 61.0 C, although only 17 nt are required to match.  The actual sequence of the primer is ccccagtgct gcaatgatac cg." 
COMMENT                                           1) 
COMMENT                                     #293=(CLinePar 
COMMENT                                           (CParagraph 0 (0 0) 1 2 3 0 180) 
COMMENT                                           "Original Location Description:" 1) 
COMMENT                                     #294=(CLinePar 
COMMENT                                           (CParagraph 0 (0 0) 1 2 3 0 180) 
COMMENT                                           "   complement(3350..3371)" 1))) 
COMMENT                                   "HGTI-1853_Max=0") 
COMMENT                             #295=(CFolderPar 
COMMENT                                   (CGroupPar 
COMMENT                                    (CParagraph 3562 (3 #51# 0) 1 2 2 0 194) 
COMMENT                                    (CObjectList 
COMMENT                                     #296=(CLinePar 
COMMENT                                           (CParagraph 0 (0 0) 1 2 3 0 180) 
COMMENT                                           "Start: 3562  End: 3590" 1) 
COMMENT                                     #297=(CLinePar 
COMMENT                                           (CParagraph 0 (0 0) 1 2 3 0 180) 
COMMENT                                           "Full plasmid sequencing for Add-BGFP-FasL-Ires-FADD  Max recorded sequencing read = 564 bases.  Perfect match Tm = 58.2 C, although only 17 nt are required to match.  The actual sequence of the primer is tgaagatcct ttttgataat ctcatgacc." 
COMMENT                                           1) 
COMMENT                                     #298=(CLinePar 
COMMENT                                           (CParagraph 0 (0 0) 1 2 3 0 180) 
COMMENT                                           "Original Location Description:" 1) 
COMMENT                                     #299=(CLinePar 
COMMENT                                           (CParagraph 0 (0 0) 1 2 3 0 180) 
COMMENT                                           "   3562..3590" 1))) 
COMMENT                                   "HGTI-1883_Max=564") 
COMMENT                             #300=(CFolderPar 
COMMENT                                   (CGroupPar 
COMMENT                                    (CParagraph 3642 (3 #38# 0) 1 2 2 0 194) 
COMMENT                                    (CObjectList 
COMMENT                                     #301=(CLinePar 
COMMENT                                           (CParagraph 0 (0 0) 1 2 3 0 180) 
COMMENT                                           "Start: 3642  End: 3671 (Complementary)" 
COMMENT                                           1) 
COMMENT                                     #302=(CLinePar 
COMMENT                                           (CParagraph 0 (0 0) 1 2 3 0 180) 
COMMENT                                           "Full plasmid sequencing for Add-BGFP-FasL-Ires-FADD  Max recorded sequencing read = 372 bases.  Perfect match Tm = 58.8 C, although only 17 nt are required to match.  The actual sequence of the primer is aaaaggatct caagaagatc ctttgatctt ." 
COMMENT                                           1) 
COMMENT                                     #303=(CLinePar 
COMMENT                                           (CParagraph 0 (0 0) 1 2 3 0 180) 
COMMENT                                           "Original Location Description:" 1) 
COMMENT                                     #304=(CLinePar 
COMMENT                                           (CParagraph 0 (0 0) 1 2 3 0 180) 
COMMENT                                           "   complement(3642..3671)" 1))) 
COMMENT                                   "HGTI-1852_Max=372") 
COMMENT                             #305=(CFolderPar 
COMMENT                                   (CGroupPar 
COMMENT                                    (CParagraph 3862 (3 #50# 0) 1 2 2 0 194) 
COMMENT                                    (CObjectList 
COMMENT                                     #306=(CLinePar 
COMMENT                                           (CParagraph 0 (0 0) 1 2 3 0 180) 
COMMENT                                           "Start: 3862  End: 3889" 1) 
COMMENT                                     #307=(CLinePar 
COMMENT                                           (CParagraph 0 (0 0) 1 2 3 0 180) 
COMMENT                                           "Full plasmid sequencing for Add-BGFP-FasL-Ires-FADD  Max recorded sequencing read = 565 bases.  Perfect match Tm = 60.5 C, although only 17 nt are required to match.  The actual sequence of the primer is catacctcgc tctgctaatc ctgttacc." 
COMMENT                                           1) 
COMMENT                                     #308=(CLinePar 
COMMENT                                           (CParagraph 0 (0 0) 1 2 3 0 180) 
COMMENT                                           "Original Location Description:" 1) 
COMMENT                                     #309=(CLinePar 
COMMENT                                           (CParagraph 0 (0 0) 1 2 3 0 180) 
COMMENT                                           "   3862..3889" 1))) 
COMMENT                                   "HGTI-1882_Max=565") 
COMMENT                             #310=(CFolderPar 
COMMENT                                   (CGroupPar 
COMMENT                                    (CParagraph 3953 (3 #37# 0) 1 2 2 0 194) 
COMMENT                                    (CObjectList 
COMMENT                                     #311=(CLinePar 
COMMENT                                           (CParagraph 0 (0 0) 1 2 3 0 180) 
COMMENT                                           "Start: 3953  End: 3971 (Complementary)" 
COMMENT                                           1) 
COMMENT                                     #312=(CLinePar 
COMMENT                                           (CParagraph 0 (0 0) 1 2 3 0 180) 
COMMENT                                           "Full plasmid sequencing for Add-BGFP-FasL-Ires-FADD  Max recorded sequencing read = 601 bases.  Perfect match Tm = 60.1 C, although only 17 nt are required to match.  The actual sequence of the primer is cgaccgctgc gccttatcc." 
COMMENT                                           1) 
COMMENT                                     #313=(CLinePar 
COMMENT                                           (CParagraph 0 (0 0) 1 2 3 0 180) 
COMMENT                                           "Original Location Description:" 1) 
COMMENT                                     #314=(CLinePar 
COMMENT                                           (CParagraph 0 (0 0) 1 2 3 0 180) 
COMMENT                                           "   complement(3953..3971)" 1))) 
COMMENT                                   "HGTI-1851_Max=601") 
COMMENT                             #315=(CFolderPar 
COMMENT                                   (CGroupPar 
COMMENT                                    (CParagraph 4162 (3 #49# 0) 1 2 2 0 194) 
COMMENT                                    (CObjectList 
COMMENT                                     #316=(CLinePar 
COMMENT                                           (CParagraph 0 (0 0) 1 2 3 0 180) 
COMMENT                                           "Start: 4162  End: 4187" 1) 
COMMENT                                     #317=(CLinePar 
COMMENT                                           (CParagraph 0 (0 0) 1 2 3 0 180) 
COMMENT                                           "Full plasmid sequencing for Add-BGFP-FasL-Ires-FADD  Max recorded sequencing read = 511 bases.  Perfect match Tm = 59 C, although only 17 nt are required to match.  The actual sequence of the primer is atctttatag tcctgtcggg tttcgc." 
COMMENT                                           1) 
COMMENT                                     #318=(CLinePar 
COMMENT                                           (CParagraph 0 (0 0) 1 2 3 0 180) 
COMMENT                                           "Original Location Description:" 1) 
COMMENT                                     #319=(CLinePar 
COMMENT                                           (CParagraph 0 (0 0) 1 2 3 0 180) 
COMMENT                                           "   4162..4187" 1))) 
COMMENT                                   "HGTI-1881_Max=511") 
COMMENT                             #320=(CFolderPar 
COMMENT                                   (CGroupPar 
COMMENT                                    (CParagraph 4670 (3 #31# 0) 1 2 2 0 194) 
COMMENT                                    (CObjectList 
COMMENT                                     #321=(CLinePar 
COMMENT                                           (CParagraph 0 (0 0) 1 2 3 0 180) 
COMMENT                                           "Start: 4670  End: 4695" 1) 
COMMENT                                     #322=(CLinePar 
COMMENT                                           (CParagraph 0 (0 0) 1 2 3 0 180) 
COMMENT                                           "Full plasmid sequencing for Add-BGFP-FasL-Ires-FADD  Max recorded sequencing read = 662 bases.  Perfect match Tm = 60.7 C, although only 17 nt are required to match.  The actual sequence of the primer is agcgagaaga atcataatgg ggaagg." 
COMMENT                                           1) 
COMMENT                                     #323=(CLinePar 
COMMENT                                           (CParagraph 0 (0 0) 1 2 3 0 180) 
COMMENT                                           "Original Location Description:" 1) 
COMMENT                                     #324=(CLinePar 
COMMENT                                           (CParagraph 0 (0 0) 1 2 3 0 180) 
COMMENT                                           "   4670..4695" 1))) 
COMMENT                                   "HGTI-1828_Max=662") 
COMMENT                             #325=(CFolderPar 
COMMENT                                   (CGroupPar 
COMMENT                                    (CParagraph 4742 (3 #22# 0) 1 2 2 0 194) 
COMMENT                                    (CObjectList 
COMMENT                                     #326=(CLinePar 
COMMENT                                           (CParagraph 0 (0 0) 1 2 3 0 180) 
COMMENT                                           "Start: 4742  End: 4768 (Complementary)" 
COMMENT                                           1) 
COMMENT                                     #327=(CLinePar 
COMMENT                                           (CParagraph 0 (0 0) 1 2 3 0 180) 
COMMENT                                           "Add-musFLT-mIg Plasmid record #912  Max recorded sequencing read = 618 bases.  Perfect match Tm = 59.3 C, although only 17 nt are required to match. The actual sequence of the primer is tccagaagta gtgaggaggc ttttttg." 
COMMENT                                           1) 
COMMENT                                     #328=(CLinePar 
COMMENT                                           (CParagraph 0 (0 0) 1 2 3 0 180) 
COMMENT                                           "Original Location Description:" 1) 
COMMENT                                     #329=(CLinePar 
COMMENT                                           (CParagraph 0 (0 0) 1 2 3 0 180) 
COMMENT                                           "   complement(4742..4768)" 1))) 
COMMENT                                   "HGTI-8_Max=618"))) 
COMMENT                           "Primer Binding Site (36 total)") 
COMMENT                     #330=(CFolderPar 
COMMENT                           (CGroupPar (CParagraph 30 (7 30 0) 1 1 1 0 178) 
COMMENT                            (CObjectList 
COMMENT                             #331=(CFolderPar 
COMMENT                                   (CGroupPar 
COMMENT                                    (CParagraph 9 (3 #17# 0) 1 2 2 0 194) 
COMMENT                                    (CObjectList 
COMMENT                                     #332=(CLinePar 
COMMENT                                           (CParagraph 0 (0 0) 1 2 3 0 180) 
COMMENT                                           "Start: 9     End: 679 " 1) 
COMMENT                                     #333=(CLinePar 
COMMENT                                           (CParagraph 0 (0 0) 1 2 3 0 180) 
COMMENT                                           "CMV promoter.  Transcription starts with next base.  5 prime end represents complete extent of the CMV promoter in MDM based plasmids, which corresponds to positions 471..1141 of hCMVie genbank record accession X03922." 
COMMENT                                           1) 
COMMENT                                     #334=(CLinePar 
COMMENT                                           (CParagraph 0 (0 0) 1 2 3 0 180) 
COMMENT                                           "Original Location Description:" 1) 
COMMENT                                     #335=(CLinePar 
COMMENT                                           (CParagraph 0 (0 0) 1 2 3 0 180) 
COMMENT                                           "   9..679" 1))) "CMV") 
COMMENT                             #336=(CFolderPar 
COMMENT                                   (CGroupPar 
COMMENT                                    (CParagraph 96 (3 #20# 0) 1 2 2 0 194) 
COMMENT                                    (CObjectList 
COMMENT                                     #337=(CLinePar 
COMMENT                                           (CParagraph 0 (0 0) 1 2 3 0 180) 
COMMENT                                           "Start: 96    End: 679 " 1) 
COMMENT                                     #338=(CLinePar 
COMMENT                                           (CParagraph 0 (0 0) 1 2 3 0 180) 
COMMENT                                           "CMV promoter.  Transcription starts with next base.  5 prime end starts at Spe I site only.  The CMV region in this construct may extend further upstream." 
COMMENT                                           1) 
COMMENT                                     #339=(CLinePar 
COMMENT                                           (CParagraph 0 (0 0) 1 2 3 0 180) 
COMMENT                                           "Original Location Description:" 1) 
COMMENT                                     #340=(CLinePar 
COMMENT                                           (CParagraph 0 (0 0) 1 2 3 0 180) 
COMMENT                                           "   96..679" 1))) "CMV"))) 
COMMENT                           "Promoter Prokaryotic (2 total)"))) "Feature Map") 
COMMENT              #341=(CFolderPar 
COMMENT                    (CGroupPar (CParagraph 13 (0 0) 1 1 0 0 178) 
COMMENT                     (CObjectList 
COMMENT                      #342=(CRSFolderPar 
COMMENT                            (CFolderPar 
COMMENT                             (CGroupPar (CParagraph 22123656 (8 0) 1 1 1 0 178) 
COMMENT                              (CObjectList 
COMMENT                               #343=(CGroupPar 
COMMENT                                     (CParagraph 0 (10 #0# 0) 1 2 2 0 180) 
COMMENT                                     (CObjectList 
COMMENT                                      #344=(CLinePar 
COMMENT                                            (CParagraph 0 (1 #0# 1) 1 2 2 0 191) 
COMMENT                                            " N1: 2744 " 1) 
COMMENT                                      #345=(CLinePar 
COMMENT                                            (CParagraph 0 (1 #0# 2) 1 2 2 0 191) 
COMMENT                                            " N2: 3990 " 1))))) "ApaLI: 2 sites") 
COMMENT                            1 5 "GTGCAC" "CACGTG") 
COMMENT                      #346=(CRSFolderPar 
COMMENT                            (CFolderPar 
COMMENT                             (CGroupPar (CParagraph 22102728 (8 0) 1 1 1 0 178) 
COMMENT                              (CObjectList 
COMMENT                               #347=(CGroupPar 
COMMENT                                     (CParagraph 0 (10 #1# 0) 1 2 2 0 180) 
COMMENT                                     (CObjectList 
COMMENT                                      #348=(CLinePar 
COMMENT                                            (CParagraph 0 (1 #1# 1) 1 2 2 0 191) 
COMMENT                                            " N1: 1555 " 1) 
COMMENT                                      #349=(CLinePar 
COMMENT                                            (CParagraph 0 (1 #1# 2) 1 2 2 0 191) 
COMMENT                                            " N2: 1613 " 1))))) "AvaI: 2 sites") 
COMMENT                            1 5 "CYCGRG" "GRGCYC") 
COMMENT                      #350=(CRSFolderPar 
COMMENT                            (CFolderPar 
COMMENT                             (CGroupPar (CParagraph 27745688 (8 0) 1 1 1 0 178) 
COMMENT                              (CObjectList 
COMMENT                               #351=(CGroupPar 
COMMENT                                     (CParagraph 0 (10 #2# 0) 1 2 2 0 180) 
COMMENT                                     (CObjectList 
COMMENT                                      #352=(CLinePar 
COMMENT                                            (CParagraph 0 (1 #2# 1) 1 2 2 0 191) 
COMMENT                                            " N1: 1586 " 1))))) "BamHI: 1 site") 
COMMENT                            1 5 "GGATCC" "CCTAGG") 
COMMENT                      #353=(CRSFolderPar 
COMMENT                            (CFolderPar 
COMMENT                             (CGroupPar (CParagraph 27745584 (8 0) 1 1 1 0 178) 
COMMENT                              (CObjectList 
COMMENT                               #354=(CGroupPar 
COMMENT                                     (CParagraph 0 (10 #3# 0) 1 2 2 0 180) 
COMMENT                                     (CObjectList 
COMMENT                                      #355=(CLinePar 
COMMENT                                            (CParagraph 0 (1 #3# 1) 1 2 2 0 191) 
COMMENT                                            " N1: 1599 " 1))))) "ClaI: 1 site") 
COMMENT                            2 4 "ATCGAT" "TAGCTA") 
COMMENT                      #356=(CRSFolderPar 
COMMENT                            (CFolderPar 
COMMENT                             (CGroupPar (CParagraph 27766040 (8 0) 1 1 1 0 178) 
COMMENT                              (CObjectList 
COMMENT                               #357=(CGroupPar 
COMMENT                                     (CParagraph 0 (10 #4# 0) 1 2 2 0 180) 
COMMENT                                     (CObjectList 
COMMENT                                      #358=(CLinePar 
COMMENT                                            (CParagraph 0 (1 #4# 1) 1 2 2 0 191) 
COMMENT                                            " N1: 1304 " 1))))) "EcoRI: 1 site") 
COMMENT                            1 5 "GAATTC" "CTTAAG") 
COMMENT                      #359=(CRSFolderPar 
COMMENT                            (CFolderPar 
COMMENT                             (CGroupPar (CParagraph 22121456 (8 0) 1 1 1 0 178) 
COMMENT                              (CObjectList 
COMMENT                               #360=(CGroupPar 
COMMENT                                     (CParagraph 0 (10 #5# 0) 1 2 2 0 180) 
COMMENT                                     (CObjectList 
COMMENT                                      #361=(CLinePar 
COMMENT                                            (CParagraph 0 (1 #5# 1) 1 2 2 0 191) 
COMMENT                                            " N1: 1592 " 1))))) 
COMMENT                             "HindIII: 1 site") 1 5 "AAGCTT" "TTCGAA") 
COMMENT                      #362=(CRSFolderPar 
COMMENT                            (CFolderPar 
COMMENT                             (CGroupPar (CParagraph 21946112 (8 0) 1 1 1 0 178) 
COMMENT                              (CObjectList 
COMMENT                               #363=(CGroupPar 
COMMENT                                     (CParagraph 0 (10 #6# 0) 1 2 2 0 180) 
COMMENT                                     (CObjectList 
COMMENT                                      #364=(CLinePar 
COMMENT                                            (CParagraph 0 (1 #6# 1) 1 2 2 0 191) 
COMMENT                                            " N1: 458 " 1))))) "NcoI: 1 site") 1 
COMMENT                            5 "CCATGG" "GGTACC") 
COMMENT                      #365=(CRSFolderPar 
COMMENT                            (CFolderPar 
COMMENT                             (CGroupPar (CParagraph 27721688 (8 0) 1 1 1 0 178) 
COMMENT                              (CObjectList)) "PstI: 0 sites") 5 1 "CTGCAG" 
COMMENT                            "GACGTC") 
COMMENT                      #366=(CRSFolderPar 
COMMENT                            (CFolderPar 
COMMENT                             (CGroupPar (CParagraph 21399984 (8 0) 1 1 1 0 178) 
COMMENT                              (CObjectList)) "SmaI: 0 sites") 3 3 "CCCGGG" 
COMMENT                            "GGGCCC") 
COMMENT                      #367=(CRSFolderPar 
COMMENT                            (CFolderPar 
COMMENT                             (CGroupPar (CParagraph 21399880 (8 0) 1 1 1 0 178) 
COMMENT                              (CObjectList)) "XmaI: 0 sites") 1 5 "CCCGGG" 
COMMENT                            "GGGCCC"))) "Restriction/Methylation Map")))) 
COMMENT       (CGraphView 
COMMENT        (CWStyleSheet 
COMMENT         (CObjectList 
COMMENT          #368=(CWidgetStyle "RSite Label" 1 (LOGPEN 0 0 13408563) 1 0 1 
COMMENT                (LOGFONT 0 0 0 0 400 0 0 0 0 3 2 1 18 "Georgia") 0.555556 0 1 5 
COMMENT                "@N (@S)" 0) 
COMMENT          #369=(CWidgetStyle "Signal Label" 1 (LOGPEN 0 0 0) 1 0 1 
COMMENT                (LOGFONT -9 0 0 0 700 0 0 0 0 3 2 1 34 "Arial") 0.666667 0 1 1 
COMMENT                "@N" 0) 
COMMENT          #370=(CWidgetStyle "Molecule Label 2" 0 0 1 
COMMENT                (LOGFONT 0 0 0 0 400 0 0 0 0 3 2 1 18 "Georgia") 0.555556 0 1 16 
COMMENT                "@L bp" 0) 
COMMENT          #371=(CWidgetStyle "Molecule Label 1" 0 0 1 
COMMENT                (LOGFONT 0 0 0 0 400 0 0 0 0 3 2 1 34 "Verdana") 0.833333 0 1 1 
COMMENT                "@N" 0) 
COMMENT          #372=(CWidgetStyle "Shape 3" 1 (LOGPEN 0 0 3355545) 1 1 
COMMENT                (LOGBRUSH 0 6724095 0) 0 0 1 (LOGSHAPE 9 1 0.8 1.8 0)) 
COMMENT          #373=(CWidgetStyle "Shape 1" 1 (LOGPEN 0 0 6723840) 1 1 
COMMENT                (LOGBRUSH 0 10079334 0) 0 0 1 (LOGSHAPE 9 1 0.8 1.8 0)) 
COMMENT          #374=(CWidgetStyle "Axis" 1 (LOGPEN 0 0 10079436) 2 1 
COMMENT                (LOGBRUSH 0 13434879 0) 0 0 1 (LOGSHAPE 10 1 0 0 0)) 
COMMENT          #375=(CWidgetStyle "Line 2" 1 (LOGPEN 0 0 6723840) 8 0 0 0 1 
COMMENT                (LOGSHAPE 1 1.9 0 0 0)) 
COMMENT          #376=(CWidgetStyle "RSite" 1 (LOGPEN 0 0 10053171) 8 0 0 0 1 
COMMENT                (LOGSHAPE 1 1.9 0 0 0)) 
COMMENT          #377=(CWidgetStyle "Short Signal" 1 (LOGPEN 0 0 13395507) 10 0 0 0 1 
COMMENT                (LOGSHAPE 1 1.9 0 0 0)) 
COMMENT          #378=(CWidgetStyle "Uniq RSite Label" 1 (LOGPEN 0 0 153) 1 0 1 
COMMENT                (LOGFONT 0 0 0 0 400 0 0 0 0 3 2 1 18 "Georgia") 0.555556 128 1 
COMMENT                5 "@N (@S)" 0) 
COMMENT          #379=(CWidgetStyle "Vanilla" 1 (LOGPEN 0 0 0) 1 1 
COMMENT                (LOGBRUSH 0 16777215 0) 1 
COMMENT                (LOGFONT 0 0 0 0 400 0 0 0 0 7 48 2 18 "Times New Roman") 0.8 0 
COMMENT                1 2 "?" 0) 
COMMENT          #380=(CWidgetStyle "Mark 1" 0 0 1 
COMMENT                (LOGFONT 0 0 0 0 400 0 0 0 2 7 48 2 2 "Windings") 0.7 0 1 2 "?" 
COMMENT                0) 
COMMENT          #381=(CWidgetStyle "Motif Label" 1 (LOGPEN 0 0 16744512) 1 0 1 
COMMENT                (LOGFONT 0 0 0 0 400 0 0 0 0 3 2 1 34 "Arial") 0.611111 8388608 
COMMENT                1 65535 "@N (@H)" 0) 
COMMENT          #382=(CWidgetStyle "Fragment Label 2" 1 (LOGPEN 0 0 0) 1 0 1 
COMMENT                (LOGFONT 0 0 0 0 400 0 0 0 0 3 2 1 49 "Courier New") 1.05 0 1 48 
COMMENT                "@F bp (molecule @L bp)" 0) 
COMMENT          #383=(CWidgetStyle "Fragment Label 1" 1 (LOGPEN 0 0 0) 1 0 1 
COMMENT                (LOGFONT 0 0 0 0 400 0 0 0 0 3 2 1 34 "Arial") 0.91 0 1 1 
COMMENT                "Fragment of @N" 0) 
COMMENT          #384=(CWidgetStyle "Shape 4" 1 (LOGPEN 0 0 0) 1 1 
COMMENT                (LOGBRUSH 2 8388608 5) 0 0 0) 
COMMENT          #385=(CWidgetStyle "Shape 2" 1 (LOGPEN 0 0 0) 1 1 (LOGBRUSH 0 128 0) 0 
COMMENT                0 0) 
COMMENT          #386=(CWidgetStyle "Shape 0" 1 (LOGPEN 0 0 0) 1 1 (LOGBRUSH 0 0 0) 0 0 
COMMENT                0) 
COMMENT          #387=(CWidgetStyle "ORF" 1 (LOGPEN 0 0 16384) 8 0 0 0 1 
COMMENT                (LOGSHAPE 7 0.2 3.41182 2.86186 0.609808)) 
COMMENT          #388=(CWidgetStyle "Line 4" 1 (LOGPEN 0 0 32768) 8 0 0 0 0) 
COMMENT          #389=(CWidgetStyle "Line 3" 1 (LOGPEN 0 0 16711680) 8 0 0 0 0) 
COMMENT          #390=(CWidgetStyle "Line 1" 1 (LOGPEN 0 0 16711680) 1 0 0 0 0) 
COMMENT          #391=(CWidgetStyle "Short Promoter" 1 (LOGPEN 0 0 128) 6 0 0 0 0) 
COMMENT          #392=(CWidgetStyle "Motif" 1 (LOGPEN 0 0 0) 1 0 0 0 0) 
COMMENT          #393=(CWidgetStyle "Line 0" 1 (LOGPEN 0 0 0) 8 0 0 0 0) 
COMMENT          #394=(CWidgetStyle "Void" 0 0 0 0 0) 
COMMENT          #395=(CWidgetStyle "General Label" 1 (LOGPEN 0 0 0) 1 0 1 
COMMENT                (LOGFONT 0 0 0 0 400 0 0 0 0 3 2 1 18 "Times New Roman") 0.91 0 
COMMENT                1 3 "@T @N " 0) 
COMMENT          #396=(CWidgetStyle "Position" 1 (LOGPEN 0 0 0) 1 0 0 0 0) 
COMMENT          #397=(CWidgetStyle "Annotation" 0 0 1 
COMMENT                (LOGFONT 0 0 0 0 400 0 0 0 0 3 2 1 18 "Times New Roman") 0.91 0 
COMMENT                0 0) 
COMMENT          #398=(CWidgetStyle "Position Label" 1 (LOGPEN 0 0 8388608) 1 0 1 
COMMENT                (LOGFONT 0 0 0 0 400 0 1 0 0 3 2 1 34 "Arial") 0.63 8388608 1 1 
COMMENT                "@N" 0) 
COMMENT          #399=(CWidgetStyle "Range" 1 (LOGPEN 0 0 0) 1 1 
COMMENT                (LOGBRUSH 0 16777215 0) 0 0 0) 
COMMENT          #400=(CWidgetStyle "Range Label" 1 (LOGPEN 0 0 8388608) 1 0 1 
COMMENT                (LOGFONT 0 0 0 0 400 0 1 0 0 3 2 1 34 "Arial") 0.63 8388608 1 1 
COMMENT                "@N" 0) 
COMMENT          #401=(CWidgetStyle "ORF Label" 1 (LOGPEN 0 0 49216) 1 0 1 
COMMENT                (LOGFONT 0 0 0 0 400 0 0 0 0 3 2 1 18 "Times New Roman") 
COMMENT                0.611111 0 1 65535 "@N" 0) 
COMMENT          #402=(CWidgetStyle "CDS Label" 1 (LOGPEN 0 0 4227264) 1 0 1 
COMMENT                (LOGFONT 0 0 0 0 400 0 0 0 0 3 2 1 34 "Arial") 0.555556 255 1 1 
COMMENT                "@N" 0) 
COMMENT          #403=(CWidgetStyle "Shape 5" 1 (LOGPEN 0 0 0) 3 1 
COMMENT                (LOGBRUSH 0 16777113 0) 1 
COMMENT                (LOGFONT 0 0 0 0 400 0 0 0 0 7 48 2 50 "Arial") 0.9 0 0 1 
COMMENT                (LOGSHAPE 9 1 0.8 1.8 0)) 
COMMENT          #404=(CWidgetStyle "CDS" 1 (LOGPEN 0 0 0) 1 1 (LOGBRUSH 2 39423 3) 0 0 
COMMENT                1 (LOGSHAPE 9 1 0.8 1.8 0)) 
COMMENT          #405=(CWidgetStyle "Label 2" 1 (LOGPEN 0 0 4227264) 1 0 1 
COMMENT                (LOGFONT 0 0 0 0 400 0 0 0 0 3 2 1 34 "Arial") 0.944444 8388608 
COMMENT                1 1 "@N" 0) 
COMMENT          #406=(CWidgetStyle "Label 3" 1 (LOGPEN 0 0 8421376) 1 0 1 
COMMENT                (LOGFONT 0 0 0 0 700 255 0 0 0 3 2 1 34 "Arial") 0.833333 255 1 
COMMENT                5 "@N (@S)" 0) 
COMMENT          #407=(CWidgetStyle "Label 4" 1 (LOGPEN 0 0 8437824) 1 0 1 
COMMENT                (LOGFONT 0 0 0 0 400 0 0 0 0 3 2 1 34 "Arial") 0.722222 0 1 5 
COMMENT                "@N (@S)" 0) 
COMMENT          #408=(CWidgetStyle "Primer_Bind" 1 (LOGPEN 5 0 16711680) 1 1 
COMMENT                (LOGBRUSH 0 16777215 0) 1 
COMMENT                (LOGFONT -12 0 0 0 400 0 0 0 0 7 48 2 50 "Arial") 0.9 0 0 0)) 
COMMENT         0.164644 1.74233 0.164644 2.53336 
COMMENT         (28 (CShapeMapEntry 0 "Primer_Bind" 0 "Signal Label") 70 
COMMENT          (CShapeMapEntry 0 "Unique RSite" 1 "Uniq RSite Label") 67 
COMMENT          (CShapeMapEntry 0 "ORF" 0 "ORF Label")) 40.0378 40.0378 39 39 0.1 -365) 
COMMENT        1 1 0 1 1 
COMMENT        (mapper: 18.0885 -14.4968 40.0378 40.0378 0.01 10 -1 4829 4829 1 0 0) 
COMMENT        #409=(CGroupWidget (CWidget 0 (0 0) 1 2 0 0 Nil 1283092037 100) 
COMMENT              (CObjectList 
COMMENT               #410=(CGroupWidget (CWidget 1 (0 0) 1 2 0 0 Nil -2134 100) 
COMMENT                     (CObjectList 
COMMENT                      #411=(CAxis 
COMMENT                            (CWideLine 
COMMENT                             (CWidget 0 (0 0) 1 2 0 0 #374# 27725532 0) 
COMMENT                             (LOGPEN 0 0 10079436) 2 (LOGBRUSH 0 13434879 0) 1 
COMMENT                             6.27548 6.27348 1 0.0214037) 0.129907) 
COMMENT                      #412=(CLabel (CWidget 1001 (0 0) 1 2 0 0 #371# 393218 100) 
COMMENT                            (LOGPEN 0 0 13408563) 1 
COMMENT                            (LOGFONT 58 22 0 0 400 0 0 0 0 3 2 1 34 "Verdana") 
COMMENT                            1.74233 0.833333 0 "HDM-tat1b" "@N" 1 0 0.871165 0 
COMMENT                            -10 6.04429 1.39868 Nil) 
COMMENT                      #413=(CLabel 
COMMENT                            (CWidget 1002 (0 0) 1 2 0 0 #370# 21370908 100) 
COMMENT                            (LOGPEN 0 0 13408563) 1 
COMMENT                            (LOGFONT 38 14 0 0 400 0 0 0 0 3 2 1 18 "Georgia") 
COMMENT                            1.74233 0.555556 0 "4829 bp" "@L bp" 16 0 -0.871165 
COMMENT                            0 -10.8 3.47172 0.974079 Nil)) (CObjectList)) 
COMMENT               #414=(CGroupWidget (CWidget 10 (6 0) 1 2 0 0 Nil -1855 100) 
COMMENT                     (CObjectList 
COMMENT                      #415=(CGroupWidget 
COMMENT                            (CWidget 4 (7 4 0) 1 2 0 0 Nil -390 100) 
COMMENT                            (CObjectList 
COMMENT                             #416=(CWideArrow 
COMMENT                                   (CWideLine 
COMMENT                                    (CWidget 0 (3 #13# 0) 1 2 0 0 #372# 0 100) 
COMMENT                                    (LOGPEN 0 0 3355545) 1 
COMMENT                                    (LOGBRUSH 0 6724095 0) 1 1.74594 2.86054 1 
COMMENT                                    0.082322) 0.8 1.8 0) 
COMMENT                             #417=(CLabel 
COMMENT                                   (CWidget 0 (0 0) 1 2 0 0 #369# 14352960 100) 
COMMENT                                   (LOGPEN 0 0 0) 1 
COMMENT                                   (LOGFONT 46 17 0 0 700 0 0 0 0 3 2 1 34 
COMMENT                                    "Arial") 1.74233 0.666667 0 "bla" "@N" 1 
COMMENT                                   -10.0858 -8.71165 0 -10 1.49858 1.12394 #416#) 
COMMENT                             #418=(CWideArrow 
COMMENT                                   (CWideLine 
COMMENT                                    (CWidget 0 (3 #58# 0) 1 2 0 0 #372# 0 100) 
COMMENT                                    (LOGPEN 0 0 3355545) 1 
COMMENT                                    (LOGBRUSH 0 6724095 0) 1 4.21417 4.55322 1 
COMMENT                                    0.082322) 0.8 1.8 0) 
COMMENT                             #419=(CLabel 
COMMENT                                   (CWidget 0 (0 0) 1 2 0 0 #369# 27018100 100) 
COMMENT                                   (LOGPEN 0 0 0) 1 
COMMENT                                   (LOGFONT 46 17 0 0 700 0 0 0 0 3 2 1 34 
COMMENT                                    "Arial") 1.74233 0.666667 0 "Tat1b" "@N" 1 
COMMENT                                   13.0931 -1.74233 0 -10 2.54759 1.12394 #418#)) 
COMMENT                            (CObjectList)) 
COMMENT                      #420=(CGroupWidget 
COMMENT                            (CWidget 21 (7 21 0) 1 2 0 0 Nil -529 100) 
COMMENT                            (CObjectList 
COMMENT                             #421=(CWideArrow 
COMMENT                                   (CWideLine 
COMMENT                                    (CWidget 0 (3 #10# 0) 1 2 0 0 #373# 
COMMENT                                     2082602612 100) (LOGPEN 0 0 6723840) 1 
COMMENT                                    (LOGBRUSH 0 10079334 0) 1 4.64416 5.26251 1 
COMMENT                                    0.082322) 0.8 1.8 0) 
COMMENT                             #422=(CLabel 
COMMENT                                   (CWidget 0 (0 0) 1 2 0 0 #369# 14352960 100) 
COMMENT                                   (LOGPEN 0 0 0) 1 
COMMENT                                   (LOGFONT 46 17 0 0 700 0 0 0 0 3 2 1 34 
COMMENT                                    "Arial") 1.74233 0.666667 0 
COMMENT                                   "B-globin intron" "@N" 1 14.9244 3.48466 0 
COMMENT                                   -10 6.6687 1.12394 #421#) 
COMMENT                             #423=(CScratch 
COMMENT                                   (CWidget 0 (3 #12# 0) 1 2 0 0 #377# 0 100) 
COMMENT                                   (LOGPEN 0 8 13395507) 10 1 3.20349 1.9 
COMMENT                                   0.082322 1) 
COMMENT                             #424=(CLabel (CWidget 0 (0 0) 1 2 0 0 #369# 12 100) 
COMMENT                                   (LOGPEN 0 0 0) 1 
COMMENT                                   (LOGFONT 46 17 0 0 700 0 0 0 0 3 2 1 34 
COMMENT                                    "Arial") 1.74233 0.666667 0 "End of globin" 
COMMENT                                   "@N" 1 4.57349 -15.681 0 -10 5.96936 1.12394 
COMMENT                                   #423#) 
COMMENT                             #425=(CWideArrow 
COMMENT                                   (CWideLine 
COMMENT                                    (CWidget 0 (3 #14# 0) 1 2 0 0 #373# 0 100) 
COMMENT                                    (LOGPEN 0 0 6723840) 1 
COMMENT                                    (LOGBRUSH 0 10079334 0) 1 5.39112 5.45867 1 
COMMENT                                    0.082322) 0.8 1.8 0) 
COMMENT                             #426=(CLabel 
COMMENT                                   (CWidget 0 (0 0) 1 2 0 0 #369# 2082602612 100) 
COMMENT                                   (LOGPEN 0 0 0) 1 
COMMENT                                   (LOGFONT 46 17 0 0 700 0 0 0 0 3 2 1 34 
COMMENT                                    "Arial") 1.74233 0.666667 0 "CMV TATA" "@N" 
COMMENT                                   1 12.401 6.96932 0 -10 4.77049 1.12394 #425#) 
COMMENT                             #427=(CWideArrow 
COMMENT                                   (CWideLine 
COMMENT                                    (CWidget 0 (3 #15# 0) 1 2 0 0 #373# 0 100) 
COMMENT                                    (LOGPEN 0 0 6723840) 1 
COMMENT                                    (LOGBRUSH 0 10079334 0) 1 6.27319 0.146794 1 
COMMENT                                    0.082322) 0.8 1.8 0) 
COMMENT                             #428=(CLabel 
COMMENT                                   (CWidget 0 (0 0) 1 2 0 0 #369# 262146 100) 
COMMENT                                   (LOGPEN 0 0 0) 1 
COMMENT                                   (LOGFONT 46 17 0 0 700 0 0 0 0 3 2 1 34 
COMMENT                                    "Arial") 1.74233 0.666667 0 "SV40 ori" "@N" 
COMMENT                                   1 -3.39643 12.1963 0 -10 3.79641 1.12394 
COMMENT                                   #427#) 
COMMENT                             #429=(CWideArrow 
COMMENT                                   (CWideLine 
COMMENT                                    (CWidget 0 (3 #16# 0) 1 2 0 0 #373# 0 100) 
COMMENT                                    (LOGPEN 0 0 6723840) 1 
COMMENT                                    (LOGBRUSH 0 10079334 0) 1 1.30166 1.35882 1 
COMMENT                                    0.082322) 0.8 1.8 0) 
COMMENT                             #430=(CLabel 
COMMENT                                   (CWidget 0 (0 0) 1 2 0 0 #369# 14352968 100) 
COMMENT                                   (LOGPEN 0 0 0) 1 
COMMENT                                   (LOGFONT 46 17 0 0 700 0 0 0 0 3 2 1 34 
COMMENT                                    "Arial") 1.74233 0.666667 0 "High copy" "@N" 
COMMENT                                   1 -13.8975 3.48466 0 -10 4.49575 1.12394 
COMMENT                                   #429#) 
COMMENT                             #431=(CWideArrow 
COMMENT                                   (CWideLine 
COMMENT                                    (CWidget 0 (3 #18# 0) 1 2 0 0 #373# 0 100) 
COMMENT                                    (LOGPEN 0 0 6723840) 1 
COMMENT                                    (LOGBRUSH 0 10079334 0) 1 5.29889 5.39112 1 
COMMENT                                    0.082322) 0.8 1.8 0) 
COMMENT                             #432=(CLabel 
COMMENT                                   (CWidget 0 (0 0) 1 2 0 0 #369# 21395664 100) 
COMMENT                                   (LOGPEN 0 0 0) 1 
COMMENT                                   (LOGFONT 46 17 0 0 700 0 0 0 0 3 2 1 34 
COMMENT                                    "Arial") 1.74233 0.666667 0 "CMV 5xxUTR" 
COMMENT                                   "@N" 1 13.762 5.22699 0 -10 5.8195 1.12394 
COMMENT                                   #431#) 
COMMENT                             #433=(CWideArrow 
COMMENT                                   (CWideLine 
COMMENT                                    (CWidget 0 (3 #19# 0) 1 2 0 0 #373# 0 100) 
COMMENT                                    (LOGPEN 0 0 6723840) 1 
COMMENT                                    (LOGBRUSH 0 10079334 0) 0.835356 3.17102 
COMMENT                                    4.15831 1 0.082322) 0.8 1.8 0) 
COMMENT                             #434=(CLabel (CWidget 0 (0 0) 1 2 0 0 #369# 1 100) 
COMMENT                                   (LOGPEN 0 0 0) 1 
COMMENT                                   (LOGFONT 46 17 0 0 700 0 0 0 0 3 2 1 34 
COMMENT                                    "Arial") 1.74233 0.666667 0 "beta globin pA" 
COMMENT                                   "@N" 1 9.96538 -13.9386 0 -10 6.59377 1.12394 
COMMENT                                   #433#) 
COMMENT                             #435=(CScratch 
COMMENT                                   (CWidget 0 (3 #21# 0) 1 2 0 0 #377# 0 100) 
COMMENT                                   (LOGPEN 0 8 13395507) 10 1 3.15413 1.9 
COMMENT                                   0.082322 1) 
COMMENT                             #436=(CLabel 
COMMENT                                   (CWidget 0 (0 0) 1 2 0 0 #369# 14352960 100) 
COMMENT                                   (LOGPEN 0 0 0) 1 
COMMENT                                   (LOGFONT 46 17 0 0 700 0 0 0 0 3 2 1 34 
COMMENT                                    "Arial") 1.74233 0.666667 0 "Correction-143" 
COMMENT                                   "@N" 1 4.35053 -17.4233 0 -10 6.44391 1.12394 
COMMENT                                   #435#)) (CObjectList)) 
COMMENT                      #437=(CGroupWidget 
COMMENT                            (CWidget 26 (7 26 0) 1 2 0 0 Nil -1366 100) 
COMMENT                            (CObjectList 
COMMENT                             #438=(CScratch 
COMMENT                                   (CWidget 0 (3 #11# 0) 1 2 0 0 #393# 1297 100) 
COMMENT                                   (LOGPEN 0 6 0) 8 1 3.89979 1.9 0.082322 1) 
COMMENT                             #439=(CLabel 
COMMENT                                   (CWidget 0 (0 0) 1 2 0 0 #369# 14352960 100) 
COMMENT                                   (LOGPEN 0 0 0) 1 
COMMENT                                   (LOGFONT 46 17 0 0 700 0 0 0 0 3 2 1 34 
COMMENT                                    "Arial") 1.74233 0.666667 0 "polyA site" 
COMMENT                                   "@N" 1 11.1524 -12.1963 0 -10 4.42082 1.12394 
COMMENT                                   #438#)) (CObjectList)) 
COMMENT                      #440=(CGroupWidget 
COMMENT                            (CWidget 28 (7 28 0) 1 2 0 0 Nil -1646 100) 
COMMENT                            (CObjectList 
COMMENT                             #441=(CScratch 
COMMENT                                   (CWidget 0 (3 #22# 0) 1 2 0 0 #408# 0 100) 
COMMENT                                   (LOGPEN 5 1 16711680) 1 1 0.114318 1.9 
COMMENT                                   0.082322 1) 
COMMENT                             #442=(CScratch 
COMMENT                                   (CWidget 0 (3 #23# 0) 1 2 0 0 #408# 0 100) 
COMMENT                                   (LOGPEN 5 1 16711680) 1 1 5.37553 1.9 
COMMENT                                   0.082322 1) 
COMMENT                             #443=(CScratch 
COMMENT                                   (CWidget 0 (3 #24# 0) 1 2 0 0 #408# 0 100) 
COMMENT                                   (LOGPEN 5 1 16711680) 1 1 4.36096 1.9 
COMMENT                                   0.082322 1) 
COMMENT                             #444=(CLine 
COMMENT                                   (CWidget 0 (3 #25# 0) 1 2 0 0 #408# 541676622 
COMMENT                                    100) (LOGPEN 5 1 16711680) 1 0.835356 
COMMENT                                   5.35994 5.4145) 
COMMENT                             #445=(CScratch 
COMMENT                                   (CWidget 0 (3 #26# 0) 1 2 0 0 #408# 0 100) 
COMMENT                                   (LOGPEN 5 1 16711680) 1 1 5.47296 1.9 
COMMENT                                   0.082322 1) 
COMMENT                             #446=(CLine 
COMMENT                                   (CWidget 0 (3 #27# 0) 1 2 0 0 #408# 744644940 
COMMENT                                    100) (LOGPEN 5 1 16711680) 1 0.835356 
COMMENT                                   5.42619 5.47946) 
COMMENT                             #447=(CScratch 
COMMENT                                   (CWidget 0 (3 #28# 0) 1 2 0 0 #408# 0 100) 
COMMENT                                   (LOGPEN 5 1 16711680) 1 1 4.68443 1.9 
COMMENT                                   0.082322 1) 
COMMENT                             #448=(CScratch 
COMMENT                                   (CWidget 0 (3 #29# 0) 1 2 0 0 #408# 0 100) 
COMMENT                                   (LOGPEN 5 1 16711680) 1 1 4.09855 1.9 
COMMENT                                   0.082322 1) 
COMMENT                             #449=(CScratch 
COMMENT                                   (CWidget 0 (3 #30# 0) 1 2 0 0 #408# 0 100) 
COMMENT                                   (LOGPEN 5 1 16711680) 1 1 4.70391 1.9 
COMMENT                                   0.082322 1) 
COMMENT                             #450=(CScratch 
COMMENT                                   (CWidget 0 (3 #31# 0) 1 2 0 0 #408# 0 100) 
COMMENT                                   (LOGPEN 5 1 16711680) 1 1 0.20785 1.9 
COMMENT                                   0.082322 1) 
COMMENT                             #451=(CScratch 
COMMENT                                   (CWidget 0 (3 #32# 0) 1 2 0 0 #408# 0 100) 
COMMENT                                   (LOGPEN 5 1 16711680) 1 1 6.07833 1.9 
COMMENT                                   0.082322 1) 
COMMENT                             #452=(CScratch 
COMMENT                                   (CWidget 0 (3 #33# 0) 1 2 0 0 #408# 0 100) 
COMMENT                                   (LOGPEN 5 1 16711680) 1 1 5.29889 1.9 
COMMENT                                   0.082322 1) 
COMMENT                             #453=(CScratch 
COMMENT                                   (CWidget 0 (3 #34# 0) 1 2 0 0 #408# 0 100) 
COMMENT                                   (LOGPEN 5 1 16711680) 1 1 4.90917 1.9 
COMMENT                                   0.082322 1) 
COMMENT                             #454=(CScratch 
COMMENT                                   (CWidget 0 (3 #35# 0) 1 2 0 0 #408# 0 100) 
COMMENT                                   (LOGPEN 5 1 16711680) 1 1 3.93877 1.9 
COMMENT                                   0.082322 1) 
COMMENT                             #455=(CScratch 
COMMENT                                   (CWidget 0 (3 #36# 0) 1 2 0 0 #408# 0 100) 
COMMENT                                   (LOGPEN 5 1 16711680) 1 1 3.54775 1.9 
COMMENT                                   0.082322 1) 
COMMENT                             #456=(CScratch 
COMMENT                                   (CWidget 0 (3 #37# 0) 1 2 0 0 #408# 0 100) 
COMMENT                                   (LOGPEN 5 1 16711680) 1 1 1.13928 1.9 
COMMENT                                   0.082322 1) 
COMMENT                             #457=(CScratch 
COMMENT                                   (CWidget 0 (3 #38# 0) 1 2 0 0 #408# 0 100) 
COMMENT                                   (LOGPEN 5 1 16711680) 1 1 1.54329 1.9 
COMMENT                                   0.082322 1) 
COMMENT                             #458=(CScratch 
COMMENT                                   (CWidget 0 (3 #39# 0) 1 2 0 0 #408# 0 100) 
COMMENT                                   (LOGPEN 5 1 16711680) 1 1 1.92262 1.9 
COMMENT                                   0.082322 1) 
COMMENT                             #459=(CScratch 
COMMENT                                   (CWidget 0 (3 #40# 0) 1 2 0 0 #408# 0 100) 
COMMENT                                   (LOGPEN 5 1 16711680) 1 1 2.31104 1.9 
COMMENT                                   0.082322 1) 
COMMENT                             #460=(CScratch 
COMMENT                                   (CWidget 0 (3 #41# 0) 1 2 0 0 #408# 0 100) 
COMMENT                                   (LOGPEN 5 1 16711680) 1 1 2.70465 1.9 
COMMENT                                   0.082322 1) 
COMMENT                             #461=(CScratch 
COMMENT                                   (CWidget 0 (3 #42# 0) 1 2 0 0 #408# 0 100) 
COMMENT                                   (LOGPEN 5 1 16711680) 1 1 3.10347 1.9 
COMMENT                                   0.082322 1) 
COMMENT                             #462=(CScratch 
COMMENT                                   (CWidget 0 (3 #43# 0) 1 2 0 0 #408# 0 100) 
COMMENT                                   (LOGPEN 5 1 16711680) 1 1 5.9679 1.9 0.082322 
COMMENT                                   1) 
COMMENT                             #463=(CScratch 
COMMENT                                   (CWidget 0 (3 #44# 0) 1 2 0 0 #408# 0 100) 
COMMENT                                   (LOGPEN 5 1 16711680) 1 1 5.57819 1.9 
COMMENT                                   0.082322 1) 
COMMENT                             #464=(CScratch 
COMMENT                                   (CWidget 0 (3 #45# 0) 1 2 0 0 #408# 0 100) 
COMMENT                                   (LOGPEN 5 1 16711680) 1 1 5.19236 1.9 
COMMENT                                   0.082322 1) 
COMMENT                             #465=(CScratch 
COMMENT                                   (CWidget 0 (3 #46# 0) 1 2 0 0 #408# 0 100) 
COMMENT                                   (LOGPEN 5 1 16711680) 1 1 4.80005 1.9 
COMMENT                                   0.082322 1) 
COMMENT                             #466=(CScratch 
COMMENT                                   (CWidget 0 (3 #47# 0) 1 2 0 0 #408# 0 100) 
COMMENT                                   (LOGPEN 5 1 16711680) 1 1 3.82834 1.9 
COMMENT                                   0.082322 1) 
COMMENT                             #467=(CScratch 
COMMENT                                   (CWidget 0 (3 #48# 0) 1 2 0 0 #408# 0 100) 
COMMENT                                   (LOGPEN 5 1 16711680) 1 1 3.44512 1.9 
COMMENT                                   0.082322 1) 
COMMENT                             #468=(CScratch 
COMMENT                                   (CWidget 0 (3 #49# 0) 1 2 0 0 #408# 0 100) 
COMMENT                                   (LOGPEN 5 1 16711680) 1 1 0.867775 1.9 
COMMENT                                   0.082322 1) 
COMMENT                             #469=(CScratch 
COMMENT                                   (CWidget 0 (3 #50# 0) 1 2 0 0 #408# 0 100) 
COMMENT                                   (LOGPEN 5 1 16711680) 1 1 1.25749 1.9 
COMMENT                                   0.082322 1) 
COMMENT                             #470=(CScratch 
COMMENT                                   (CWidget 0 (3 #51# 0) 1 2 0 0 #408# 0 100) 
COMMENT                                   (LOGPEN 5 1 16711680) 1 1 1.64721 1.9 
COMMENT                                   0.082322 1) 
COMMENT                             #471=(CScratch 
COMMENT                                   (CWidget 0 (3 #52# 0) 1 2 0 0 #408# 0 100) 
COMMENT                                   (LOGPEN 5 1 16711680) 1 1 2.03693 1.9 
COMMENT                                   0.082322 1) 
COMMENT                             #472=(CScratch 
COMMENT                                   (CWidget 0 (3 #53# 0) 1 2 0 0 #408# 0 100) 
COMMENT                                   (LOGPEN 5 1 16711680) 1 1 2.42665 1.9 
COMMENT                                   0.082322 1) 
COMMENT                             #473=(CScratch 
COMMENT                                   (CWidget 0 (3 #54# 0) 1 2 0 0 #408# 0 100) 
COMMENT                                   (LOGPEN 5 1 16711680) 1 1 2.81637 1.9 
COMMENT                                   0.082322 1) 
COMMENT                             #474=(CScratch 
COMMENT                                   (CWidget 0 (3 #55# 0) 1 2 0 0 #408# 0 100) 
COMMENT                                   (LOGPEN 5 1 16711680) 1 1 5.54571 1.9 
COMMENT                                   0.082322 1) 
COMMENT                             #475=(CScratch 
COMMENT                                   (CWidget 0 (3 #56# 0) 1 2 0 0 #408# 0 100) 
COMMENT                                   (LOGPEN 5 1 16711680) 1 1 5.03777 1.9 
COMMENT                                   0.082322 1) 
COMMENT                             #476=(CScratch 
COMMENT                                   (CWidget 0 (3 #57# 0) 1 2 0 0 #408# 0 100) 
COMMENT                                   (LOGPEN 5 1 16711680) 1 1 4.68183 1.9 
COMMENT                                   0.082322 1)) (CObjectList)) 
COMMENT                      #477=(CGroupWidget 
COMMENT                            (CWidget 30 (7 30 0) 1 2 0 0 Nil -1994 100) 
COMMENT                            (CObjectList 
COMMENT                             #478=(CWideArrow 
COMMENT                                   (CWideLine 
COMMENT                                    (CWidget 0 (3 #17# 0) 1 2 0 0 #385# 0 100) 
COMMENT                                    (LOGPEN 0 0 0) 1 (LOGBRUSH 0 128 0) 0.670712 
COMMENT                                    5.39112 6.26279 1 0.082322) 0.8 1.8 0) 
COMMENT                             #479=(CLabel 
COMMENT                                   (CWidget 0 (0 0) 1 2 0 0 #369# 21597228 100) 
COMMENT                                   (LOGPEN 0 0 0) 1 
COMMENT                                   (LOGFONT 46 17 0 0 700 0 0 0 0 3 2 1 34 
COMMENT                                    "Arial") 1.74233 0.666667 0 "CMV" "@N" 1 
COMMENT                                   7.07873 12.1963 0 -10 2.12299 1.12394 #478#) 
COMMENT                             #480=(CWideArrow 
COMMENT                                   (CWideLine 
COMMENT                                    (CWidget 0 (3 #20# 0) 1 2 0 0 #385# 0 100) 
COMMENT                                    (LOGPEN 0 0 0) 1 (LOGBRUSH 0 128 0) 0.506068 
COMMENT                                    5.39112 6.14977 1 0.082322) 0.8 1.8 0) 
COMMENT                             #481=(CLabel (CWidget 0 (0 0) 1 2 0 0 #369# 1 100) 
COMMENT                                   (LOGPEN 0 0 0) 1 
COMMENT                                   (LOGFONT 46 17 0 0 700 0 0 0 0 3 2 1 34 
COMMENT                                    "Arial") 1.74233 0.666667 0 "CMV" "@N" 1 
COMMENT                                   7.54278 10.454 0 -10 2.12299 1.12394 #480#)) 
COMMENT                            (CObjectList))) (CObjectList)) 
COMMENT               #482=(CGroupWidget (CWidget 11 (8 0) 1 2 0 0 Nil -2064 100) 
COMMENT                     (CObjectList 
COMMENT                      #483=(CGroupWidget 
COMMENT                            (CWidget 1 (10 #2# 0) 1 2 0 0 Nil -253 100) 
COMMENT                            (CObjectList 
COMMENT                             #484=(CScratch 
COMMENT                                   (CWidget 1 (1 #2# 1) 1 2 0 0 #376# 0 100) 
COMMENT                                   (LOGPEN 0 6 10053171) 8 1 4.21417 1.9 
COMMENT                                   0.082322 1) 
COMMENT                             #485=(CLabel 
COMMENT                                   (CWidget 0 (0 0) 1 2 0 0 #378# 21162980 100) 
COMMENT                                   (LOGPEN 0 0 153) 1 
COMMENT                                   (LOGFONT 38 14 0 0 400 0 0 0 0 3 2 1 18 
COMMENT                                    "Georgia") 1.74233 0.555556 128 
COMMENT                                   "{\\i Bam}HI (1586)" "@N (@S)" 5 13.7097 
COMMENT                                   -5.22699 0 -10 5.89443 0.974079 #484#)) 
COMMENT                            (CObjectList)) 
COMMENT                      #486=(CGroupWidget 
COMMENT                            (CWidget 1 (10 #3# 0) 1 2 0 0 Nil -1579 100) 
COMMENT                            (CObjectList 
COMMENT                             #487=(CScratch 
COMMENT                                   (CWidget 1 (1 #3# 1) 1 2 0 0 #376# 0 100) 
COMMENT                                   (LOGPEN 0 6 10053171) 8 1 4.19728 1.9 
COMMENT                                   0.082322 1) 
COMMENT                             #488=(CLabel 
COMMENT                                   (CWidget 0 (0 0) 1 2 0 0 #378# 21756252 100) 
COMMENT                                   (LOGPEN 0 0 153) 1 
COMMENT                                   (LOGFONT 38 14 0 0 400 0 0 0 0 3 2 1 18 
COMMENT                                    "Georgia") 1.74233 0.555556 128 
COMMENT                                   "{\\i Cla}I (1599)" "@N (@S)" 5 13.0579 
COMMENT                                   -8.71165 0 -10 4.64561 0.974079 #487#)) 
COMMENT                            (CObjectList)) 
COMMENT                      #489=(CGroupWidget 
COMMENT                            (CWidget 1 (10 #4# 0) 1 2 0 0 Nil -1160 100) 
COMMENT                            (CObjectList 
COMMENT                             #490=(CScratch 
COMMENT                                   (CWidget 1 (1 #4# 1) 1 2 0 0 #376# 0 100) 
COMMENT                                   (LOGPEN 0 6 10053171) 8 1 4.5805 1.9 0.082322 
COMMENT                                   1) 
COMMENT                             #491=(CLabel 
COMMENT                                   (CWidget 0 (0 0) 1 2 0 0 #378# 21796332 100) 
COMMENT                                   (LOGPEN 0 0 153) 1 
COMMENT                                   (LOGFONT 38 14 0 0 400 0 0 0 0 3 2 1 18 
COMMENT                                    "Georgia") 1.74233 0.555556 128 
COMMENT                                   "{\\i Eco}RI (1304)" "@N (@S)" 5 14.4498 0 0 
COMMENT                                   -10 5.41988 0.974079 #490#)) (CObjectList)) 
COMMENT                      #492=(CGroupWidget 
COMMENT                            (CWidget 1 (10 #5# 0) 1 2 0 0 Nil -532 100) 
COMMENT                            (CObjectList 
COMMENT                             #493=(CScratch 
COMMENT                                   (CWidget 1 (1 #5# 1) 1 2 0 0 #376# 0 100) 
COMMENT                                   (LOGPEN 0 6 10053171) 8 1 4.20637 1.9 
COMMENT                                   0.082322 1) 
COMMENT                             #494=(CLabel 
COMMENT                                   (CWidget 0 (0 0) 1 2 0 0 #378# 27299676 100) 
COMMENT                                   (LOGPEN 0 0 153) 1 
COMMENT                                   (LOGFONT 38 14 0 0 400 0 0 0 0 3 2 1 18 
COMMENT                                    "Georgia") 1.74233 0.555556 128 
COMMENT                                   "{\\i Hin}dIII (1592)" "@N (@S)" 5 13.6161 
COMMENT                                   -6.96932 0 -10 5.8195 0.974079 #493#)) 
COMMENT                            (CObjectList)) 
COMMENT                      #495=(CGroupWidget 
COMMENT                            (CWidget 1 (10 #6# 0) 1 2 0 0 Nil -1439 100) 
COMMENT                            (CObjectList 
COMMENT                             #496=(CScratch 
COMMENT                                   (CWidget 1 (1 #6# 1) 1 2 0 0 #376# 0 100) 
COMMENT                                   (LOGPEN 0 6 10053171) 8 1 5.67951 1.9 
COMMENT                                   0.082322 1) 
COMMENT                             #497=(CLabel 
COMMENT                                   (CWidget 0 (0 0) 1 2 0 0 #378# 21150572 100) 
COMMENT                                   (LOGPEN 0 0 153) 1 
COMMENT                                   (LOGFONT 38 14 0 0 400 0 0 0 0 3 2 1 18 
COMMENT                                    "Georgia") 1.74233 0.555556 128 
COMMENT                                   "{\\i Nco}I (458)" "@N (@S)" 5 10.7751 
COMMENT                                   8.71165 0 -10 4.49575 0.974079 #496#)) 
COMMENT                            (CObjectList)) 
COMMENT                      #498=(CGroupWidget 
COMMENT                            (CWidget 2 (10 #0# 0) 1 2 0 0 Nil -1925 100) 
COMMENT                            (CObjectList 
COMMENT                             #499=(CScratch 
COMMENT                                   (CWidget 1 (1 #0# 1) 1 2 0 0 #376# 0 100) 
COMMENT                                   (LOGPEN 0 6 10053171) 8 1 2.70985 1.9 
COMMENT                                   0.082322 1) 
COMMENT                             #500=(CLabel 
COMMENT                                   (CWidget 0 (0 0) 1 2 0 0 #368# 22043572 100) 
COMMENT                                   (LOGPEN 0 0 13408563) 1 
COMMENT                                   (LOGFONT 38 14 0 0 400 0 0 0 0 3 2 1 18 
COMMENT                                    "Georgia") 1.74233 0.555556 0 
COMMENT                                   "{\\i Apa}LI (2744)" "@N (@S)" 5 -9.06087 
COMMENT                                   -10.454 0 -10 5.54476 0.974079 #499#) 
COMMENT                             #501=(CScratch 
COMMENT                                   (CWidget 2 (1 #0# 2) 1 2 0 0 #376# 0 100) 
COMMENT                                   (LOGPEN 0 6 10053171) 8 1 1.09121 1.9 
COMMENT                                   0.082322 1) 
COMMENT                             #502=(CLabel 
COMMENT                                   (CWidget 0 (0 0) 1 2 0 0 #368# 21165612 100) 
COMMENT                                   (LOGPEN 0 0 13408563) 1 
COMMENT                                   (LOGFONT 38 14 0 0 400 0 0 0 0 3 2 1 18 
COMMENT                                    "Georgia") 1.74233 0.555556 0 
COMMENT                                   "{\\i Apa}LI (3990)" "@N (@S)" 5 -13.5616 
COMMENT                                   5.22699 0 -10 5.54476 0.974079 #501#)) 
COMMENT                            (CObjectList)) 
COMMENT                      #503=(CGroupWidget 
COMMENT                            (CWidget 2 (10 #1# 0) 1 2 0 0 Nil -323 100) 
COMMENT                            (CObjectList 
COMMENT                             #504=(CScratch 
COMMENT                                   (CWidget 1 (1 #1# 1) 1 2 0 0 #376# 0 100) 
COMMENT                                   (LOGPEN 0 6 10053171) 8 1 4.25444 1.9 
COMMENT                                   0.082322 1) 
COMMENT                             #505=(CLabel 
COMMENT                                   (CWidget 0 (0 0) 1 2 0 0 #368# 1128351572 100) 
COMMENT                                   (LOGPEN 0 0 13408563) 1 
COMMENT                                   (LOGFONT 38 14 0 0 400 0 0 0 0 3 2 1 18 
COMMENT                                    "Georgia") 1.74233 0.555556 0 
COMMENT                                   "{\\i Ava}I (1555)" "@N (@S)" 5 13.7416 
COMMENT                                   -3.48466 0 -10 4.9703 0.974079 #504#) 
COMMENT                             #506=(CScratch 
COMMENT                                   (CWidget 2 (1 #1# 2) 1 2 0 0 #376# 0 100) 
COMMENT                                   (LOGPEN 0 6 10053171) 8 1 4.17909 1.9 
COMMENT                                   0.082322 1) 
COMMENT                             #507=(CLabel (CWidget 0 (0 0) 1 2 0 0 #368# 0 100) 
COMMENT                                   (LOGPEN 0 0 13408563) 1 
COMMENT                                   (LOGFONT 38 14 0 0 400 0 0 0 0 3 2 1 18 
COMMENT                                    "Georgia") 1.74233 0.555556 0 
COMMENT                                   "{\\i Ava}I (1613)" "@N (@S)" 5 13.1219 
COMMENT                                   -10.454 0 -10 4.89537 0.974079 #506#)) 
COMMENT                            (CObjectList))) (CObjectList)) 
COMMENT               #508=(CGroupWidget (CWidget 14 (16 0) 1 2 0 0 Nil -1230 100) 
COMMENT                     (CObjectList) (CObjectList)) 
COMMENT               #509=(CGroupWidget (CWidget 12 (0 0) 1 2 0 0 Nil -1021 100) 
COMMENT                     (CObjectList) (CObjectList))) (CObjectList))) 
COMMENT       (CSeqView 10 10 (CObjectList) (CObList) 1 (CObList)) (CObList) 0 
COMMENT       (CStringList) 21163384 26935740 (CObList)))
FEATURES             Location/Qualifiers
     misc_feature    779..1254
                     /vntifkey="21"
                     /label=B-globin_intron
                     /note="Human B-globin 2nd intron, Rsa I deleted."
     polyA_site      1816..1840
                     /vntifkey="26"
                     /label=polyA_site
                     /note="Axxs added after these bases in globin message."
     misc_feature    2364..2388
                     /vntifkey="21"
                     /label=End_of_globin
                     /note="End of globin sequences in typical pMD constructs."
     CDS             2628..3485
                     /vntifkey="4"
                     /label=bla
                     /note="B-lactamase, confers ampicillin resistance, no Pst I."
     misc_feature    628..679
                     /vntifkey="21"
                     /label=CMV_TATA
                     /note="CMV TATA box sequences, from -52 to -1.  Wild type, with Sac I site."
     misc_feature    4717..4829
                     /vntifkey="21"
                     /label=SV40_ori
                     /note="SV40 5172..41, contains origin of replication, from pMD cassette."
     misc_feature    3784..3827
                     /vntifkey="21"
                     /label=High_copy
                     /note="Tag for High copy plasmid replication xxpUC18xx"
     promoter        9..679
                     /vntifkey="30"
                     /label=CMV
                     /note="CMV promoter.  Transcription starts with next base.  5 prime end represents complete extent of the CMV promoter in MDM based plasmids, which corresponds to positions 471..1141 of hCMVie genbank record accession X03922."
     misc_feature    680..750
                     /vntifkey="21"
                     /label=CMV_5xxUTR
                     /note="5xx untranslated region from CMV immediate early promoter.  The 3 prime end corresponds to the full extent of CMV sequences in the MDM constructs."
     misc_feature    1629..2388
                     /vntifkey="21"
                     /label=beta_globin_pA
                     /note="From 3rd exon of human beta globin, contains polyA sequences commonly used in HGTI vector lab constructs."
     promoter        96..679
                     /vntifkey="30"
                     /label=CMV
                     /note="CMV promoter.  Transcription starts with next base.  5 prime end starts at Spe I site only.  The CMV region in this construct may extend further upstream."
     misc_feature    2402..2439
                     /vntifkey="21"
                     /label=Correction-143
                     /note="Extra EcoR I site of pMD-old-gag-pol.  This sequence is definitely not in all MDM constructs.  Probably only exists in a few older constructs prior to the MDM2b set.  This sequence has been found to be erroneous for some plasmids in our laboratory.  It would be prudent to sequence the DNA to confirm the accuracy of your records.  The sequence specified by this feature was actually found to be:  ACATGGCAGT CTAGAATTCT TGAAGACGAA AGGGCC."
     primer_bind     complement(4742..4768)
                     /vntifkey="28"
                     /label=HGTI-8_Max=618
                     /note="Add-musFLT-mIg Plasmid record #912  Max recorded sequencing read = 618 bases.  Perfect match Tm = 59.3 C, although only 17 nt are required to match. The actual sequence of the primer is tccagaagta gtgaggaggc ttttttg."
     primer_bind     692..715
                     /vntifkey="28"
                     /label=HGTI-761_Max=
                     /note="PCR or sequencing primer located in CMV sequence just after 5xx end of RNA transcript.  Max recorded sequencing read =  bases.  Perfect match Tm = 63.9 C, although only 17 nt are required to match.  The actual sequence of the primer is GAGACGCCAT CCACGCTGTT TTGA."
     primer_bind     complement(1473..1497)
                     /vntifkey="28"
                     /label=HGTI-1121_Max=
                     /note="Sequencing primers for HIV strain HXB2 construct.  Max recorded sequencing read =  bases.  Perfect match Tm = 64.9 C, although only 17 nt are required to match.  The actual sequence of the primer is GCTCTTCGTC GCTGTCTCCG CTTCT."
     primer_bind     complement(662..703)
                     /vntifkey="28"
                     /label=HGTI-1192_Max=
                     /note="linker from SacI of CMV bridging into BglII of HIV R.  Max recorded sequencing read =  bases.  Perfect match Tm = 74.8 C, although only 17 nt are required to match.  The actual sequence of the primer is gatcTGGTCT AACCAGAGAG ACCCcggttc actaaacgAG CT."
     primer_bind     617..638
                     /vntifkey="28"
                     /label=HGTI-1204_Max=311
                     /note="Sequencing primers for pHJ1  Max recorded sequencing read = 311 bases. Perfect match Tm = 62.5 C, although only 17 nt are required to match.  The actual sequence of the primer is GCAAATGGGC GGTAGGCGTG TA."
     primer_bind     612..652
                     /vntifkey="28"
                     /label=HGTI-1220_Max=162
                     /note="?  Max recorded sequencing read = 162 bases.  Perfect match Tm = 76.1 C, although only 17 nt are required to match.  The actual sequence of the primer is gcgcactagt catatggtag gcgtgtacgg tgggaggtct a."
     primer_bind     1224..1244
                     /vntifkey="28"
                     /label=HGTI-1278_Max=0
                     /note="Jeng Shin designed sequencing primer @ 5xx end of MDM2b polylinker facing towards gene.  xx723 is longer, higher Tm versionxx.  Max recorded sequencing read = 0 bases.  Perfect match Tm = 40.3 C, although only 17 nt are required to match.  The actual sequence of the primer is CATGTTCATA CCTCTTATCT T."
     primer_bind     complement(1675..1692)
                     /vntifkey="28"
                     /label=HGTI-1279_Max=
                     /note="Jeng Shin designed sequencing primer @ 3xx end of MDM2b polylinker facing towards gene.New incarnation is 3149, reordered 1xx29xx01.  Max recorded sequencing read =  bases.  Perfect match Tm = 54.2 C, although only 17 nt are required to match.  The actual sequence of the primer is gccagggcat tagccaca."
     primer_bind     1209..1243
                     /vntifkey="28"
                     /label=HGTI-1732_Max=783
                     /note="New 5xx sequencing primer for B-globin constructs.  Same position as JSL-70, but longer with a Tm at 66C.  Max recorded sequencing read = 783 bases.  Perfect match Tm = 65.5 C, although only 17 nt are required to match. The actual sequence of the primer is GGCCCTTTTG CTAATCATGT TCATACCTCT TATCT."
     primer_bind     4670..4695
                     /vntifkey="28"
                     /label=HGTI-1828_Max=662
                     /note="Full plasmid sequencing for Add-BGFP-FasL-Ires-FADD  Max recorded sequencing read = 662 bases.  Perfect match Tm = 60.7 C, although only 17 nt are required to match.  The actual sequence of the primer is agcgagaaga atcataatgg ggaagg."
     primer_bind     151..178
                     /vntifkey="28"
                     /label=HGTI-1832_Max=638
                     /note="Full plasmid sequencing for Add-BGFP-FasL-Ires-FADD  Max recorded sequencing read = 638 bases.  Perfect match Tm = 58.7 C, although only 17 nt are required to match.  The actual sequence of the primer is agttccgcgt tacataactt acggtaaa."
     primer_bind     751..775
                     /vntifkey="28"
                     /label=HGTI-1834_Max=595
                     /note="Full plasmid sequencing for Add-BGFP-FasL-Ires-FADD  Max recorded sequencing read = 595 bases.  Perfect match Tm = 58.7 C, although only 17 nt are required to match.  The actual sequence of the primer is cctcgaagct gatcctgaga acttc."
     primer_bind     1051..1082
                     /vntifkey="28"
                     /label=HGTI-1835_Max=639
                     /note="Full plasmid sequencing for Add-BGFP-FasL-Ires-FADD  Max recorded sequencing read = 639 bases.  Perfect match Tm = 58.2 C, although only 17 nt are required to match.  The actual sequence of the primer is gttaaggcaa tagcaatatt tctgcatata aa."
     primer_bind     1798..1826
                     /vntifkey="28"
                     /label=HGTI-1843_Max=379
                     /note="Full plasmid sequencing for Add-BGFP-FasL-Ires-FADD  Max recorded sequencing read = 379 bases.  Perfect match Tm = 59.8 C, although only 17 nt are required to match.  The actual sequence of the primer is agcatctgga ttctgcctaa taaaaaaca."
     primer_bind     2099..2132
                     /vntifkey="28"
                     /label=HGTI-1844_Max=643
                     /note="Full plasmid sequencing for Add-BGFP-FasL-Ires-FADD  Max recorded sequencing read = 643 bases.  Perfect match Tm = 59.1 C, although only 17 nt are required to match.  The actual sequence of the primer is ttttacatta cttattgttt tagctgtcct catg."
     primer_bind     complement(3953..3971)
                     /vntifkey="28"
                     /label=HGTI-1851_Max=601
                     /note="Full plasmid sequencing for Add-BGFP-FasL-Ires-FADD  Max recorded sequencing read = 601 bases.  Perfect match Tm = 60.1 C, although only 17 nt are required to match.  The actual sequence of the primer is cgaccgctgc gccttatcc."
     primer_bind     complement(3642..3671)
                     /vntifkey="28"
                     /label=HGTI-1852_Max=372
                     /note="Full plasmid sequencing for Add-BGFP-FasL-Ires-FADD  Max recorded sequencing read = 372 bases.  Perfect match Tm = 58.8 C, although only 17 nt are required to match.  The actual sequence of the primer is aaaaggatct caagaagatc ctttgatctt ."
     primer_bind     complement(3350..3371)
                     /vntifkey="28"
                     /label=HGTI-1853_Max=0
                     /note="Full plasmid sequencing for Add-BGFP-FasL-Ires-FADD  Max recorded sequencing read = 0 bases.  Perfect match Tm = 61.0 C, although only 17 nt are required to match.  The actual sequence of the primer is ccccagtgct gcaatgatac cg."
     primer_bind     complement(3051..3071)
                     /vntifkey="28"
                     /label=HGTI-1854_Max=650
                     /note="Full plasmid sequencing for Add-BGFP-FasL-Ires-FADD  Max recorded sequencing read = 650 bases.  Perfect match Tm = 58.4 C, although only 17 nt are required to match.  The actual sequence of the primer is agcggttagc tccttcggtc c."
     primer_bind     complement(2748..2771)
                     /vntifkey="28"
                     /label=HGTI-1855_Max=661
                     /note="Full plasmid sequencing for Add-BGFP-FasL-Ires-FADD  Max recorded sequencing read = 661 bases.  Perfect match Tm = 58.0 C, although only 17 nt are required to match.  The actual sequence of the primer is atccagttcg atgtaaccca ctcg."
     primer_bind     complement(2441..2471)
                     /vntifkey="28"
                     /label=HGTI-1856_Max=711
                     /note="Full plasmid sequencing for Add-BGFP-FasL-Ires-FADD  Max recorded sequencing read = 711 bases.  Perfect match Tm = 58.3 C, although only 17 nt are required to match.  The actual sequence of the primer is gacattaacc tataaaaata ggcgtatcac g."
     primer_bind     complement(236..260)
                     /vntifkey="28"
                     /label=HGTI-1863_Max=672
                     /note="Full plasmid sequencing for Add-BGFP-FasL-Ires-FADD  Max recorded sequencing read = 672 bases.  Perfect match Tm = 59.1 C, although only 17 nt are required to match.  The actual sequence of the primer is ccctattggc gttactatgg gaaca."
     primer_bind     complement(536..560)
                     /vntifkey="28"
                     /label=HGTI-1864_Max=485
                     /note="Full plasmid sequencing for Add-BGFP-FasL-Ires-FADD  Max recorded sequencing read = 485 bases.  Perfect match Tm = 58.0 C, although only 17 nt are required to match.  The actual sequence of the primer is aaacaaactc ccattgacgt caatg."
     primer_bind     complement(833..860)
                     /vntifkey="28"
                     /label=HGTI-1865_Max=636
                     /note="Full plasmid sequencing for Add-BGFP-FasL-Ires-FADD  Max recorded sequencing read = 636 bases.  Perfect match Tm = 59.3 C, although only 17 nt are required to match.  The actual sequence of the primer is tgttacttct ccccttccta tgacatga."
     primer_bind     complement(1135..1160)
                     /vntifkey="28"
                     /label=HGTI-1866_Max=639
                     /note="Full plasmid sequencing for Add-BGFP-FasL-Ires-FADD  Max recorded sequencing read = 639 bases.  Perfect match Tm = 59.3 C, although only 17 nt are required to match.  The actual sequence of the primer is gcagaatggt agctggattg tagctg."
     primer_bind     complement(1883..1907)
                     /vntifkey="28"
                     /label=HGTI-1874_Max=692
                     /note="Full plasmid sequencing for Add-BGFP-FasL-Ires-FADD  Max recorded sequencing read = 692 bases.  Perfect match Tm = 58.1 C, although only 17 nt are required to match.  The actual sequence of the primer is ttaaatgcac tgacctccca cattc."
     primer_bind     complement(2178..2208)
                     /vntifkey="28"
                     /label=HGTI-1875_Max=610
                     /note="Full plasmid sequencing for Add-BGFP-FasL-Ires-FADD  Max recorded sequencing read = 610 bases.  Perfect match Tm = 59.5 C, although only 17 nt are required to match.  The actual sequence of the primer is tatctctaag caagagaact gagtggagtc a."
     primer_bind     4162..4187
                     /vntifkey="28"
                     /label=HGTI-1881_Max=511
                     /note="Full plasmid sequencing for Add-BGFP-FasL-Ires-FADD  Max recorded sequencing read = 511 bases.  Perfect match Tm = 59 C, although only 17 nt are required to match.  The actual sequence of the primer is atctttatag tcctgtcggg tttcgc."
     primer_bind     3862..3889
                     /vntifkey="28"
                     /label=HGTI-1882_Max=565
                     /note="Full plasmid sequencing for Add-BGFP-FasL-Ires-FADD  Max recorded sequencing read = 565 bases.  Perfect match Tm = 60.5 C, although only 17 nt are required to match.  The actual sequence of the primer is catacctcgc tctgctaatc ctgttacc."
     primer_bind     3562..3590
                     /vntifkey="28"
                     /label=HGTI-1883_Max=564
                     /note="Full plasmid sequencing for Add-BGFP-FasL-Ires-FADD  Max recorded sequencing read = 564 bases.  Perfect match Tm = 58.2 C, although only 17 nt are required to match.  The actual sequence of the primer is tgaagatcct ttttgataat ctcatgacc."
     primer_bind     3262..3286
                     /vntifkey="28"
                     /label=HGTI-1884_Max=593
                     /note="Full plasmid sequencing for Add-BGFP-FasL-Ires-FADD  Max recorded sequencing read = 593 bases.  Perfect match Tm = 59.6 C, although only 17 nt are required to match.  The actual sequence of the primer is ataaagttgc aggaccactt ctgcg."
     primer_bind     2962..2989
                     /vntifkey="28"
                     /label=HGTI-1885_Max=654
                     /note="Full plasmid sequencing for Add-BGFP-FasL-Ires-FADD  Max recorded sequencing read = 654 bases.  Perfect match Tm = 60.0 C, although only 17 nt are required to match.  The actual sequence of the primer is cggatggcat gacagtaaga gaattatg."
     primer_bind     2662..2682
                     /vntifkey="28"
                     /label=HGTI-1886_Max=647
                     /note="Full plasmid sequencing for Add-BGFP-FasL-Ires-FADD  Max recorded sequencing read = 647 bases.  Perfect match Tm = 60.2 C, although only 17 nt are required to match.  The actual sequence of the primer is ccttttttgc ggcattttgc c."
     primer_bind     561..593
                     /vntifkey="28"
                     /label=HGTI-2021_Max=707
                     /note="sequencing pHD from 3xx end  Max recorded sequencing read = 707 bases. Perfect match Tm = 71.5 C, although only 17 nt are required to match.  The actual sequence of the primer is tggcaccaaa atcaacggga ctttccaaaa tgt."
     primer_bind     complement(952..981)
                     /vntifkey="28"
                     /label=HGTI-2022_Max=610
                     /note="sequencing primer in globin intron facing left.  Max recorded sequencing read = 610 bases.  Perfect match Tm = 53.9 C, although only 17 nt are required to match.  The actual sequence of the primer is gaaagaaaga gattagggaa agtattagaa ."
     primer_bind     1226..1253
                     /vntifkey="28"
                     /label=HGTI-2144_Max=0
                     /note="sFlt clone Add-musFlt-mIg: sequencing ORF  Max recorded sequencing read = 0 bases.  Perfect match Tm = 59.3 C, although only 17 nt are required to match.  The actual sequence of the primer is TGTTCATACC TCTTATCTTC CTCCCACA."
     CDS             1325..1585
                     /vntifkey="4"
                     /label=Tat1b
                     /note="HIV Tat Protein"
BASE COUNT     1239 a      1153 c      1137 g      1300 t 
ORIGIN
        1 agcttggccc attgcatacg ttgtatccat atcataatat gtacatttat attggctcat 
       61 gtccaacatt accgccatgt tgacattgat tattgactag ttattaatag taatcaatta 
      121 cggggtcatt agttcatagc ccatatatgg agttccgcgt tacataactt acggtaaatg 
      181 gcccgcctgg ctgaccgccc aacgaccccc gcccattgac gtcaataatg acgtatgttc 
      241 ccatagtaac gccaataggg actttccatt gacgtcaatg ggtggagtat ttacggtaaa 
      301 ctgcccactt ggcagtacat caagtgtatc atatgccaag tacgccccct attgacgtca 
      361 atgacggtaa atggcccgcc tggcattatg cccagtacat gaccttatgg gactttccta 
      421 cttggcagta catctacgta ttagtcatcg ctattaccat ggtgatgcgg ttttggcagt 
      481 acatcaatgg gcgtggatag cggtttgact cacggggatt tccaagtctc caccccattg 
      541 acgtcaatgg gagtttgttt tggcaccaaa atcaacggga ctttccaaaa tgtcgtaaca 
      601 actccgcccc attgacgcaa atgggcggta ggcgtgtacg gtgggaggtc tatataagca 
      661 gagctcgttt agtgaaccgt cagatcgcct ggagacgcca tccacgctgt tttgacctcc 
      721 atagaagaca ccgggaccga tccagcctcc cctcgaagct gatcctgaga acttcagggt 
      781 gagtctatgg gacccttgat gttttctttc cccttctttt ctatggttaa gttcatgtca 
      841 taggaagggg agaagtaaca gggtacacat attgaccaaa tcagggtaat tttgcatttg 
      901 taattttaaa aaatgctttc ttcttttaat atactttttt gtttatctta tttctaatac 
      961 tttccctaat ctctttcttt cagggcaata atgatacaat gtatcatgcc tctttgcacc 
     1021 attctaaaga ataacagtga taatttctgg gttaaggcaa tagcaatatt tctgcatata 
     1081 aatatttctg catataaatt gtaactgatg taagaggttt catattgcta atagcagcta 
     1141 caatccagct accattctgc ttttatttta tggttgggat aaggctggat tattctgagt 
     1201 ccaagctagg cccttttgct aatcatgttc atacctctta tcttcctccc acagctcctg 
     1261 ggcaacgtgc tggtctgtgt gctggcccat cactttggca aagaattccg cgggcggccg 
     1321 cgaaatggag ccagtagatc ctagactaga gccctggaag catccaggaa gtcagcctaa 
     1381 aactgcttgt accacttgct attgtaaaaa gtgttgcttt cattgccaag tttgtttcac 
     1441 aacaaaagcc ttaggcatct cctatggcag gaagaagcgg agacagcgac gaagacctcc 
     1501 tcaaggcagt cagactcatc aagtttctct atcaaagcaa cccacctccc aaccccgagg 
     1561 ggacccgaca ggcccgaagg aataggatcc aagcttatcg ataccgtcga cctcgagggc 
     1621 ccagatctaa ttcaccccac cagtgcaggc tgcctatcag aaagtggtgg ctggtgtggc 
     1681 taatgccctg gcccacaagt atcactaagc tcgctttctt gctgtccaat ttctattaaa 
     1741 ggttcctttg ttccctaagt ccaactacta aactggggga tattatgaag ggccttgagc 
     1801 atctggattc tgcctaataa aaaacattta ttttcattgc aatgatgtat ttaaattatt 
     1861 tctgaatatt ttactaaaaa gggaatgtgg gaggtcagtg catttaaaac ataaagaaat 
     1921 gaagagctag ttcaaacctt gggaaaatac actatatctt aaactccatg aaagaaggtg 
     1981 aggctgcaaa cagctaatgc acattggcaa cagcccctga tgcctatgcc ttattcatcc 
     2041 ctcagaaaag gattcaagta gaggcttgat ttggaggtta aagttttgct atgctgtatt 
     2101 ttacattact tattgtttta gctgtcctca tgaatgtctt ttcactaccc atttgcttat 
     2161 cctgcatctc tcagccttga ctccactcag ttctcttgct tagagatacc acctttcccc 
     2221 tgaagtgttc cttccatgtt ttacggcgag atggtttctc ctcgcctggc cactcagcct 
     2281 tagttgtctc tgttgtctta tagaggtcta cttgaagaag gaaaaacagg gggcatggtt 
     2341 tgactgtcct gtgagccctt cttccctgcc tcccccactc acagtgaccc ggaatccctc 
     2401 gacatggcag tctagatcat tcttgaagac gaaagggcct cgtgatacgc ctatttttat 
     2461 aggttaatgt catgataata atggtttctt agacgtcagg tggcactttt cggggaaatg 
     2521 tgcgcggaac ccctatttgt ttatttttct aaatacattc aaatatgtat ccgctcatga 
     2581 gacaataacc ctgataaatg cttcaataat attgaaaaag gaagagtatg agtattcaac 
     2641 atttccgtgt cgcccttatt cccttttttg cggcattttg ccttcctgtt tttgctcacc 
     2701 cagaaacgct ggtgaaagta aaagatgctg aagatcagtt gggtgcacga gtgggttaca 
     2761 tcgaactgga tctcaacagc ggtaagatcc ttgagagttt tcgccccgaa gaacgttttc 
     2821 caatgatgag cacttttaaa gttctgctat gtggcgcggt attatcccgt attgacgccg 
     2881 ggcaagagca actcggtcgc cgcatacact attctcagaa tgacttggtt gagtactcac 
     2941 cagtcacaga aaagcatctt acggatggca tgacagtaag agaattatgc agtgctgcca 
     3001 taaccatgag tgataacact gcggccaact tacttctgac aacgatcgga ggaccgaagg 
     3061 agctaaccgc ttttttgcac aacatggggg atcatgtaac tcgccttgat cgttgggaac 
     3121 cggagctgaa tgaagccata ccaaacgacg agcgtgacac cacgatgcct gtagcaatgg 
     3181 caacaacgtt gcgcaaacta ttaactggcg aactacttac tctagcttcc cggcaacaat 
     3241 taatagactg gatggaggcg gataaagttg caggaccact tctgcgctcg gcccttccgg 
     3301 ctggctggtt tattgctgat aaatctggag ccggtgagcg tgggtctcgc ggtatcattg 
     3361 cagcactggg gccagatggt aagccctccc gtatcgtagt tatctacacg acggggagtc 
     3421 aggcaactat ggatgaacga aatagacaga tcgctgagat aggtgcctca ctgattaagc 
     3481 attggtaact gtcagaccaa gtttactcat atatacttta gattgattta aaacttcatt 
     3541 tttaatttaa aaggatctag gtgaagatcc tttttgataa tctcatgacc aaaatccctt 
     3601 aacgtgagtt ttcgttccac tgagcgtcag accccgtaga aaagatcaaa ggatcttctt 
     3661 gagatccttt ttttctgcgc gtaatctgct gcttgcaaac aaaaaaacca ccgctaccag 
     3721 cggtggtttg tttgccggat caagagctac caactctttt tccgaaggta actggcttca 
     3781 gcagagcgca gataccaaat actgttcttc tagtgtagcc gtagttaggc caccacttca 
     3841 agaactctgt agcaccgcct acatacctcg ctctgctaat cctgttacca gtggctgctg 
     3901 ccagtggcga taagtcgtgt cttaccgggt tggactcaag acgatagtta ccggataagg 
     3961 cgcagcggtc gggctgaacg gggggttcgt gcacacagcc cagcttggag cgaacgacct 
     4021 acaccgaact gagataccta cagcgtgagc tatgagaaag cgccacgctt cccgaaggga 
     4081 gaaaggcgga caggtatccg gtaagcggca gggtcggaac aggagagcgc acgagggagc 
     4141 ttccaggggg aaacgcctgg tatctttata gtcctgtcgg gtttcgccac ctctgacttg 
     4201 agcgtcgatt tttgtgatgc tcgtcagggg ggcggagcct atggaaaaac gccagcaacg 
     4261 gagatgcgcc gcgtgcggct gctggagatg gcggacgcga tggatatgtt ctgccaaggg 
     4321 ttggtttgcg cattcacagt tctccgcaag aattgattgg ctccaattct tggagtggtg 
     4381 aatccgttag cgaggtgccg ccggcttcca ttcaggtcga ggtggcccgg ctccatgcac 
     4441 cgcgacgcaa cgcggggagg cagacaaggt atagggcggc gcctacaatc catgccaacc 
     4501 cgttccatgt gctcgccgag gcggcataaa tcgccgtgac gatcagcggt ccaatgatcg 
     4561 aagttaggct ggtaagagcc gcgagcgatc cttgaagctg tccctgatgg tcgtcatcta 
     4621 cctgcctgga cagcatggcc tgcaacgcgg gcatcccgat gccgccggaa gcgagaagaa 
     4681 tcataatggg gaaggccatc cagcctcgcg tcggggagct ttttgcaaaa gcctaggcct 
     4741 ccaaaaaagc ctcctcacta cttctggaat agctcagagg ccgaggcggc ctcggcctct 
     4801 gcataaataa aaaaaattag tcagccatg 
//
