# Supplementary material for: Protocol and Reagents for Pseudotyping Lentiviral Particles with SARS-CoV-2 Spike Protein for Neutralization Assays
Source: Viruses. 2020 May 6;12(5):513. doi: 10.3390/v12050513 (PMC7291041; doi:10.3390/v12050513)
Supplement: Supplementary file 1 [file viruses-12-00513-s001.zip › plasmid_maps/2702_HDM-nCoV-Spike-IDTopt-ALAYT.gb]

LOCUS       HDM_IDTSpike_ALA        8384 bp ds-DNA     circular     12-MAR-2020
DEFINITION  HDM vector with 5' NotI cloning site and 3' BamHI cloning site.
SOURCE      
  ORGANISM  
REFERENCE   1  (bases 1 to        6112)
  AUTHORS   GRAY JT
  TITLE     Direct Submission
  JOURNAL   Submitted (1-May-2003) John T. Gray Telephone: (617) 432-1249
            E-mail: gray@hihg.med.harvard.edu Harvard Gene Therapy Initiative
            Vector Core Lab, Room 412 Harvard Institutes for Medicine 77 Avenue
            Louis Pasteur Boston, MA 02115 USA
COMMENT     Expressed codon-optimized Spike from SARS-CoV-2 with CMV promoter.
            Cloned by Jesse Bloom, March 2020.
COMMENT     ApEinfo:methylated:1
FEATURES             Location/Qualifiers
     misc_feature    779..1254
                     /vntifkey="21"
                     /note="Human B-globin 2nd intron, Rsa I deleted."
                     /locus_tag="B-globin_intron"
                     /label="B-globin_intron"
                     /ApEinfo_label="B-globin_intron"
                     /ApEinfo_fwdcolor="#7eff74"
                     /ApEinfo_revcolor="#7eff74"
                     /ApEinfo_graphicformat="arrow_data {{0 1 2 0 0 -1} {} 0}
                     width 5 offset 0"
     polyA_site      5373..5397
                     /vntifkey="26"
                     /note="Axxs added after these bases in globin message."
                     /locus_tag="polyA_site"
                     /label="polyA_site"
                     /ApEinfo_label="polyA_site"
                     /ApEinfo_fwdcolor="cyan"
                     /ApEinfo_revcolor="cyan"
                     /ApEinfo_graphicformat="arrow_data {{0 1 2 0 0 -1} {} 0}
                     width 5 offset 0"
     misc_feature    5921..5945
                     /vntifkey="21"
                     /note="End of globin sequences in typical pMD constructs."
                     /locus_tag="End_of_globin"
                     /label="End_of_globin"
                     /ApEinfo_label="End_of_globin"
                     /ApEinfo_fwdcolor="#7eff74"
                     /ApEinfo_revcolor="#7eff74"
                     /ApEinfo_graphicformat="arrow_data {{0 1 2 0 0 -1} {} 0}
                     width 5 offset 0"
     CDS             6185..7042
                     /vntifkey="4"
                     /note="B-lactamase, confers ampicillin resistance, no Pst
                     I."
                     /locus_tag="bla"
                     /label="bla"
                     /ApEinfo_label="bla"
                     /ApEinfo_fwdcolor="#e9d024"
                     /ApEinfo_revcolor="#e9d024"
                     /ApEinfo_graphicformat="arrow_data {{0 1 2 0 0 -1} {} 0}
                     width 5 offset 0"
     misc_feature    628..679
                     /vntifkey="21"
                     /note="CMV TATA box sequences, from -52 to -1.  Wild type,
                     with Sac I site."
                     /locus_tag="CMV_TATA"
                     /label="CMV_TATA"
                     /ApEinfo_label="CMV_TATA"
                     /ApEinfo_fwdcolor="#7eff74"
                     /ApEinfo_revcolor="#7eff74"
                     /ApEinfo_graphicformat="arrow_data {{0 1 2 0 0 -1} {} 0}
                     width 5 offset 0"
     misc_feature    8272..8384
                     /vntifkey="21"
                     /note="SV40 5172..41, contains origin of replication, from
                     pMD cassette."
                     /locus_tag="SV40_ori"
                     /label="SV40_ori"
                     /ApEinfo_label="SV40_ori"
                     /ApEinfo_fwdcolor="#7eff74"
                     /ApEinfo_revcolor="#7eff74"
                     /ApEinfo_graphicformat="arrow_data {{0 1 2 0 0 -1} {} 0}
                     width 5 offset 0"
     misc_feature    7341..7384
                     /vntifkey="21"
                     /note="Tag for High copy plasmid replication xxpUC18xx"
                     /locus_tag="High_copy"
                     /label="High_copy"
                     /ApEinfo_label="High_copy"
                     /ApEinfo_fwdcolor="#7eff74"
                     /ApEinfo_revcolor="#7eff74"
                     /ApEinfo_graphicformat="arrow_data {{0 1 2 0 0 -1} {} 0}
                     width 5 offset 0"
     promoter        9..679
                     /vntifkey="30"
                     /note="CMV promoter.  Transcription starts with next base.
                     5 prime end represents complete extent of the CMV promoter
                     in MDM based plasmids, which corresponds to positions
                     471..1141 of hCMVie genbank record accession X03922."
                     /locus_tag="CMV"
                     /label="CMV"
                     /ApEinfo_label="CMV"
                     /ApEinfo_fwdcolor="#346ee0"
                     /ApEinfo_revcolor="#346ee0"
                     /ApEinfo_graphicformat="arrow_data {{0 1 2 0 0 -1} {} 0}
                     width 5 offset 0"
     misc_feature    680..750
                     /vntifkey="21"
                     /note="5xx untranslated region from CMV immediate early
                     promoter.  The 3 prime end corresponds to the full extent
                     of CMV sequences in the MDM constructs."
                     /locus_tag="CMV_5xxUTR"
                     /label="CMV_5xxUTR"
                     /ApEinfo_label="CMV_5xxUTR"
                     /ApEinfo_fwdcolor="#7eff74"
                     /ApEinfo_revcolor="#7eff74"
                     /ApEinfo_graphicformat="arrow_data {{0 1 2 0 0 -1} {} 0}
                     width 5 offset 0"
     misc_feature    5186..5945
                     /vntifkey="21"
                     /note="From 3rd exon of human beta globin, contains polyA
                     sequences commonly used in HGTI vector lab constructs."
                     /locus_tag="beta_globin_pA"
                     /label="beta_globin_pA"
                     /ApEinfo_label="beta_globin_pA"
                     /ApEinfo_fwdcolor="#7eff74"
                     /ApEinfo_revcolor="#7eff74"
                     /ApEinfo_graphicformat="arrow_data {{0 1 2 0 0 -1} {} 0}
                     width 5 offset 0"
     promoter        96..679
                     /vntifkey="30"
                     /note="CMV promoter.  Transcription starts with next base.
                     5 prime end starts at Spe I site only.  The CMV region in
                     this construct may extend further upstream."
                     /locus_tag="CMV(1)"
                     /label="CMV(1)"
                     /ApEinfo_label="CMV"
                     /ApEinfo_fwdcolor="#346ee0"
                     /ApEinfo_revcolor="#346ee0"
                     /ApEinfo_graphicformat="arrow_data {{0 1 2 0 0 -1} {} 0}
                     width 5 offset 0"
     misc_feature    7805..7830
                     /vntifkey="21"
                     /note="From sequencing HDM-SNVgpm8.  May be present in all
                     HDM or even MDM plasmids.  No apparent functional
                     ramifications.  This sequence has been found to be
                     erroneous for some plasmids in our laboratory.  It would
                     be prudent to sequence the DNA to confirm the accuracy of
                     your records.  The sequence specified by this feature was
                     actually found to be:  AACGCCAGCA ACGGAGATGC GCCGCGTG."
                     /locus_tag="Correction-133"
                     /label="Correction-133"
                     /ApEinfo_label="Correction-133"
                     /ApEinfo_fwdcolor="#7eff74"
                     /ApEinfo_revcolor="#7eff74"
                     /ApEinfo_graphicformat="arrow_data {{0 1 2 0 0 -1} {} 0}
                     width 5 offset 0"
     misc_feature    8072..8099
                     /vntifkey="21"
                     /note="From sequencing HDM-SNVgpm8.  May be present in all
                     HDM and MDM plasmids.  No apparent functional
                     ramifications.  This sequence has been found to be
                     erroneous for some plasmids in our laboratory.  It would
                     be prudent to sequence the DNA to confirm the accuracy of
                     your records.  The sequence specified by this feature was
                     actually found to be:  CGAGGCGGCA TAAATCGCCG TGACGATC."
                     /locus_tag="Correction-134"
                     /label="Correction-134"
                     /ApEinfo_label="Correction-134"
                     /ApEinfo_fwdcolor="#7eff74"
                     /ApEinfo_revcolor="#7eff74"
                     /ApEinfo_graphicformat="arrow_data {{0 1 2 0 0 -1} {} 0}
                     width 5 offset 0"
     misc_feature    5959..5996
                     /vntifkey="21"
                     /note="Extra EcoR I site of pMD-old-gag-pol.  This
                     sequence is definitely not in all MDM constructs. Probably
                     only exists in a few older constructs prior to the MDM2b
                     set.  This sequence has been found to be erroneous for
                     some plasmids in our laboratory.  It would be prudent to
                     sequence the DNA to confirm the accuracy of your records.
                     The sequence specified by this feature was actually found
                     to be:  ACATGGCAGT CTAGAATTCT TGAAGACGAA AGGGCC."
                     /locus_tag="Correction-143"
                     /label="Correction-143"
                     /ApEinfo_label="Correction-143"
                     /ApEinfo_fwdcolor="#7eff74"
                     /ApEinfo_revcolor="#7eff74"
                     /ApEinfo_graphicformat="arrow_data {{0 1 2 0 0 -1} {} 0}
                     width 5 offset 0"
     primer_bind     complement(8297..8323)
                     /vntifkey="28"
                     /label=HGTI-8_Max=618
                     /note="Add-musFLT-mIg Plasmid record #912  Max recorded
                     sequencing read = 618 bases.  Perfect match Tm = 59.3 C,
                     although only 17 nt are required to match. The actual
                     sequence of the primer is tccagaagta gtgaggaggc ttttttg."
                     /locus_tag="primer_bind"
                     /label="primer_bind"
                     /ApEinfo_label="primer_bind"
                     /ApEinfo_fwdcolor="#14c0bd"
                     /ApEinfo_revcolor="#4ec02b"
                     /ApEinfo_graphicformat="arrow_data {{0 1 2 0 0 -1} {} 0}
                     width 5 offset 0"
     primer_bind     692..715
                     /vntifkey="28"
                     /note="PCR or sequencing primer located in CMV sequence
                     just after 5xx end of RNA transcript.  Max recorded
                     sequencing read =  bases.  Perfect match Tm = 63.9 C,
                     although only 17 nt are required to match.  The actual
                     sequence of the primer is GAGACGCCAT CCACGCTGTT TTGA."
                     /locus_tag="primer_bind(1)"
                     /label="primer_bind(1)"
                     /ApEinfo_label="primer_bind"
                     /ApEinfo_fwdcolor="#14c0bd"
                     /ApEinfo_revcolor="#4ec02b"
                     /ApEinfo_graphicformat="arrow_data {{0 1 2 0 0 -1} {} 0}
                     width 5 offset 0"
     primer_bind     complement(662..703)
                     /vntifkey="28"
                     /note="linker from SacI of CMV bridging into BglII of HIV
                     R.  Max recorded sequencing read =  bases.  Perfect match
                     Tm = 74.8 C, although only 17 nt are required to match.
                     The actual sequence of the primer is gatcTGGTCT AACCAGAGAG
                     ACCCcggttc actaaacgAG CT."
                     /locus_tag="primer_bind(2)"
                     /label="primer_bind(2)"
                     /ApEinfo_label="primer_bind"
                     /ApEinfo_fwdcolor="#14c0bd"
                     /ApEinfo_revcolor="#4ec02b"
                     /ApEinfo_graphicformat="arrow_data {{0 1 2 0 0 -1} {} 0}
                     width 5 offset 0"
     primer_bind     617..638
                     /vntifkey="28"
                     /label=HGTI-1204_Max=311
                     /note="Sequencing primers for pHJ1  Max recorded
                     sequencing read = 311 bases. Perfect match Tm = 62.5 C,
                     although only 17 nt are required to match.  The actual
                     sequence of the primer is GCAAATGGGC GGTAGGCGTG TA."
                     /locus_tag="primer_bind(3)"
                     /label="primer_bind(3)"
                     /ApEinfo_label="primer_bind"
                     /ApEinfo_fwdcolor="#14c0bd"
                     /ApEinfo_revcolor="#4ec02b"
                     /ApEinfo_graphicformat="arrow_data {{0 1 2 0 0 -1} {} 0}
                     width 5 offset 0"
     primer_bind     612..652
                     /vntifkey="28"
                     /label=HGTI-1220_Max=162
                     /note="?  Max recorded sequencing read = 162 bases.
                     Perfect match Tm = 76.1 C, although only 17 nt are
                     required to match.  The actual sequence of the primer is
                     gcgcactagt catatggtag gcgtgtacgg tgggaggtct a."
                     /locus_tag="primer_bind(4)"
                     /label="primer_bind(4)"
                     /ApEinfo_label="primer_bind"
                     /ApEinfo_fwdcolor="#14c0bd"
                     /ApEinfo_revcolor="#4ec02b"
                     /ApEinfo_graphicformat="arrow_data {{0 1 2 0 0 -1} {} 0}
                     width 5 offset 0"
     primer_bind     1224..1244
                     /vntifkey="28"
                     /label=HGTI-1278_Max=0
                     /note="Jeng Shin designed sequencing primer @ 5xx end of
                     MDM2b polylinker facing towards gene.  xx723 is longer,
                     higher Tm versionxx.  Max recorded sequencing read = 0
                     bases.  Perfect match Tm = 40.3 C, although only 17 nt are
                     required to match.  The actual sequence of the primer is
                     CATGTTCATA CCTCTTATCT T."
                     /locus_tag="primer_bind(5)"
                     /label="primer_bind(5)"
                     /ApEinfo_label="primer_bind"
                     /ApEinfo_fwdcolor="#14c0bd"
                     /ApEinfo_revcolor="#4ec02b"
                     /ApEinfo_graphicformat="arrow_data {{0 1 2 0 0 -1} {} 0}
                     width 5 offset 0"
     primer_bind     complement(5232..5249)
                     /vntifkey="28"
                     /note="Jeng Shin designed sequencing primer @ 3xx end of
                     MDM2b polylinker facing towards gene.New incarnation is
                     3149, reordered 1xx29xx01.  Max recorded sequencing read =
                     bases.  Perfect match Tm = 54.2 C, although only 17 nt are
                     required to match.  The actual sequence of the primer is
                     gccagggcat tagccaca."
                     /locus_tag="primer_bind(6)"
                     /label="primer_bind(6)"
                     /ApEinfo_label="primer_bind"
                     /ApEinfo_fwdcolor="#14c0bd"
                     /ApEinfo_revcolor="#4ec02b"
                     /ApEinfo_graphicformat="arrow_data {{0 1 2 0 0 -1} {} 0}
                     width 5 offset 0"
     primer_bind     1209..1243
                     /vntifkey="28"
                     /label=HGTI-1732_Max=783
                     /note="New 5xx sequencing primer for B-globin constructs.
                     Same position as JSL-70, but longer with a Tm at 66C.  Max
                     recorded sequencing read = 783 bases.  Perfect match Tm =
                     65.5 C, although only 17 nt are required to match. The
                     actual sequence of the primer is GGCCCTTTTG CTAATCATGT
                     TCATACCTCT TATCT."
                     /locus_tag="primer_bind(7)"
                     /label="primer_bind(7)"
                     /ApEinfo_label="primer_bind"
                     /ApEinfo_fwdcolor="#14c0bd"
                     /ApEinfo_revcolor="#4ec02b"
                     /ApEinfo_graphicformat="arrow_data {{0 1 2 0 0 -1} {} 0}
                     width 5 offset 0"
     primer_bind     8225..8250
                     /vntifkey="28"
                     /label=HGTI-1828_Max=662
                     /note="Full plasmid sequencing for Add-BGFP-FasL-Ires-FADD
                     Max recorded sequencing read = 662 bases.  Perfect match
                     Tm = 60.7 C, although only 17 nt are required to match.
                     The actual sequence of the primer is agcgagaaga atcataatgg
                     ggaagg."
                     /locus_tag="primer_bind(8)"
                     /label="primer_bind(8)"
                     /ApEinfo_label="primer_bind"
                     /ApEinfo_fwdcolor="#14c0bd"
                     /ApEinfo_revcolor="#4ec02b"
                     /ApEinfo_graphicformat="arrow_data {{0 1 2 0 0 -1} {} 0}
                     width 5 offset 0"
     primer_bind     151..178
                     /vntifkey="28"
                     /label=HGTI-1832_Max=638
                     /note="Full plasmid sequencing for Add-BGFP-FasL-Ires-FADD
                     Max recorded sequencing read = 638 bases.  Perfect match
                     Tm = 58.7 C, although only 17 nt are required to match.
                     The actual sequence of the primer is agttccgcgt tacataactt
                     acggtaaa."
                     /locus_tag="primer_bind(9)"
                     /label="primer_bind(9)"
                     /ApEinfo_label="primer_bind"
                     /ApEinfo_fwdcolor="#14c0bd"
                     /ApEinfo_revcolor="#4ec02b"
                     /ApEinfo_graphicformat="arrow_data {{0 1 2 0 0 -1} {} 0}
                     width 5 offset 0"
     primer_bind     751..775
                     /vntifkey="28"
                     /label=HGTI-1834_Max=595
                     /note="Full plasmid sequencing for Add-BGFP-FasL-Ires-FADD
                     Max recorded sequencing read = 595 bases.  Perfect match
                     Tm = 58.7 C, although only 17 nt are required to match.
                     The actual sequence of the primer is cctcgaagct gatcctgaga
                     acttc."
                     /locus_tag="primer_bind(10)"
                     /label="primer_bind(10)"
                     /ApEinfo_label="primer_bind"
                     /ApEinfo_fwdcolor="#14c0bd"
                     /ApEinfo_revcolor="#4ec02b"
                     /ApEinfo_graphicformat="arrow_data {{0 1 2 0 0 -1} {} 0}
                     width 5 offset 0"
     primer_bind     1051..1082
                     /vntifkey="28"
                     /label=HGTI-1835_Max=639
                     /note="Full plasmid sequencing for Add-BGFP-FasL-Ires-FADD
                     Max recorded sequencing read = 639 bases.  Perfect match
                     Tm = 58.2 C, although only 17 nt are required to match.
                     The actual sequence of the primer is gttaaggcaa tagcaatatt
                     tctgcatata aa."
                     /locus_tag="primer_bind(11)"
                     /label="primer_bind(11)"
                     /ApEinfo_label="primer_bind"
                     /ApEinfo_fwdcolor="#14c0bd"
                     /ApEinfo_revcolor="#4ec02b"
                     /ApEinfo_graphicformat="arrow_data {{0 1 2 0 0 -1} {} 0}
                     width 5 offset 0"
     primer_bind     5355..5383
                     /vntifkey="28"
                     /label=HGTI-1843_Max=379
                     /note="Full plasmid sequencing for Add-BGFP-FasL-Ires-FADD
                     Max recorded sequencing read = 379 bases.  Perfect match
                     Tm = 59.8 C, although only 17 nt are required to match.
                     The actual sequence of the primer is agcatctgga ttctgcctaa
                     taaaaaaca."
                     /locus_tag="primer_bind(12)"
                     /label="primer_bind(12)"
                     /ApEinfo_label="primer_bind"
                     /ApEinfo_fwdcolor="#14c0bd"
                     /ApEinfo_revcolor="#4ec02b"
                     /ApEinfo_graphicformat="arrow_data {{0 1 2 0 0 -1} {} 0}
                     width 5 offset 0"
     primer_bind     5656..5689
                     /vntifkey="28"
                     /label=HGTI-1844_Max=643
                     /note="Full plasmid sequencing for Add-BGFP-FasL-Ires-FADD
                     Max recorded sequencing read = 643 bases.  Perfect match
                     Tm = 59.1 C, although only 17 nt are required to match.
                     The actual sequence of the primer is ttttacatta cttattgttt
                     tagctgtcct catg."
                     /locus_tag="primer_bind(13)"
                     /label="primer_bind(13)"
                     /ApEinfo_label="primer_bind"
                     /ApEinfo_fwdcolor="#14c0bd"
                     /ApEinfo_revcolor="#4ec02b"
                     /ApEinfo_graphicformat="arrow_data {{0 1 2 0 0 -1} {} 0}
                     width 5 offset 0"
     primer_bind     complement(7510..7528)
                     /vntifkey="28"
                     /label=HGTI-1851_Max=601
                     /note="Full plasmid sequencing for Add-BGFP-FasL-Ires-FADD
                     Max recorded sequencing read = 601 bases.  Perfect match
                     Tm = 60.1 C, although only 17 nt are required to match.
                     The actual sequence of the primer is cgaccgctgc
                     gccttatcc."
                     /locus_tag="primer_bind(14)"
                     /label="primer_bind(14)"
                     /ApEinfo_label="primer_bind"
                     /ApEinfo_fwdcolor="#14c0bd"
                     /ApEinfo_revcolor="#4ec02b"
                     /ApEinfo_graphicformat="arrow_data {{0 1 2 0 0 -1} {} 0}
                     width 5 offset 0"
     primer_bind     complement(7199..7228)
                     /vntifkey="28"
                     /label=HGTI-1852_Max=372
                     /note="Full plasmid sequencing for Add-BGFP-FasL-Ires-FADD
                     Max recorded sequencing read = 372 bases.  Perfect match
                     Tm = 58.8 C, although only 17 nt are required to match.
                     The actual sequence of the primer is aaaaggatct caagaagatc
                     ctttgatctt ."
                     /locus_tag="primer_bind(15)"
                     /label="primer_bind(15)"
                     /ApEinfo_label="primer_bind"
                     /ApEinfo_fwdcolor="#14c0bd"
                     /ApEinfo_revcolor="#4ec02b"
                     /ApEinfo_graphicformat="arrow_data {{0 1 2 0 0 -1} {} 0}
                     width 5 offset 0"
     primer_bind     complement(6907..6928)
                     /vntifkey="28"
                     /label=HGTI-1853_Max=0
                     /note="Full plasmid sequencing for Add-BGFP-FasL-Ires-FADD
                     Max recorded sequencing read = 0 bases.  Perfect match Tm
                     = 61.0 C, although only 17 nt are required to match.  The
                     actual sequence of the primer is ccccagtgct gcaatgatac
                     cg."
                     /locus_tag="primer_bind(16)"
                     /label="primer_bind(16)"
                     /ApEinfo_label="primer_bind"
                     /ApEinfo_fwdcolor="#14c0bd"
                     /ApEinfo_revcolor="#4ec02b"
                     /ApEinfo_graphicformat="arrow_data {{0 1 2 0 0 -1} {} 0}
                     width 5 offset 0"
     primer_bind     complement(6608..6628)
                     /vntifkey="28"
                     /label=HGTI-1854_Max=650
                     /note="Full plasmid sequencing for Add-BGFP-FasL-Ires-FADD
                     Max recorded sequencing read = 650 bases.  Perfect match
                     Tm = 58.4 C, although only 17 nt are required to match.
                     The actual sequence of the primer is agcggttagc tccttcggtc
                     c."
                     /locus_tag="primer_bind(17)"
                     /label="primer_bind(17)"
                     /ApEinfo_label="primer_bind"
                     /ApEinfo_fwdcolor="#14c0bd"
                     /ApEinfo_revcolor="#4ec02b"
                     /ApEinfo_graphicformat="arrow_data {{0 1 2 0 0 -1} {} 0}
                     width 5 offset 0"
     primer_bind     complement(6305..6328)
                     /vntifkey="28"
                     /label=HGTI-1855_Max=661
                     /note="Full plasmid sequencing for Add-BGFP-FasL-Ires-FADD
                     Max recorded sequencing read = 661 bases.  Perfect match
                     Tm = 58.0 C, although only 17 nt are required to match.
                     The actual sequence of the primer is atccagttcg atgtaaccca
                     ctcg."
                     /locus_tag="primer_bind(18)"
                     /label="primer_bind(18)"
                     /ApEinfo_label="primer_bind"
                     /ApEinfo_fwdcolor="#14c0bd"
                     /ApEinfo_revcolor="#4ec02b"
                     /ApEinfo_graphicformat="arrow_data {{0 1 2 0 0 -1} {} 0}
                     width 5 offset 0"
     primer_bind     complement(5998..6028)
                     /vntifkey="28"
                     /label=HGTI-1856_Max=711
                     /note="Full plasmid sequencing for Add-BGFP-FasL-Ires-FADD
                     Max recorded sequencing read = 711 bases.  Perfect match
                     Tm = 58.3 C, although only 17 nt are required to match.
                     The actual sequence of the primer is gacattaacc tataaaaata
                     ggcgtatcac g."
                     /locus_tag="primer_bind(19)"
                     /label="primer_bind(19)"
                     /ApEinfo_label="primer_bind"
                     /ApEinfo_fwdcolor="#14c0bd"
                     /ApEinfo_revcolor="#4ec02b"
                     /ApEinfo_graphicformat="arrow_data {{0 1 2 0 0 -1} {} 0}
                     width 5 offset 0"
     primer_bind     complement(236..260)
                     /vntifkey="28"
                     /label=HGTI-1863_Max=672
                     /note="Full plasmid sequencing for Add-BGFP-FasL-Ires-FADD
                     Max recorded sequencing read = 672 bases.  Perfect match
                     Tm = 59.1 C, although only 17 nt are required to match.
                     The actual sequence of the primer is ccctattggc gttactatgg
                     gaaca."
                     /locus_tag="primer_bind(20)"
                     /label="primer_bind(20)"
                     /ApEinfo_label="primer_bind"
                     /ApEinfo_fwdcolor="#14c0bd"
                     /ApEinfo_revcolor="#4ec02b"
                     /ApEinfo_graphicformat="arrow_data {{0 1 2 0 0 -1} {} 0}
                     width 5 offset 0"
     primer_bind     complement(536..560)
                     /vntifkey="28"
                     /label=HGTI-1864_Max=485
                     /note="Full plasmid sequencing for Add-BGFP-FasL-Ires-FADD
                     Max recorded sequencing read = 485 bases.  Perfect match
                     Tm = 58.0 C, although only 17 nt are required to match.
                     The actual sequence of the primer is aaacaaactc ccattgacgt
                     caatg."
                     /locus_tag="primer_bind(21)"
                     /label="primer_bind(21)"
                     /ApEinfo_label="primer_bind"
                     /ApEinfo_fwdcolor="#14c0bd"
                     /ApEinfo_revcolor="#4ec02b"
                     /ApEinfo_graphicformat="arrow_data {{0 1 2 0 0 -1} {} 0}
                     width 5 offset 0"
     primer_bind     complement(833..860)
                     /vntifkey="28"
                     /label=HGTI-1865_Max=636
                     /note="Full plasmid sequencing for Add-BGFP-FasL-Ires-FADD
                     Max recorded sequencing read = 636 bases.  Perfect match
                     Tm = 59.3 C, although only 17 nt are required to match.
                     The actual sequence of the primer is tgttacttct ccccttccta
                     tgacatga."
                     /locus_tag="primer_bind(22)"
                     /label="primer_bind(22)"
                     /ApEinfo_label="primer_bind"
                     /ApEinfo_fwdcolor="#14c0bd"
                     /ApEinfo_revcolor="#4ec02b"
                     /ApEinfo_graphicformat="arrow_data {{0 1 2 0 0 -1} {} 0}
                     width 5 offset 0"
     primer_bind     complement(1135..1160)
                     /vntifkey="28"
                     /label=HGTI-1866_Max=639
                     /note="Full plasmid sequencing for Add-BGFP-FasL-Ires-FADD
                     Max recorded sequencing read = 639 bases.  Perfect match
                     Tm = 59.3 C, although only 17 nt are required to match.
                     The actual sequence of the primer is gcagaatggt agctggattg
                     tagctg."
                     /locus_tag="primer_bind(23)"
                     /label="primer_bind(23)"
                     /ApEinfo_label="primer_bind"
                     /ApEinfo_fwdcolor="#14c0bd"
                     /ApEinfo_revcolor="#4ec02b"
                     /ApEinfo_graphicformat="arrow_data {{0 1 2 0 0 -1} {} 0}
                     width 5 offset 0"
     primer_bind     complement(5440..5464)
                     /vntifkey="28"
                     /label=HGTI-1874_Max=692
                     /note="Full plasmid sequencing for Add-BGFP-FasL-Ires-FADD
                     Max recorded sequencing read = 692 bases.  Perfect match
                     Tm = 58.1 C, although only 17 nt are required to match.
                     The actual sequence of the primer is ttaaatgcac tgacctccca
                     cattc."
                     /locus_tag="primer_bind(24)"
                     /label="primer_bind(24)"
                     /ApEinfo_label="primer_bind"
                     /ApEinfo_fwdcolor="#14c0bd"
                     /ApEinfo_revcolor="#4ec02b"
                     /ApEinfo_graphicformat="arrow_data {{0 1 2 0 0 -1} {} 0}
                     width 5 offset 0"
     primer_bind     complement(5735..5765)
                     /vntifkey="28"
                     /label=HGTI-1875_Max=610
                     /note="Full plasmid sequencing for Add-BGFP-FasL-Ires-FADD
                     Max recorded sequencing read = 610 bases.  Perfect match
                     Tm = 59.5 C, although only 17 nt are required to match.
                     The actual sequence of the primer is tatctctaag caagagaact
                     gagtggagtc a."
                     /locus_tag="primer_bind(25)"
                     /label="primer_bind(25)"
                     /ApEinfo_label="primer_bind"
                     /ApEinfo_fwdcolor="#14c0bd"
                     /ApEinfo_revcolor="#4ec02b"
                     /ApEinfo_graphicformat="arrow_data {{0 1 2 0 0 -1} {} 0}
                     width 5 offset 0"
     primer_bind     7719..7744
                     /vntifkey="28"
                     /label=HGTI-1881_Max=511
                     /note="Full plasmid sequencing for Add-BGFP-FasL-Ires-FADD
                     Max recorded sequencing read = 511 bases.  Perfect match
                     Tm = 59 C, although only 17 nt are required to match.  The
                     actual sequence of the primer is atctttatag tcctgtcggg
                     tttcgc."
                     /locus_tag="primer_bind(26)"
                     /label="primer_bind(26)"
                     /ApEinfo_label="primer_bind"
                     /ApEinfo_fwdcolor="#14c0bd"
                     /ApEinfo_revcolor="#4ec02b"
                     /ApEinfo_graphicformat="arrow_data {{0 1 2 0 0 -1} {} 0}
                     width 5 offset 0"
     primer_bind     7419..7446
                     /vntifkey="28"
                     /label=HGTI-1882_Max=565
                     /note="Full plasmid sequencing for Add-BGFP-FasL-Ires-FADD
                     Max recorded sequencing read = 565 bases.  Perfect match
                     Tm = 60.5 C, although only 17 nt are required to match.
                     The actual sequence of the primer is catacctcgc tctgctaatc
                     ctgttacc."
                     /locus_tag="primer_bind(27)"
                     /label="primer_bind(27)"
                     /ApEinfo_label="primer_bind"
                     /ApEinfo_fwdcolor="#14c0bd"
                     /ApEinfo_revcolor="#4ec02b"
                     /ApEinfo_graphicformat="arrow_data {{0 1 2 0 0 -1} {} 0}
                     width 5 offset 0"
     primer_bind     7119..7147
                     /vntifkey="28"
                     /label=HGTI-1883_Max=564
                     /note="Full plasmid sequencing for Add-BGFP-FasL-Ires-FADD
                     Max recorded sequencing read = 564 bases.  Perfect match
                     Tm = 58.2 C, although only 17 nt are required to match.
                     The actual sequence of the primer is tgaagatcct ttttgataat
                     ctcatgacc."
                     /locus_tag="primer_bind(28)"
                     /label="primer_bind(28)"
                     /ApEinfo_label="primer_bind"
                     /ApEinfo_fwdcolor="#14c0bd"
                     /ApEinfo_revcolor="#4ec02b"
                     /ApEinfo_graphicformat="arrow_data {{0 1 2 0 0 -1} {} 0}
                     width 5 offset 0"
     primer_bind     6819..6843
                     /vntifkey="28"
                     /label=HGTI-1884_Max=593
                     /note="Full plasmid sequencing for Add-BGFP-FasL-Ires-FADD
                     Max recorded sequencing read = 593 bases.  Perfect match
                     Tm = 59.6 C, although only 17 nt are required to match.
                     The actual sequence of the primer is ataaagttgc aggaccactt
                     ctgcg."
                     /locus_tag="primer_bind(29)"
                     /label="primer_bind(29)"
                     /ApEinfo_label="primer_bind"
                     /ApEinfo_fwdcolor="#14c0bd"
                     /ApEinfo_revcolor="#4ec02b"
                     /ApEinfo_graphicformat="arrow_data {{0 1 2 0 0 -1} {} 0}
                     width 5 offset 0"
     primer_bind     6519..6546
                     /vntifkey="28"
                     /label=HGTI-1885_Max=654
                     /note="Full plasmid sequencing for Add-BGFP-FasL-Ires-FADD
                     Max recorded sequencing read = 654 bases.  Perfect match
                     Tm = 60.0 C, although only 17 nt are required to match.
                     The actual sequence of the primer is cggatggcat gacagtaaga
                     gaattatg."
                     /locus_tag="primer_bind(30)"
                     /label="primer_bind(30)"
                     /ApEinfo_label="primer_bind"
                     /ApEinfo_fwdcolor="#14c0bd"
                     /ApEinfo_revcolor="#4ec02b"
                     /ApEinfo_graphicformat="arrow_data {{0 1 2 0 0 -1} {} 0}
                     width 5 offset 0"
     primer_bind     6219..6239
                     /vntifkey="28"
                     /label=HGTI-1886_Max=647
                     /note="Full plasmid sequencing for Add-BGFP-FasL-Ires-FADD
                     Max recorded sequencing read = 647 bases.  Perfect match
                     Tm = 60.2 C, although only 17 nt are required to match.
                     The actual sequence of the primer is ccttttttgc ggcattttgc
                     c."
                     /locus_tag="primer_bind(31)"
                     /label="primer_bind(31)"
                     /ApEinfo_label="primer_bind"
                     /ApEinfo_fwdcolor="#14c0bd"
                     /ApEinfo_revcolor="#4ec02b"
                     /ApEinfo_graphicformat="arrow_data {{0 1 2 0 0 -1} {} 0}
                     width 5 offset 0"
     primer_bind     561..593
                     /vntifkey="28"
                     /label=HGTI-2021_Max=707
                     /note="sequencing pHD from 3xx end  Max recorded
                     sequencing read = 707 bases. Perfect match Tm = 71.5 C,
                     although only 17 nt are required to match.  The actual
                     sequence of the primer is tggcaccaaa atcaacggga ctttccaaaa
                     tgt."
                     /locus_tag="primer_bind(32)"
                     /label="primer_bind(32)"
                     /ApEinfo_label="primer_bind"
                     /ApEinfo_fwdcolor="#14c0bd"
                     /ApEinfo_revcolor="#4ec02b"
                     /ApEinfo_graphicformat="arrow_data {{0 1 2 0 0 -1} {} 0}
                     width 5 offset 0"
     primer_bind     complement(952..981)
                     /vntifkey="28"
                     /label=HGTI-2022_Max=610
                     /note="sequencing primer in globin intron facing left. Max
                     recorded sequencing read = 610 bases.  Perfect match Tm =
                     53.9 C, although only 17 nt are required to match. The
                     actual sequence of the primer is gaaagaaaga gattagggaa
                     agtattagaa ."
                     /locus_tag="primer_bind(33)"
                     /label="primer_bind(33)"
                     /ApEinfo_label="primer_bind"
                     /ApEinfo_fwdcolor="#14c0bd"
                     /ApEinfo_revcolor="#4ec02b"
                     /ApEinfo_graphicformat="arrow_data {{0 1 2 0 0 -1} {} 0}
                     width 5 offset 0"
     primer_bind     1226..1253
                     /vntifkey="28"
                     /label=HGTI-2144_Max=0
                     /note="sFlt clone Add-musFlt-mIg: sequencing ORF  Max
                     recorded sequencing read = 0 bases.  Perfect match Tm =
                     59.3 C, although only 17 nt are required to match.  The
                     actual sequence of the primer is TGTTCATACC TCTTATCTTC
                     CTCCCACA."
                     /locus_tag="primer_bind(34)"
                     /label="primer_bind(34)"
                     /ApEinfo_label="primer_bind"
                     /ApEinfo_fwdcolor="#14c0bd"
                     /ApEinfo_revcolor="#4ec02b"
                     /ApEinfo_graphicformat="arrow_data {{0 1 2 0 0 -1} {} 0}
                     width 5 offset 0"
     misc_feature    1303..1308
                     /locus_tag="EcoRI"
                     /label="EcoRI"
                     /ApEinfo_label="EcoRI"
                     /ApEinfo_fwdcolor="cyan"
                     /ApEinfo_revcolor="green"
                     /ApEinfo_graphicformat="arrow_data {{0 1 2 0 0 -1} {} 0}
                     width 5 offset 0"
     misc_feature    5148..5153
                     /locus_tag="HindIII"
                     /label="HindIII"
                     /ApEinfo_label="HindIII"
                     /ApEinfo_fwdcolor="cyan"
                     /ApEinfo_revcolor="green"
                     /ApEinfo_graphicformat="arrow_data {{0 1 2 0 0 -1} {} 0}
                     width 5 offset 0"
     misc_feature    1314..1321
                     /locus_tag="NotI"
                     /label="NotI"
                     /ApEinfo_label="NotI"
                     /ApEinfo_fwdcolor="cyan"
                     /ApEinfo_revcolor="cyan"
                     /ApEinfo_graphicformat="arrow_data {{0 1 2 0 0 -1} {} 0}
                     width 5 offset 0"
     misc_feature    1317..1322
                     /locus_tag="kozak"
                     /label="kozak"
                     /ApEinfo_label="kozak"
                     /ApEinfo_fwdcolor="#fc6fce"
                     /ApEinfo_revcolor="#fc6fce"
                     /ApEinfo_graphicformat="arrow_data {{0 1 2 0 0 -1} {} 0}
                     width 5 offset 0"
     misc_feature    1323..5147
                     /locus_tag="IDTopt_Spike_ALAYT"
                     /label="IDTopt_Spike_ALAYT"
                     /ApEinfo_label="IDTopt_Spike_ALAYT"
                     /ApEinfo_fwdcolor="#fdcc65"
                     /ApEinfo_revcolor="#fdcc65"
                     /ApEinfo_graphicformat="arrow_data {{0 1 2 0 0 -1} {} 0}
                     width 5 offset 0"
     variation       5127..5129
                     /locus_tag="KtoY"
                     /label="KtoY"
                     /ApEinfo_label="KtoY"
                     /ApEinfo_fwdcolor="#ff575a"
                     /ApEinfo_revcolor="#ff9e39"
                     /ApEinfo_graphicformat="arrow_data {{0 1 2 0 0 -1} {} 0}
                     width 5 offset 0"
     variation       5133..5135
                     /locus_tag="HtoY"
                     /label="HtoY"
                     /ApEinfo_label="HtoY"
                     /ApEinfo_fwdcolor="#ff373e"
                     /ApEinfo_revcolor="#ff9e39"
                     /ApEinfo_graphicformat="arrow_data {{0 1 2 0 0 -1} {} 0}
                     width 5 offset 0"
ORIGIN
        1 agcttggccc attgcatacg ttgtatccat atcataatat gtacatttat attggctcat
       61 gtccaacatt accgccatgt tgacattgat tattgactag ttattaatag taatcaatta
      121 cggggtcatt agttcatagc ccatatatgg agttccgcgt tacataactt acggtaaatg
      181 gcccgcctgg ctgaccgccc aacgaccccc gcccattgac gtcaataatg acgtatgttc
      241 ccatagtaac gccaataggg actttccatt gacgtcaatg ggtggagtat ttacggtaaa
      301 ctgcccactt ggcagtacat caagtgtatc atatgccaag tacgccccct attgacgtca
      361 atgacggtaa atggcccgcc tggcattatg cccagtacat gaccttatgg gactttccta
      421 cttggcagta catctacgta ttagtcatcg ctattaccat ggtgatgcgg ttttggcagt
      481 acatcaatgg gcgtggatag cggtttgact cacggggatt tccaagtctc caccccattg
      541 acgtcaatgg gagtttgttt tggcaccaaa atcaacggga ctttccaaaa tgtcgtaaca
      601 actccgcccc attgacgcaa atgggcggta ggcgtgtacg gtgggaggtc tatataagca
      661 gagctcgttt agtgaaccgt cagatcgcct ggagacgcca tccacgctgt tttgacctcc
      721 atagaagaca ccgggaccga tccagcctcc cctcgaagct gatcctgaga acttcagggt
      781 gagtctatgg gacccttgat gttttctttc cccttctttt ctatggttaa gttcatgtca
      841 taggaagggg agaagtaaca gggtacacat attgaccaaa tcagggtaat tttgcatttg
      901 taattttaaa aaatgctttc ttcttttaat atactttttt gtttatctta tttctaatac
      961 tttccctaat ctctttcttt cagggcaata atgatacaat gtatcatgcc tctttgcacc
     1021 attctaaaga ataacagtga taatttctgg gttaaggcaa tagcaatatt tctgcatata
     1081 aatatttctg catataaatt gtaactgatg taagaggttt catattgcta atagcagcta
     1141 caatccagct accattctgc ttttatttta tggttgggat aaggctggat tattctgagt
     1201 ccaagctagg cccttttgct aatcatgttc atacctctta tcttcctccc acagctcctg
     1261 ggcaacgtgc tggtctgtgt gctggcccat cactttggca aagaattccg cgggcggccg
     1321 ccATGTTCGT GTTCCTGGTA CTCCTTCCTT TGGTGTCTTC CCAGTGTGTA AATCTTACCA
     1381 CTCGGACCCA GCTTCCACCC GCCTACACCA ACAGTTTCAC ACGCGGCGTC TACTATCCTG
     1441 ACAAGGTGTT TAGGAGTTCA GTCTTGCACT CAACTCAAGA CTTGTTCCTC CCTTTCTTTA
     1501 GCAATGTGAC GTGGTTTCAT GCCATTCATG TCTCCGGCAC AAACGGAACG AAGCGCTTTG
     1561 ATAATCCTGT GCTCCCGTTC AACGATGGAG TGTACTTCGC GTCCACAGAG AAGAGCAATA
     1621 TCATTCGAGG TTGGATCTTC GGAACGACAC TCGACTCAAA GACGCAGTCC CTTCTCATCG
     1681 TCAATAATGC CACGAACGTG GTCATCAAAG TGTGCGAGTT TCAATTCTGT AATGATCCCT
     1741 TCCTGGGCGT CTATTATCAC AAGAACAACA AATCCTGGAT GGAGTCCGAA TTTAGAGTCT
     1801 ACTCCAGCGC CAACAACTGC ACTTTCGAAT ACGTATCACA GCCATTCTTG ATGGACCTTG
     1861 AAGGAAAGCA GGGTAATTTC AAGAACTTGA GGGAGTTCGT ATTCAAGAAT ATCGACGGGT
     1921 ACTTTAAGAT TTATAGCAAA CACACACCCA TTAATTTGGT GCGGGATCTT CCTCAGGGAT
     1981 TTAGTGCTCT TGAGCCTCTC GTTGACCTCC CTATTGGCAT TAACATCACC CGCTTTCAAA
     2041 CCCTGTTGGC CCTGCATCGG TCCTACCTGA CACCGGGCGA CTCAAGTTCC GGATGGACCG
     2101 CAGGTGCCGC CGCATACTAT GTGGGCTACC TTCAGCCAAG AACATTTCTG CTGAAATATA
     2161 ATGAGAACGG GACCATTACA GATGCGGTGG ATTGTGCACT CGACCCTCTG TCTGAGACGA
     2221 AATGCACCCT TAAGAGCTTC ACGGTGGAGA AAGGCATTTA TCAGACTTCT AACTTCAGAG
     2281 TTCAACCCAC CGAGTCCATT GTGCGATTCC CAAATATTAC GAATTTGTGC CCATTTGGTG
     2341 AGGTCTTCAA TGCTACTCGA TTCGCCTCAG TTTATGCATG GAACCGAAAG AGAATTTCCA
     2401 ATTGTGTGGC GGACTACTCA GTATTGTATA ATAGTGCAAG CTTTAGCACA TTCAAATGTT
     2461 ACGGCGTGTC TCCAACGAAG CTGAACGATC TCTGTTTCAC AAACGTTTAT GCGGATTCCT
     2521 TCGTGATTCG CGGCGATGAG GTCCGACAGA TTGCGCCTGG GCAAACGGGT AAGATCGCTG
     2581 ATTACAACTA TAAGTTGCCG GACGATTTCA CAGGATGTGT CATAGCTTGG AATAGCAATA
     2641 ATTTGGACAG TAAGGTTGGC GGAAACTACA ATTATTTGTA CAGGTTGTTT CGCAAGTCAA
     2701 ATTTGAAACC ATTTGAGAGA GATATATCTA CGGAGATATA TCAAGCCGGC TCTACACCAT
     2761 GTAATGGTGT GGAGGGCTTT AACTGCTACT TTCCACTCCA GTCATATGGT TTCCAACCTA
     2821 CAAATGGAGT AGGGTATCAA CCGTACAGAG TTGTGGTCTT GAGTTTCGAA TTGCTCCACG
     2881 CTCCAGCAAC GGTATGCGGT CCTAAGAAAT CCACAAATCT TGTGAAGAAC AAGTGCGTAA
     2941 ATTTCAACTT CAATGGGCTG ACTGGAACAG GCGTGCTGAC TGAGAGTAAC AAGAAGTTCT
     3001 TGCCTTTCCA ACAATTCGGG CGGGACATAG CTGATACCAC TGACGCCGTC CGCGACCCTC
     3061 AGACCCTGGA GATTCTGGAC ATAACTCCTT GTTCTTTCGG TGGCGTCAGT GTTATCACTC
     3121 CCGGGACCAA CACCTCCAAC CAAGTCGCGG TCCTCTATCA AGACGTCAAC TGTACGGAAG
     3181 TACCGGTAGC CATCCATGCG GACCAACTTA CACCGACTTG GAGGGTTTAC TCTACAGGAA
     3241 GCAATGTCTT TCAAACACGA GCCGGGTGTC TGATCGGAGC AGAACACGTT AACAACAGCT
     3301 ACGAATGTGA CATACCAATA GGCGCAGGGA TTTGTGCTTC ATATCAGACA CAGACCAATA
     3361 GCCCGCGGAG AGCGAGAAGC GTAGCAAGCC AAAGCATCAT CGCGTACACG ATGAGCCTCG
     3421 GAGCAGAGAA CAGCGTCGCG TATAGCAATA ATTCAATAGC TATCCCAACA AATTTCACTA
     3481 TTTCGGTCAC CACTGAGATT CTGCCGGTCT CCATGACCAA GACATCCGTC GATTGTACTA
     3541 TGTACATATG CGGCGACAGC ACGGAGTGCA GTAACTTGCT CCTTCAGTAC GGTTCCTTCT
     3601 GTACGCAGCT TAACCGGGCA CTGACGGGTA TCGCGGTAGA ACAGGACAAG AACACACAGG
     3661 AGGTCTTCGC GCAGGTCAAA CAAATCTACA AGACACCACC CATAAAGGAC TTCGGCGGGT
     3721 TCAATTTCAG CCAAATCCTG CCGGACCCTT CCAAACCTAG TAAGAGGTCA TTCATTGAGG
     3781 ATCTTCTGTT TAACAAAGTT ACGCTTGCGG ACGCGGGATT CATTAAGCAG TATGGTGACT
     3841 GCCTTGGAGA TATTGCCGCC AGGGATTTGA TATGTGCACA GAAATTTAAC GGCCTCACCG
     3901 TTCTGCCGCC TCTGCTCACC GATGAGATGA TAGCGCAGTA CACGAGCGCA CTCCTGGCAG
     3961 GTACAATTAC AAGCGGATGG ACATTCGGTG CAGGAGCAGC GTTGCAGATA CCCTTTGCTA
     4021 TGCAGATGGC TTATCGATTT AACGGGATTG GCGTCACGCA GAACGTCCTT TATGAGAATC
     4081 AGAAATTGAT TGCAAATCAG TTCAATAGTG CTATCGGTAA GATTCAGGAC AGCTTGAGCA
     4141 GTACCGCGTC TGCACTGGGA AAGTTGCAGG ACGTGGTGAA TCAGAATGCA CAAGCACTGA
     4201 ATACCTTGGT TAAGCAATTG AGTAGCAATT TCGGCGCCAT ATCAAGTGTA CTGAATGATA
     4261 TCCTGTCACG GTTGGACAAG GTAGAAGCCG AAGTTCAGAT TGACCGCTTG ATCACCGGGC
     4321 GCCTCCAAAG TCTGCAGACC TACGTCACAC AACAATTGAT CAGAGCAGCA GAGATAAGAG
     4381 CATCTGCTAA CCTGGCTGCC ACTAAGATGT CTGAATGTGT GCTTGGGCAG TCAAAGAGGG
     4441 TAGATTTCTG CGGAAAGGGC TACCACCTTA TGTCTTTCCC TCAGAGCGCT CCGCATGGTG
     4501 TGGTCTTTCT CCATGTGACT TATGTGCCTG CTCAAGAGAA GAACTTTACG ACGGCGCCCG
     4561 CTATATGCCA TGATGGTAAG GCGCACTTTC CAAGGGAGGG AGTGTTCGTG TCCAACGGCA
     4621 CTCACTGGTT TGTCACCCAA CGAAATTTCT ACGAGCCTCA AATTATTACC ACCGACAATA
     4681 CCTTTGTTAG CGGTAACTGT GACGTCGTAA TTGGGATTGT TAATAATACA GTCTACGATC
     4741 CTCTGCAGCC GGAACTGGAC TCCTTTAAAG AGGAGCTGGA CAAATATTTC AAGAACCACA
     4801 CATCTCCTGA CGTAGATCTT GGAGACATAA GCGGTATAAA TGCAAGTGTT GTTAACATTC
     4861 AGAAAGAAAT AGATAGGTTG AACGAAGTTG CGAAGAACCT TAACGAGTCA CTGATAGACC
     4921 TCCAAGAGCT TGGGAAGTAC GAGCAATATA TCAAGTGGCC TTGGTATATT TGGCTCGGGT
     4981 TCATAGCAGG ACTTATCGCT ATAGTCATGG TGACTATAAT GCTGTGCTGC ATGACAAGCT
     5041 GCTGCAGCTG TCTCAAAGGC TGTTGCTCTT GCGGCTCTTG CTGCAAATTC GATGAGGACG
     5101 ATTCCGAACC TGTCTTGAAG GGTGTCGCGC TCGCTTACAC ATAATGAaag cttatcgata
     5161 ccgtcgacct cgagggccca gatctaattc accccaccag tgcaggctgc ctatcagaaa
     5221 gtggtggctg gtgtggctaa tgccctggcc cacaagtatc actaagctcg ctttcttgct
     5281 gtccaatttc tattaaaggt tcctttgttc cctaagtcca actactaaac tgggggatat
     5341 tatgaagggc cttgagcatc tggattctgc ctaataaaaa acatttattt tcattgcaat
     5401 gatgtattta aattatttct gaatatttta ctaaaaaggg aatgtgggag gtcagtgcat
     5461 ttaaaacata aagaaatgaa gagctagttc aaaccttggg aaaatacact atatcttaaa
     5521 ctccatgaaa gaaggtgagg ctgcaaacag ctaatgcaca ttggcaacag cccctgatgc
     5581 ctatgcctta ttcatccctc agaaaaggat tcaagtagag gcttgatttg gaggttaaag
     5641 ttttgctatg ctgtatttta cattacttat tgttttagct gtcctcatga atgtcttttc
     5701 actacccatt tgcttatcct gcatctctca gccttgactc cactcagttc tcttgcttag
     5761 agataccacc tttcccctga agtgttcctt ccatgtttta cggcgagatg gtttctcctc
     5821 gcctggccac tcagccttag ttgtctctgt tgtcttatag aggtctactt gaagaaggaa
     5881 aaacaggggg catggtttga ctgtcctgtg agcccttctt ccctgcctcc cccactcaca
     5941 gtgacccgga atccctcgac atggcagtct agatcattct tgaagacgaa agggcctcgt
     6001 gatacgccta tttttatagg ttaatgtcat gataataatg gtttcttaga cgtcaggtgg
     6061 cacttttcgg ggaaatgtgc gcggaacccc tatttgttta tttttctaaa tacattcaaa
     6121 tatgtatccg ctcatgagac aataaccctg ataaatgctt caataatatt gaaaaaggaa
     6181 gagtatgagt attcaacatt tccgtgtcgc ccttattccc ttttttgcgg cattttgcct
     6241 tcctgttttt gctcacccag aaacgctggt gaaagtaaaa gatgctgaag atcagttggg
     6301 tgcacgagtg ggttacatcg aactggatct caacagcggt aagatccttg agagttttcg
     6361 ccccgaagaa cgttttccaa tgatgagcac ttttaaagtt ctgctatgtg gcgcggtatt
     6421 atcccgtatt gacgccgggc aagagcaact cggtcgccgc atacactatt ctcagaatga
     6481 cttggttgag tactcaccag tcacagaaaa gcatcttacg gatggcatga cagtaagaga
     6541 attatgcagt gctgccataa ccatgagtga taacactgcg gccaacttac ttctgacaac
     6601 gatcggagga ccgaaggagc taaccgcttt tttgcacaac atgggggatc atgtaactcg
     6661 ccttgatcgt tgggaaccgg agctgaatga agccatacca aacgacgagc gtgacaccac
     6721 gatgcctgta gcaatggcaa caacgttgcg caaactatta actggcgaac tacttactct
     6781 agcttcccgg caacaattaa tagactggat ggaggcggat aaagttgcag gaccacttct
     6841 gcgctcggcc cttccggctg gctggtttat tgctgataaa tctggagccg gtgagcgtgg
     6901 gtctcgcggt atcattgcag cactggggcc agatggtaag ccctcccgta tcgtagttat
     6961 ctacacgacg gggagtcagg caactatgga tgaacgaaat agacagatcg ctgagatagg
     7021 tgcctcactg attaagcatt ggtaactgtc agaccaagtt tactcatata tactttagat
     7081 tgatttaaaa cttcattttt aatttaaaag gatctaggtg aagatccttt ttgataatct
     7141 catgaccaaa atcccttaac gtgagttttc gttccactga gcgtcagacc ccgtagaaaa
     7201 gatcaaagga tcttcttgag atcctttttt tctgcgcgta atctgctgct tgcaaacaaa
     7261 aaaaccaccg ctaccagcgg tggtttgttt gccggatcaa gagctaccaa ctctttttcc
     7321 gaaggtaact ggcttcagca gagcgcagat accaaatact gttcttctag tgtagccgta
     7381 gttaggccac cacttcaaga actctgtagc accgcctaca tacctcgctc tgctaatcct
     7441 gttaccagtg gctgctgcca gtggcgataa gtcgtgtctt accgggttgg actcaagacg
     7501 atagttaccg gataaggcgc agcggtcggg ctgaacgggg ggttcgtgca cacagcccag
     7561 cttggagcga acgacctaca ccgaactgag atacctacag cgtgagctat gagaaagcgc
     7621 cacgcttccc gaagggagaa aggcggacag gtatccggta agcggcaggg tcggaacagg
     7681 agagcgcacg agggagcttc cagggggaaa cgcctggtat ctttatagtc ctgtcgggtt
     7741 tcgccacctc tgacttgagc gtcgattttt gtgatgctcg tcaggggggc ggagcctatg
     7801 gaaaaacgcc agcaacggat gcgccgcgtg cggctgctgg agatggcgga cgcgatggat
     7861 atgttctgcc aagggttggt ttgcgcattc acagttctcc gcaagaattg attggctcca
     7921 attcttggag tggtgaatcc gttagcgagg tgccgccggc ttccattcag gtcgaggtgg
     7981 cccggctcca tgcaccgcga cgcaacgcgg ggaggcagac aaggtatagg gcggcgccta
     8041 caatccatgc caacccgttc catgtgctcg ccgaggcggc ataaatcccc gtgacgatca
     8101 gcggtccaat gatcgaagtt aggctggtaa gagccgcgag cgatccttga agctgtccct
     8161 gatggtcgtc atctacctgc ctggacagca tggcctgcaa cgcgggcatc ccgatgccgc
     8221 cggaagcgag aagaatcata atggggaagg ccatccagcc tcgcgtcggg gagctttttg
     8281 caaaagccta ggcctccaaa aaagcctcct cactacttct ggaatagctc agaggccgag
     8341 gcggcctcgg cctctgcata aataaaaaaa attagtcagc catg 
//
