# Supplementary material for: Protocol and Reagents for Pseudotyping Lentiviral Particles with SARS-CoV-2 Spike Protein for Neutralization Assays
Source: Viruses. 2020 May 6;12(5):513. doi: 10.3390/v12050513 (PMC7291041; doi:10.3390/v12050513)
Supplement: Supplementary file 1 [file viruses-12-00513-s001.zip › plasmid_maps/28_pRC_CMV_Rev1b.gb]

LOCUS       pRC-CMV\Rev1b           5900 bp    DNA     circular SYN  5-JAN-2008
DEFINITION  Rev expression vector.
SOURCE      
  ORGANISM  
REFERENCE   1  (bases 1 to        5900)
  AUTHORS   GRAY JT
  TITLE     Direct Submission
  JOURNAL   Submitted (1-May-2003) John T. Gray
            Telephone: (617) 432-1249
            E-mail: gray@hihg.med.harvard.edu
            Harvard Gene Therapy Initiative
            Vector Core Lab, Room 412
            Harvard Institutes for Medicine
            77 Avenue Louis Pasteur
            Boston, MA 02115 USA
COMMENT     I (Jesse Bloom) received this plasmid from Alex Balazs to use as a helper plasmid
            for the PHAGE2 vectors.  It expresses Rev.
COMMENT     This file is created by Vector NTI
            http://www.invitrogen.com/
COMMENT     ORIGDB|GenBank
COMMENT     VNTDBDATE|470486005|
COMMENT     LSOWNER|
COMMENT     VNTNAME|pRC-CMV Rev1b|
COMMENT     VNTAUTHORNAME|Jesse Bloom|
COMMENT     VNTAUTHOREML|jesse.bloom@gmail.com|
COMMENT     VNTOAUTHORNAME|Alejandro Balazs|
COMMENT     VNTREPLTYPE|Phagemid
COMMENT     Vector_NTI_Display_Data_(Do_Not_Edit!)
COMMENT     (SXF 
COMMENT      (CGexDoc "pRC-CMV Rev1b" 0 5900 
COMMENT       (CDBMol 0 0 1 1 1 0 0 0 0 "" "" 0 0 0 0 (CObList) (CObList) (CObList) 
COMMENT        (CObList) -1 "") 
COMMENT       (CDocSetData 1 1 0 0 0 0 "MAIN" 1 1 1 1 0 0 1 1 0 1 10 10 4294967295 50 0 
COMMENT        1 0 (CHomObj 0 0 0 3 75) (CWordArray) (CWordArray) 
COMMENT        (CStringList "ApaLI" "AvaI" "BamHI" "ClaI" "EcoRI" "HindIII" "NcoI" 
COMMENT         "PstI" "SmaI" "XmaI") (CStringList "atg" "gtg") 
COMMENT        (CStringList "taa" "tga" "tag") (CObList) 1 "{(0,1),2}" 0 0 "" 0 
COMMENT        4294967295 0 0 0 0 0 0 0 "MAIN" 0 0 30 0 
COMMENT        (CProteinMotifSearchObject 70 20 1 1 1 1 0 0 1 0 0 0 0 0)) 
COMMENT       (CMolPar 0 0 0 0 4294967295 1 5900 0 0 0 0 0 0 0 0) (CStringList) 
COMMENT       (CStringList) (CObList) (COAPar 25 250 50 0 6 4 3 7) 
COMMENT       (COAPar 25 250 50 0 6 4 3 7) (COAPar 25 250 50 0 6 4 3 7) 
COMMENT       (CObList 
COMMENT        #0=(CRSite (CStringList) "ApaLI" "gtgcac" 2 0 2 4399 0 5645 0 0 "") 
COMMENT        #1=(CRSite (CStringList) "AvaI" "cycgrg" 2 0 5 973 0 1086 0 1655 0 2549 
COMMENT            0 3721 0 0 "") 
COMMENT        #2=(CRSite (CStringList) "BamHI" "ggatcc" 2 0 5 909 0 1168 0 1346 0 1664 
COMMENT            0 3708 0 0 "") #3=(CRSite (CStringList) "ClaI" "atcgat" 3 0 0 0 "") 
COMMENT        #4=(CRSite (CStringList) "EcoRI" "gaattc" 2 0 2 940 0 2199 0 0 "") 
COMMENT        #5=(CRSite (CStringList) "HindIII" "aagctt" 2 0 1 891 0 0 "") 
COMMENT        #6=(CRSite (CStringList) "NcoI" "ccatgg" 2 0 4 611 0 994 0 2435 0 3170 0 
COMMENT            0 "") 
COMMENT        #7=(CRSite (CStringList) "PstI" "ctgcag" 6 0 2 949 0 2791 0 0 "") 
COMMENT        #8=(CRSite (CStringList) "SmaI" "cccggg" 4 0 1 2551 0 0 "") 
COMMENT        #9=(CRSite (CStringList) "XmaI" "cccggg" 2 0 1 2549 0 0 "")) 
COMMENT       (CObList 
COMMENT        #10=(CFSignal (CObList) "BGH_pA" 21 0 0 1401 1625 0 (CStringList) 
COMMENT             (CStringList) 1 1 1 1 "1401..1625") 
COMMENT        #11=(CFSignal (CObList) "T7_promoter" 21 0 0 864 880 0 (CStringList) 
COMMENT             (CStringList) 1 1 1 1 "864..880") 
COMMENT        #12=(CFSignal (CObList) "polyA_site" 26 0 0 1495 1514 0 (CStringList) 
COMMENT             (CStringList) 1 1 1 1 "1495..1514") 
COMMENT        #13=(CFSignal (CObList) "neo" 4 0 0 2609 3403 0 (CStringList) 
COMMENT             (CStringList) 1 1 1 1 "2609..3403") 
COMMENT        #14=(CFSignal (CObList) "CMV-pcDNA" 30 0 0 231 819 0 (CStringList) 
COMMENT             (CStringList) 1 1 1 1 "231..819") 
COMMENT        #15=(CFSignal (CObList) "bla" 4 0 1 4907 5764 0 (CStringList) 
COMMENT             (CStringList) 1 1 1 1 "complement(4907..5764)") 
COMMENT        #16=(CFSignal (CObList) "lacO" 21 0 1 3767 3783 0 (CStringList) 
COMMENT             (CStringList) 1 1 1 1 "complement(3767..3783)") 
COMMENT        #17=(CFSignal (CObList) "SV40_ori" 21 0 1 2435 2547 0 (CStringList) 
COMMENT             (CStringList) 1 1 1 1 "complement(2435..2547)") 
COMMENT        #18=(CFSignal (CObList) "Low_copy" 21 0 1 4565 4608 0 (CStringList) 
COMMENT             (CStringList) 1 1 1 1 "complement(4565..4608)") 
COMMENT        #19=(CFSignal (CObList) "SP6" 21 0 1 1356 1375 0 (CStringList) 
COMMENT             (CStringList) 1 1 1 1 "complement(1356..1375)") 
COMMENT        #20=(CFSignal (CObList) "Correction-190" 21 0 0 4570 4601 0 
COMMENT             (CStringList) (CStringList) 1 1 1 1 "4570..4601") 
COMMENT        #21=(CFSignal (CObList) "Correction-189" 21 0 1 3734 3757 0 
COMMENT             (CStringList) (CStringList) 1 1 1 1 "complement(3734..3757)") 
COMMENT        #22=(CFSignal (CObList) "HGTI-8_Max=618" 28 0 0 2496 2522 0 
COMMENT             (CStringList) (CStringList) 1 1 1 1 "2496..2522") 
COMMENT        #23=(CFSignal (CObList) "HGTI-163_Max=" 28 0 0 3338 3362 0 (CStringList) 
COMMENT             (CStringList) 1 1 1 1 "3338..3362") 
COMMENT        #24=(CFSignal (CObList) "HGTI-168_Max=" 28 0 0 3115 3139 0 (CStringList) 
COMMENT             (CStringList) 1 1 1 1 "3115..3139") 
COMMENT        #25=(CFSignal (CObList) "HGTI-169_Max=" 28 0 0 2882 2906 0 (CStringList) 
COMMENT             (CStringList) 1 1 1 1 "2882..2906") 
COMMENT        #26=(CFSignal (CObList) "HGTI-170_Max=" 28 0 0 2681 2705 0 (CStringList) 
COMMENT             (CStringList) 1 1 1 1 "2681..2705") 
COMMENT        #27=(CFSignal (CObList) "HGTI-1114_Max=683" 28 0 0 1092 1126 0 
COMMENT             (CStringList) (CStringList) 1 1 1 1 "1092..1126") 
COMMENT        #28=(CFSignal (CObList) "HGTI-1115_Max=" 28 0 0 1270 1292 0 
COMMENT             (CStringList) (CStringList) 1 1 1 1 "1270..1292") 
COMMENT        #29=(CFSignal (CObList) "HGTI-1121_Max=" 28 0 1 1004 1028 0 
COMMENT             (CStringList) (CStringList) 1 1 1 1 "complement(1004..1028)") 
COMMENT        #30=(CFSignal (CObList) "HGTI-1128_Max=443" 28 0 1 1157 1178 0 
COMMENT             (CStringList) (CStringList) 1 1 1 1 "complement(1157..1178)") 
COMMENT        #31=(CFSignal (CObList) "HGTI-1174_Max=682" 28 0 0 864 880 0 
COMMENT             (CStringList) (CStringList) 1 1 1 1 "864..880") 
COMMENT        #32=(CFSignal (CObList) "HGTI-1204_Max=311" 28 0 0 770 791 0 
COMMENT             (CStringList) (CStringList) 1 1 1 1 "770..791") 
COMMENT        #33=(CFSignal (CObList) "HGTI-1220_Max=162" 28 0 0 765 805 0 
COMMENT             (CStringList) (CStringList) 1 1 1 1 "765..805") 
COMMENT        #34=(CFSignal (CObList) "HGTI-1662_Max=680" 28 0 1 45 75 0 (CStringList) 
COMMENT             (CStringList) 1 1 1 1 "complement(45..75)") 
COMMENT        #35=(CFSignal (CObList) "HGTI-1801_Max=" 28 0 1 2364 2382 0 
COMMENT             (CStringList) (CStringList) 1 1 1 1 "complement(2364..2382)") 
COMMENT        #36=(CFSignal (CObList) "HGTI-1805_Max=673" 28 0 1 3743 3764 0 
COMMENT             (CStringList) (CStringList) 1 1 1 1 "complement(3743..3764)") 
COMMENT        #37=(CFSignal (CObList) "HGTI-1832_Max=638" 28 0 0 304 331 0 
COMMENT             (CStringList) (CStringList) 1 1 1 1 "304..331") 
COMMENT        #38=(CFSignal (CObList) "HGTI-1850_Max=589" 28 0 0 4121 4140 0 
COMMENT             (CStringList) (CStringList) 1 1 1 1 "4121..4140") 
COMMENT        #39=(CFSignal (CObList) "HGTI-1851_Max=601" 28 0 0 4421 4439 0 
COMMENT             (CStringList) (CStringList) 1 1 1 1 "4421..4439") 
COMMENT        #40=(CFSignal (CObList) "HGTI-1852_Max=372" 28 0 0 4721 4750 0 
COMMENT             (CStringList) (CStringList) 1 1 1 1 "4721..4750") 
COMMENT        #41=(CFSignal (CObList) "HGTI-1853_Max=0" 28 0 0 5021 5042 0 
COMMENT             (CStringList) (CStringList) 1 1 1 1 "5021..5042") 
COMMENT        #42=(CFSignal (CObList) "HGTI-1854_Max=650" 28 0 0 5321 5341 0 
COMMENT             (CStringList) (CStringList) 1 1 1 1 "5321..5341") 
COMMENT        #43=(CFSignal (CObList) "HGTI-1855_Max=661" 28 0 0 5621 5644 0 
COMMENT             (CStringList) (CStringList) 1 1 1 1 "5621..5644") 
COMMENT        #44=(CFSignal (CObList) "HGTI-1863_Max=672" 28 0 1 389 413 0 
COMMENT             (CStringList) (CStringList) 1 1 1 1 "complement(389..413)") 
COMMENT        #45=(CFSignal (CObList) "HGTI-1864_Max=485" 28 0 1 689 713 0 
COMMENT             (CStringList) (CStringList) 1 1 1 1 "complement(689..713)") 
COMMENT        #46=(CFSignal (CObList) "HGTI-1880_Max=690" 28 0 1 3908 3930 0 
COMMENT             (CStringList) (CStringList) 1 1 1 1 "complement(3908..3930)") 
COMMENT        #47=(CFSignal (CObList) "HGTI-1881_Max=511" 28 0 1 4205 4230 0 
COMMENT             (CStringList) (CStringList) 1 1 1 1 "complement(4205..4230)") 
COMMENT        #48=(CFSignal (CObList) "HGTI-1882_Max=565" 28 0 1 4503 4530 0 
COMMENT             (CStringList) (CStringList) 1 1 1 1 "complement(4503..4530)") 
COMMENT        #49=(CFSignal (CObList) "HGTI-1883_Max=564" 28 0 1 4802 4830 0 
COMMENT             (CStringList) (CStringList) 1 1 1 1 "complement(4802..4830)") 
COMMENT        #50=(CFSignal (CObList) "HGTI-1884_Max=593" 28 0 1 5106 5130 0 
COMMENT             (CStringList) (CStringList) 1 1 1 1 "complement(5106..5130)") 
COMMENT        #51=(CFSignal (CObList) "HGTI-1885_Max=654" 28 0 1 5403 5430 0 
COMMENT             (CStringList) (CStringList) 1 1 1 1 "complement(5403..5430)") 
COMMENT        #52=(CFSignal (CObList) "HGTI-1886_Max=647" 28 0 1 5710 5730 0 
COMMENT             (CStringList) (CStringList) 1 1 1 1 "complement(5710..5730)") 
COMMENT        #53=(CFSignal (CObList) "HGTI-1929_Max=526" 28 0 1 1428 1445 0 
COMMENT             (CStringList) (CStringList) 1 1 1 1 "complement(1428..1445)") 
COMMENT        #54=(CFSignal (CObList) "HGTI-1984_Max=351" 28 0 0 1508 1532 0 
COMMENT             (CStringList) (CStringList) 1 1 1 1 "1508..1532") 
COMMENT        #55=(CFSignal (CObList) "HGTI-1985_Max=" 28 0 0 1599 1624 0 
COMMENT             (CStringList) (CStringList) 1 1 1 1 "1599..1624") 
COMMENT        #56=(CFSignal (CObList) "HGTI-2021_Max=707" 28 0 0 714 746 0 
COMMENT             (CStringList) (CStringList) 1 1 1 1 "714..746") 
COMMENT        #57=(CFSignal (CObList) "HGTI-2082_Max=0" 28 0 1 3755 3778 0 
COMMENT             (CStringList) (CStringList) 1 1 1 1 "complement(3755..3778)") 
COMMENT        #58=(CFSignal (CObList) "Rev" 4 0 0 995 1345 0 (CStringList) 
COMMENT             (CStringList) 1 1 1 1 "")) (CObList) (CObList) (CObList) (CObList) 
COMMENT       (CObList) (CObList) 
COMMENT       (CTextView 0 
COMMENT        #59=(CGroupPar (CParagraph 0 (0 0) 1 2 0 0 180) 
COMMENT             (CObjectList 
COMMENT              #60=(CRefLinePar 
COMMENT                   (CLinePar (CParagraph 0 (0 0) 0 2 0 0 233) "pRC-CMV Rev1b" 2) 
COMMENT                   5 "" 0 4) 
COMMENT              #61=(CFolderPar 
COMMENT                   (CGroupPar (CParagraph 1 (0 0) 1 1 0 0 178) 
COMMENT                    (CObjectList 
COMMENT                     #62=(CLinePar (CParagraph 0 (0 0) 1 2 1 0 180) 
COMMENT                          "DNA Phagemid 'pRC-CMV Rev1b'" 1) 
COMMENT                     #63=(CLinePar (CParagraph 0 (0 0) 1 2 1 0 180) 
COMMENT                          "Rev expression vector." 1) 
COMMENT                     #64=(CLinePar (CParagraph 0 (0 0) 1 2 1 0 180) 
COMMENT                          "Currently local object. Original author: Alejandro Balazs" 
COMMENT                          1) 
COMMENT                     #65=(CLinePar (CParagraph 0 (0 0) 1 2 1 0 180) 
COMMENT                          "Creation Date: ? (no data)" 1) 
COMMENT                     #66=(CLinePar (CParagraph 0 (0 0) 1 2 1 0 180) 
COMMENT                          "Last Modified: 01/05/08 10:33AM" 1) 
COMMENT                     #67=(CLinePar (CParagraph 0 (0 0) 1 2 1 0 180) 
COMMENT                          "length: 5900 bp" 1) 
COMMENT                     #68=(CLinePar (CParagraph 0 (0 0) 1 2 1 0 180) 
COMMENT                          "storage type: Basic" 1) 
COMMENT                     #69=(CLinePar (CParagraph 0 (0 0) 1 2 1 0 180) 
COMMENT                          "form: Circular" 1))) "General Description") 
COMMENT              #70=(CFolderPar 
COMMENT                   (CGroupPar (CParagraph 2 (0 0) 1 1 0 0 178) 
COMMENT                    (CObjectList 
COMMENT                     #71=(CLinePar (CParagraph 0 (0 0) 1 2 1 0 180) 
COMMENT                          "Original Source Database: GenBank" 1) 
COMMENT                     #72=(CLinePar (CParagraph 0 (0 0) 1 2 1 0 180) 
COMMENT                          "Division: SYN" 1) 
COMMENT                     #73=(CLinePar (CParagraph 0 (0 0) 1 2 1 0 180) 
COMMENT                          "Modification Date in the Original DB: 1-May-2003" 1))) 
COMMENT                   "Standard Fields") 
COMMENT              #74=(CFolderPar 
COMMENT                   (CGroupPar (CParagraph 3 (0 0) 1 1 0 0 178) 
COMMENT                    (CObjectList 
COMMENT                     #75=(CLinePar (CParagraph 0 (0 0) 1 2 1 0 180) 
COMMENT                          "REFERENCE   1  (bases 1 to        5900)" 1) 
COMMENT                     #76=(CLinePar (CParagraph 0 (0 0) 1 2 1 0 180) 
COMMENT                          "  AUTHORS   GRAY JT" 1) 
COMMENT                     #77=(CLinePar (CParagraph 0 (0 0) 1 2 1 0 180) 
COMMENT                          "  TITLE     Direct Submission" 1) 
COMMENT                     #78=(CLinePar (CParagraph 0 (0 0) 1 2 1 0 180) 
COMMENT                          "  JOURNAL   Submitted (1-May-2003) John T. Gray" 1) 
COMMENT                     #79=(CLinePar (CParagraph 0 (0 0) 1 2 1 0 180) 
COMMENT                          "            Telephone: (617) 432-1249" 1) 
COMMENT                     #80=(CLinePar (CParagraph 0 (0 0) 1 2 1 0 180) 
COMMENT                          "            E-mail: gray@hihg.med.harvard.edu" 1) 
COMMENT                     #81=(CLinePar (CParagraph 0 (0 0) 1 2 1 0 180) 
COMMENT                          "            Harvard Gene Therapy Initiative" 1) 
COMMENT                     #82=(CLinePar (CParagraph 0 (0 0) 1 2 1 0 180) 
COMMENT                          "            Vector Core Lab, Room 412" 1) 
COMMENT                     #83=(CLinePar (CParagraph 0 (0 0) 1 2 1 0 180) 
COMMENT                          "            Harvard Institutes for Medicine" 1) 
COMMENT                     #84=(CLinePar (CParagraph 0 (0 0) 1 2 1 0 180) 
COMMENT                          "            77 Avenue Louis Pasteur" 1) 
COMMENT                     #85=(CLinePar (CParagraph 0 (0 0) 1 2 1 0 180) 
COMMENT                          "            Boston, MA 02115 USA" 1))) "References") 
COMMENT              #86=(CFolderPar 
COMMENT                   (CGroupPar (CParagraph 4 (0 0) 1 1 0 0 178) 
COMMENT                    (CObjectList 
COMMENT                     #87=(CLinePar (CParagraph 0 (0 0) 1 2 1 0 180) 
COMMENT                          "Alejandro Balazs" 1))) "Author") 
COMMENT              #88=(CFolderPar 
COMMENT                   (CGroupPar (CParagraph 5 (0 0) 1 1 0 0 178) 
COMMENT                    (CObjectList 
COMMENT                     #89=(CLinePar (CParagraph 0 (0 0) 1 2 1 0 180) 
COMMENT                          "Alejandro Balazs" 1))) "Original Author") 
COMMENT              #90=(CRefLinePar 
COMMENT                   (CLinePar (CParagraph 0 (0 0) 0 2 0 0 233) "Comments" 2) 1 "" 
COMMENT                   0 0) 
COMMENT              #91=(CFolderPar 
COMMENT                   (CGroupPar (CParagraph 8 (0 0) 1 2 0 0 178) (CObjectList)) 
COMMENT                   "Annotations") 
COMMENT              #92=(CFolderPar 
COMMENT                   (CGroupPar (CParagraph 12 (6 0) 1 1 0 0 178) 
COMMENT                    (CObjectList 
COMMENT                     #93=(CFolderPar 
COMMENT                          (CGroupPar (CParagraph 4 (7 4 0) 1 1 1 0 178) 
COMMENT                           (CObjectList 
COMMENT                            #94=(CFolderPar 
COMMENT                                 (CGroupPar 
COMMENT                                  (CParagraph 995 (3 #58# 0) 1 2 2 0 327) 
COMMENT                                  (CObjectList 
COMMENT                                   #95=(CLinePar 
COMMENT                                        (CParagraph 0 (0 0) 1 2 3 0 180) 
COMMENT                                        "Start: 995   End: 1345" 1))) "Rev") 
COMMENT                            #96=(CFolderPar 
COMMENT                                 (CGroupPar 
COMMENT                                  (CParagraph 2609 (3 #13# 0) 1 2 2 0 327) 
COMMENT                                  (CObjectList 
COMMENT                                   #97=(CLinePar 
COMMENT                                        (CParagraph 0 (0 0) 1 2 3 0 180) 
COMMENT                                        "Start: 2609  End: 3403" 1) 
COMMENT                                   #98=(CLinePar 
COMMENT                                        (CParagraph 0 (0 0) 1 2 3 0 180) 
COMMENT                                        "neo resistance gene, as it appears in pBGT33.  Silent change from our other records." 
COMMENT                                        1) 
COMMENT                                   #99=(CLinePar 
COMMENT                                        (CParagraph 0 (0 0) 1 2 3 0 180) 
COMMENT                                        "Original Location Description:" 1) 
COMMENT                                   #100=(CLinePar 
COMMENT                                         (CParagraph 0 (0 0) 1 2 3 0 180) 
COMMENT                                         "   2609..3403" 1))) "neo") 
COMMENT                            #101=(CFolderPar 
COMMENT                                  (CGroupPar 
COMMENT                                   (CParagraph 4907 (3 #15# 0) 1 2 2 0 327) 
COMMENT                                   (CObjectList 
COMMENT                                    #102=(CLinePar 
COMMENT                                          (CParagraph 0 (0 0) 1 2 3 0 180) 
COMMENT                                          "Start: 4907  End: 5764 (Complementary)" 
COMMENT                                          1) 
COMMENT                                    #103=(CLinePar 
COMMENT                                          (CParagraph 0 (0 0) 1 2 3 0 180) 
COMMENT                                          "B-lactamase, confers ampicillin resistance, no Pst I." 
COMMENT                                          1) 
COMMENT                                    #104=(CLinePar 
COMMENT                                          (CParagraph 0 (0 0) 1 2 3 0 180) 
COMMENT                                          "Original Location Description:" 1) 
COMMENT                                    #105=(CLinePar 
COMMENT                                          (CParagraph 0 (0 0) 1 2 3 0 180) 
COMMENT                                          "   complement(4907..5764)" 1))) "bla"))) 
COMMENT                          "CDS (3 total)") 
COMMENT                     #106=(CFolderPar 
COMMENT                           (CGroupPar (CParagraph 21 (7 21 0) 1 1 1 0 178) 
COMMENT                            (CObjectList 
COMMENT                             #107=(CFolderPar 
COMMENT                                   (CGroupPar 
COMMENT                                    (CParagraph 864 (3 #11# 0) 1 2 2 0 194) 
COMMENT                                    (CObjectList 
COMMENT                                     #108=(CLinePar 
COMMENT                                           (CParagraph 0 (0 0) 1 2 3 0 180) 
COMMENT                                           "Start: 864   End: 880 " 1) 
COMMENT                                     #109=(CLinePar 
COMMENT                                           (CParagraph 0 (0 0) 1 2 3 0 180) 
COMMENT                                           "Bacteriophage T7 phi10 promoter.  Corresponds to bp 22887..22903 of GenBank accession V01146.  Transcription starts with the next base, which is xxgggxx in T7." 
COMMENT                                           1) 
COMMENT                                     #110=(CLinePar 
COMMENT                                           (CParagraph 0 (0 0) 1 2 3 0 180) 
COMMENT                                           "Original Location Description:" 1) 
COMMENT                                     #111=(CLinePar 
COMMENT                                           (CParagraph 0 (0 0) 1 2 3 0 180) 
COMMENT                                           "   864..880" 1))) "T7_promoter") 
COMMENT                             #112=(CFolderPar 
COMMENT                                   (CGroupPar 
COMMENT                                    (CParagraph 1356 (3 #19# 0) 1 2 2 0 194) 
COMMENT                                    (CObjectList 
COMMENT                                     #113=(CLinePar 
COMMENT                                           (CParagraph 0 (0 0) 1 2 3 0 180) 
COMMENT                                           "Start: 1356  End: 1375 (Complementary)" 
COMMENT                                           1) 
COMMENT                                     #114=(CLinePar 
COMMENT                                           (CParagraph 0 (0 0) 1 2 3 0 180) 
COMMENT                                           "SP6 promoter, from pCMV-Sport6 and pGEM vectors." 
COMMENT                                           1) 
COMMENT                                     #115=(CLinePar 
COMMENT                                           (CParagraph 0 (0 0) 1 2 3 0 180) 
COMMENT                                           "Original Location Description:" 1) 
COMMENT                                     #116=(CLinePar 
COMMENT                                           (CParagraph 0 (0 0) 1 2 3 0 180) 
COMMENT                                           "   complement(1356..1375)" 1))) 
COMMENT                                   "SP6") 
COMMENT                             #117=(CFolderPar 
COMMENT                                   (CGroupPar 
COMMENT                                    (CParagraph 1401 (3 #10# 0) 1 2 2 0 194) 
COMMENT                                    (CObjectList 
COMMENT                                     #118=(CLinePar 
COMMENT                                           (CParagraph 0 (0 0) 1 2 3 0 180) 
COMMENT                                           "Start: 1401  End: 1625" 1) 
COMMENT                                     #119=(CLinePar 
COMMENT                                           (CParagraph 0 (0 0) 1 2 3 0 180) 
COMMENT                                           "Polyadenylation signals from Bovine growth hormone.  2326..2550 of GenBank accession M57764." 
COMMENT                                           1) 
COMMENT                                     #120=(CLinePar 
COMMENT                                           (CParagraph 0 (0 0) 1 2 3 0 180) 
COMMENT                                           "Original Location Description:" 1) 
COMMENT                                     #121=(CLinePar 
COMMENT                                           (CParagraph 0 (0 0) 1 2 3 0 180) 
COMMENT                                           "   1401..1625" 1))) "BGH_pA") 
COMMENT                             #122=(CFolderPar 
COMMENT                                   (CGroupPar 
COMMENT                                    (CParagraph 2435 (3 #17# 0) 1 2 2 0 194) 
COMMENT                                    (CObjectList 
COMMENT                                     #123=(CLinePar 
COMMENT                                           (CParagraph 0 (0 0) 1 2 3 0 180) 
COMMENT                                           "Start: 2435  End: 2547 (Complementary)" 
COMMENT                                           1) 
COMMENT                                     #124=(CLinePar 
COMMENT                                           (CParagraph 0 (0 0) 1 2 3 0 180) 
COMMENT                                           "SV40 5172..41, contains origin of replication, from pMD cassette." 
COMMENT                                           1) 
COMMENT                                     #125=(CLinePar 
COMMENT                                           (CParagraph 0 (0 0) 1 2 3 0 180) 
COMMENT                                           "Original Location Description:" 1) 
COMMENT                                     #126=(CLinePar 
COMMENT                                           (CParagraph 0 (0 0) 1 2 3 0 180) 
COMMENT                                           "   complement(2435..2547)" 1))) 
COMMENT                                   "SV40_ori") 
COMMENT                             #127=(CFolderPar 
COMMENT                                   (CGroupPar 
COMMENT                                    (CParagraph 3734 (3 #21# 0) 1 2 2 0 194) 
COMMENT                                    (CObjectList 
COMMENT                                     #128=(CLinePar 
COMMENT                                           (CParagraph 0 (0 0) 1 2 3 0 180) 
COMMENT                                           "Start: 3734  End: 3757 (Complementary)" 
COMMENT                                           1) 
COMMENT                                     #129=(CLinePar 
COMMENT                                           (CParagraph 0 (0 0) 1 2 3 0 180) 
COMMENT                                           "pUC18 instability.  This deletion has been shown to occur in many plasmids based upon pUC18 and similar plasmids.  It involves a deletion of the cytosine nucleotide from the second codon of the lacZ alpha gene, just upstream of the polylinker.  Some constructs in our lab have the deletion, and some do not.  There is no apparent restriction enzyme polymorphism, but the deletion can affect the performance of some sequencing primers.  See Lobet, Y. et al., 1989, NAR v17, 4897.  This sequence has been found to be erroneous for some plasmids in our laboratory.  It would be prudent to sequence the DNA to confirm the accuracy of your records.  The sequence specified by this feature was actually found to be:  GGAAACAGCT ATGACATGAT TAC." 
COMMENT                                           1) 
COMMENT                                     #130=(CLinePar 
COMMENT                                           (CParagraph 0 (0 0) 1 2 3 0 180) 
COMMENT                                           "Original Location Description:" 1) 
COMMENT                                     #131=(CLinePar 
COMMENT                                           (CParagraph 0 (0 0) 1 2 3 0 180) 
COMMENT                                           "   complement(3734..3757)" 1))) 
COMMENT                                   "Correction-189") 
COMMENT                             #132=(CFolderPar 
COMMENT                                   (CGroupPar 
COMMENT                                    (CParagraph 3767 (3 #16# 0) 1 2 2 0 194) 
COMMENT                                    (CObjectList 
COMMENT                                     #133=(CLinePar 
COMMENT                                           (CParagraph 0 (0 0) 1 2 3 0 180) 
COMMENT                                           "Start: 3767  End: 3783 (Complementary)" 
COMMENT                                           1) 
COMMENT                                     #134=(CLinePar 
COMMENT                                           (CParagraph 0 (0 0) 1 2 3 0 180) 
COMMENT                                           "lac operator; bound by LacI repressor to repress lac operon expression" 
COMMENT                                           1) 
COMMENT                                     #135=(CLinePar 
COMMENT                                           (CParagraph 0 (0 0) 1 2 3 0 180) 
COMMENT                                           "Original Location Description:" 1) 
COMMENT                                     #136=(CLinePar 
COMMENT                                           (CParagraph 0 (0 0) 1 2 3 0 180) 
COMMENT                                           "   complement(3767..3783)" 1))) 
COMMENT                                   "lacO") 
COMMENT                             #137=(CFolderPar 
COMMENT                                   (CGroupPar 
COMMENT                                    (CParagraph 4565 (3 #18# 0) 1 2 2 0 194) 
COMMENT                                    (CObjectList 
COMMENT                                     #138=(CLinePar 
COMMENT                                           (CParagraph 0 (0 0) 1 2 3 0 180) 
COMMENT                                           "Start: 4565  End: 4608 (Complementary)" 
COMMENT                                           1) 
COMMENT                                     #139=(CLinePar 
COMMENT                                           (CParagraph 0 (0 0) 1 2 3 0 180) 
COMMENT                                           "Tag for low copy plasmid replication xxpBR322xx" 
COMMENT                                           1) 
COMMENT                                     #140=(CLinePar 
COMMENT                                           (CParagraph 0 (0 0) 1 2 3 0 180) 
COMMENT                                           "Original Location Description:" 1) 
COMMENT                                     #141=(CLinePar 
COMMENT                                           (CParagraph 0 (0 0) 1 2 3 0 180) 
COMMENT                                           "   complement(4565..4608)" 1))) 
COMMENT                                   "Low_copy") 
COMMENT                             #142=(CFolderPar 
COMMENT                                   (CGroupPar 
COMMENT                                    (CParagraph 4570 (3 #20# 0) 1 2 2 0 194) 
COMMENT                                    (CObjectList 
COMMENT                                     #143=(CLinePar 
COMMENT                                           (CParagraph 0 (0 0) 1 2 3 0 180) 
COMMENT                                           "Start: 4570  End: 4601" 1) 
COMMENT                                     #144=(CLinePar 
COMMENT                                           (CParagraph 0 (0 0) 1 2 3 0 180) 
COMMENT                                           "Difference between low and high copy plasmids.  Many of our lab plasmids are high copy, yet the sequence file suggests that they are low copy.  This correction could be applied to make the sequence properly represent the actual DNA sequence for a high copy plasmid.  It was confirmed in the full plasmid sequencing of CMMP-MR1-1TcR, which has the pUC18 backbone.  This sequence has been found to be erroneous for some plasmids in our laboratory.  It would be prudent to sequence the DNA to confirm the accuracy of your records.  The sequence specified by this feature was actually found to be:  ACGGCTACAC TAGAAGAACA GTATTTGGTA TC." 
COMMENT                                           1) 
COMMENT                                     #145=(CLinePar 
COMMENT                                           (CParagraph 0 (0 0) 1 2 3 0 180) 
COMMENT                                           "Original Location Description:" 1) 
COMMENT                                     #146=(CLinePar 
COMMENT                                           (CParagraph 0 (0 0) 1 2 3 0 180) 
COMMENT                                           "   4570..4601" 1))) "Correction-190"))) 
COMMENT                           "Misc. Feature (8 total)") 
COMMENT                     #147=(CFolderPar 
COMMENT                           (CGroupPar (CParagraph 26 (7 26 0) 1 1 1 0 178) 
COMMENT                            (CObjectList 
COMMENT                             #148=(CFolderPar 
COMMENT                                   (CGroupPar 
COMMENT                                    (CParagraph 1495 (3 #12# 0) 1 2 2 0 194) 
COMMENT                                    (CObjectList 
COMMENT                                     #149=(CLinePar 
COMMENT                                           (CParagraph 0 (0 0) 1 2 3 0 180) 
COMMENT                                           "Start: 1495  End: 1514" 1) 
COMMENT                                     #150=(CLinePar 
COMMENT                                           (CParagraph 0 (0 0) 1 2 3 0 180) 
COMMENT                                           "Axxs added after last base in Bovine Growth Hormone message." 
COMMENT                                           1) 
COMMENT                                     #151=(CLinePar 
COMMENT                                           (CParagraph 0 (0 0) 1 2 3 0 180) 
COMMENT                                           "Original Location Description:" 1) 
COMMENT                                     #152=(CLinePar 
COMMENT                                           (CParagraph 0 (0 0) 1 2 3 0 180) 
COMMENT                                           "   1495..1514" 1))) "polyA_site"))) 
COMMENT                           "PolyA Site (1 total)") 
COMMENT                     #153=(CFolderPar 
COMMENT                           (CGroupPar (CParagraph 28 (7 28 0) 1 1 1 0 178) 
COMMENT                            (CObjectList 
COMMENT                             #154=(CFolderPar 
COMMENT                                   (CGroupPar 
COMMENT                                    (CParagraph 45 (3 #34# 0) 1 2 2 0 194) 
COMMENT                                    (CObjectList 
COMMENT                                     #155=(CLinePar 
COMMENT                                           (CParagraph 0 (0 0) 1 2 3 0 180) 
COMMENT                                           "Start: 45    End: 75   (Complementary)" 
COMMENT                                           1) 
COMMENT                                     #156=(CLinePar 
COMMENT                                           (CParagraph 0 (0 0) 1 2 3 0 180) 
COMMENT                                           "Series of primers for construction of 4 variations of Adenovirus helper constructs, with potential for deletions in Psi.  Max recorded sequencing read = 680 bases.  Perfect match Tm = 67.2 C, although only 17 nt are required to match.  The actual sequence of the primer is GGCTTAACTA TGCGGCATCA GAGCAGATTG T." 
COMMENT                                           1) 
COMMENT                                     #157=(CLinePar 
COMMENT                                           (CParagraph 0 (0 0) 1 2 3 0 180) 
COMMENT                                           "Original Location Description:" 1) 
COMMENT                                     #158=(CLinePar 
COMMENT                                           (CParagraph 0 (0 0) 1 2 3 0 180) 
COMMENT                                           "   complement(45..75)" 1))) 
COMMENT                                   "HGTI-1662_Max=680") 
COMMENT                             #159=(CFolderPar 
COMMENT                                   (CGroupPar 
COMMENT                                    (CParagraph 304 (3 #37# 0) 1 2 2 0 194) 
COMMENT                                    (CObjectList 
COMMENT                                     #160=(CLinePar 
COMMENT                                           (CParagraph 0 (0 0) 1 2 3 0 180) 
COMMENT                                           "Start: 304   End: 331 " 1) 
COMMENT                                     #161=(CLinePar 
COMMENT                                           (CParagraph 0 (0 0) 1 2 3 0 180) 
COMMENT                                           "Full plasmid sequencing for Add-BGFP-FasL-Ires-FADD  Max recorded sequencing read = 638 bases.  Perfect match Tm = 58.7 C, although only 17 nt are required to match.  The actual sequence of the primer is agttccgcgt tacataactt acggtaaa." 
COMMENT                                           1) 
COMMENT                                     #162=(CLinePar 
COMMENT                                           (CParagraph 0 (0 0) 1 2 3 0 180) 
COMMENT                                           "Original Location Description:" 1) 
COMMENT                                     #163=(CLinePar 
COMMENT                                           (CParagraph 0 (0 0) 1 2 3 0 180) 
COMMENT                                           "   304..331" 1))) 
COMMENT                                   "HGTI-1832_Max=638") 
COMMENT                             #164=(CFolderPar 
COMMENT                                   (CGroupPar 
COMMENT                                    (CParagraph 389 (3 #44# 0) 1 2 2 0 194) 
COMMENT                                    (CObjectList 
COMMENT                                     #165=(CLinePar 
COMMENT                                           (CParagraph 0 (0 0) 1 2 3 0 180) 
COMMENT                                           "Start: 389   End: 413  (Complementary)" 
COMMENT                                           1) 
COMMENT                                     #166=(CLinePar 
COMMENT                                           (CParagraph 0 (0 0) 1 2 3 0 180) 
COMMENT                                           "Full plasmid sequencing for Add-BGFP-FasL-Ires-FADD  Max recorded sequencing read = 672 bases.  Perfect match Tm = 59.1 C, although only 17 nt are required to match.  The actual sequence of the primer is ccctattggc gttactatgg gaaca." 
COMMENT                                           1) 
COMMENT                                     #167=(CLinePar 
COMMENT                                           (CParagraph 0 (0 0) 1 2 3 0 180) 
COMMENT                                           "Original Location Description:" 1) 
COMMENT                                     #168=(CLinePar 
COMMENT                                           (CParagraph 0 (0 0) 1 2 3 0 180) 
COMMENT                                           "   complement(389..413)" 1))) 
COMMENT                                   "HGTI-1863_Max=672") 
COMMENT                             #169=(CFolderPar 
COMMENT                                   (CGroupPar 
COMMENT                                    (CParagraph 689 (3 #45# 0) 1 2 2 0 194) 
COMMENT                                    (CObjectList 
COMMENT                                     #170=(CLinePar 
COMMENT                                           (CParagraph 0 (0 0) 1 2 3 0 180) 
COMMENT                                           "Start: 689   End: 713  (Complementary)" 
COMMENT                                           1) 
COMMENT                                     #171=(CLinePar 
COMMENT                                           (CParagraph 0 (0 0) 1 2 3 0 180) 
COMMENT                                           "Full plasmid sequencing for Add-BGFP-FasL-Ires-FADD  Max recorded sequencing read = 485 bases.  Perfect match Tm = 58.0 C, although only 17 nt are required to match.  The actual sequence of the primer is aaacaaactc ccattgacgt caatg." 
COMMENT                                           1) 
COMMENT                                     #172=(CLinePar 
COMMENT                                           (CParagraph 0 (0 0) 1 2 3 0 180) 
COMMENT                                           "Original Location Description:" 1) 
COMMENT                                     #173=(CLinePar 
COMMENT                                           (CParagraph 0 (0 0) 1 2 3 0 180) 
COMMENT                                           "   complement(689..713)" 1))) 
COMMENT                                   "HGTI-1864_Max=485") 
COMMENT                             #174=(CFolderPar 
COMMENT                                   (CGroupPar 
COMMENT                                    (CParagraph 714 (3 #56# 0) 1 2 2 0 194) 
COMMENT                                    (CObjectList 
COMMENT                                     #175=(CLinePar 
COMMENT                                           (CParagraph 0 (0 0) 1 2 3 0 180) 
COMMENT                                           "Start: 714   End: 746 " 1) 
COMMENT                                     #176=(CLinePar 
COMMENT                                           (CParagraph 0 (0 0) 1 2 3 0 180) 
COMMENT                                           "sequencing pHD from 3xx end  Max recorded sequencing read = 707 bases. Perfect match Tm = 71.5 C, although only 17 nt are required to match.  The actual sequence of the primer is tggcaccaaa atcaacggga ctttccaaaa tgt." 
COMMENT                                           1) 
COMMENT                                     #177=(CLinePar 
COMMENT                                           (CParagraph 0 (0 0) 1 2 3 0 180) 
COMMENT                                           "Original Location Description:" 1) 
COMMENT                                     #178=(CLinePar 
COMMENT                                           (CParagraph 0 (0 0) 1 2 3 0 180) 
COMMENT                                           "   714..746" 1))) 
COMMENT                                   "HGTI-2021_Max=707") 
COMMENT                             #179=(CFolderPar 
COMMENT                                   (CGroupPar 
COMMENT                                    (CParagraph 765 (3 #33# 0) 1 2 2 0 194) 
COMMENT                                    (CObjectList 
COMMENT                                     #180=(CLinePar 
COMMENT                                           (CParagraph 0 (0 0) 1 2 3 0 180) 
COMMENT                                           "Start: 765   End: 805 " 1) 
COMMENT                                     #181=(CLinePar 
COMMENT                                           (CParagraph 0 (0 0) 1 2 3 0 180) 
COMMENT                                           "?  Max recorded sequencing read = 162 bases.  Perfect match Tm = 76.1 C, although only 17 nt are required to match.  The actual sequence of the primer is gcgcactagt catatggtag gcgtgtacgg tgggaggtct a." 
COMMENT                                           1) 
COMMENT                                     #182=(CLinePar 
COMMENT                                           (CParagraph 0 (0 0) 1 2 3 0 180) 
COMMENT                                           "Original Location Description:" 1) 
COMMENT                                     #183=(CLinePar 
COMMENT                                           (CParagraph 0 (0 0) 1 2 3 0 180) 
COMMENT                                           "   765..805" 1))) 
COMMENT                                   "HGTI-1220_Max=162") 
COMMENT                             #184=(CFolderPar 
COMMENT                                   (CGroupPar 
COMMENT                                    (CParagraph 770 (3 #32# 0) 1 2 2 0 194) 
COMMENT                                    (CObjectList 
COMMENT                                     #185=(CLinePar 
COMMENT                                           (CParagraph 0 (0 0) 1 2 3 0 180) 
COMMENT                                           "Start: 770   End: 791 " 1) 
COMMENT                                     #186=(CLinePar 
COMMENT                                           (CParagraph 0 (0 0) 1 2 3 0 180) 
COMMENT                                           "Sequencing primers for pHJ1  Max recorded sequencing read = 311 bases. Perfect match Tm = 62.5 C, although only 17 nt are required to match.  The actual sequence of the primer is GCAAATGGGC GGTAGGCGTG TA." 
COMMENT                                           1) 
COMMENT                                     #187=(CLinePar 
COMMENT                                           (CParagraph 0 (0 0) 1 2 3 0 180) 
COMMENT                                           "Original Location Description:" 1) 
COMMENT                                     #188=(CLinePar 
COMMENT                                           (CParagraph 0 (0 0) 1 2 3 0 180) 
COMMENT                                           "   770..791" 1))) 
COMMENT                                   "HGTI-1204_Max=311") 
COMMENT                             #189=(CFolderPar 
COMMENT                                   (CGroupPar 
COMMENT                                    (CParagraph 864 (3 #31# 0) 1 2 2 0 194) 
COMMENT                                    (CObjectList 
COMMENT                                     #190=(CLinePar 
COMMENT                                           (CParagraph 0 (0 0) 1 2 3 0 180) 
COMMENT                                           "Start: 864   End: 880 " 1) 
COMMENT                                     #191=(CLinePar 
COMMENT                                           (CParagraph 0 (0 0) 1 2 3 0 180) 
COMMENT                                           "T7 primer  Max recorded sequencing read = 682 bases.  Perfect match Tm = 24.4 C, although only 17 nt are required to match.  The actual sequence of the primer is taatacgact cactata." 
COMMENT                                           1) 
COMMENT                                     #192=(CLinePar 
COMMENT                                           (CParagraph 0 (0 0) 1 2 3 0 180) 
COMMENT                                           "Original Location Description:" 1) 
COMMENT                                     #193=(CLinePar 
COMMENT                                           (CParagraph 0 (0 0) 1 2 3 0 180) 
COMMENT                                           "   864..880" 1))) 
COMMENT                                   "HGTI-1174_Max=682") 
COMMENT                             #194=(CFolderPar 
COMMENT                                   (CGroupPar 
COMMENT                                    (CParagraph 1004 (3 #29# 0) 1 2 2 0 194) 
COMMENT                                    (CObjectList 
COMMENT                                     #195=(CLinePar 
COMMENT                                           (CParagraph 0 (0 0) 1 2 3 0 180) 
COMMENT                                           "Start: 1004  End: 1028 (Complementary)" 
COMMENT                                           1) 
COMMENT                                     #196=(CLinePar 
COMMENT                                           (CParagraph 0 (0 0) 1 2 3 0 180) 
COMMENT                                           "Sequencing primers for HIV strain HXB2 construct.  Max recorded sequencing read =  bases.  Perfect match Tm = 64.9 C, although only 17 nt are required to match.  The actual sequence of the primer is GCTCTTCGTC GCTGTCTCCG CTTCT." 
COMMENT                                           1) 
COMMENT                                     #197=(CLinePar 
COMMENT                                           (CParagraph 0 (0 0) 1 2 3 0 180) 
COMMENT                                           "Original Location Description:" 1) 
COMMENT                                     #198=(CLinePar 
COMMENT                                           (CParagraph 0 (0 0) 1 2 3 0 180) 
COMMENT                                           "   complement(1004..1028)" 1))) 
COMMENT                                   "HGTI-1121_Max=") 
COMMENT                             #199=(CFolderPar 
COMMENT                                   (CGroupPar 
COMMENT                                    (CParagraph 1092 (3 #27# 0) 1 2 2 0 194) 
COMMENT                                    (CObjectList 
COMMENT                                     #200=(CLinePar 
COMMENT                                           (CParagraph 0 (0 0) 1 2 3 0 180) 
COMMENT                                           "Start: 1092  End: 1126" 1) 
COMMENT                                     #201=(CLinePar 
COMMENT                                           (CParagraph 0 (0 0) 1 2 3 0 180) 
COMMENT                                           "Sequencing primers for HIV strain HXB2 construct.  Max recorded sequencing read = 683 bases.  Perfect match Tm = 74.1 C, although only 17 nt are required to match.  The actual sequence of the primer is GGACCCGACA GGCCCGAAGG AATAGAAGAA GAAGG." 
COMMENT                                           1) 
COMMENT                                     #202=(CLinePar 
COMMENT                                           (CParagraph 0 (0 0) 1 2 3 0 180) 
COMMENT                                           "Original Location Description:" 1) 
COMMENT                                     #203=(CLinePar 
COMMENT                                           (CParagraph 0 (0 0) 1 2 3 0 180) 
COMMENT                                           "   1092..1126" 1))) 
COMMENT                                   "HGTI-1114_Max=683") 
COMMENT                             #204=(CFolderPar 
COMMENT                                   (CGroupPar 
COMMENT                                    (CParagraph 1157 (3 #30# 0) 1 2 2 0 194) 
COMMENT                                    (CObjectList 
COMMENT                                     #205=(CLinePar 
COMMENT                                           (CParagraph 0 (0 0) 1 2 3 0 180) 
COMMENT                                           "Start: 1157  End: 1178 (Complementary)" 
COMMENT                                           1) 
COMMENT                                     #206=(CLinePar 
COMMENT                                           (CParagraph 0 (0 0) 1 2 3 0 180) 
COMMENT                                           "Sequencing primers for HIV strain HXB2 construct.  Max recorded sequencing read = 443 bases.  Perfect match Tm = 55.1 C, although only 17 nt are required to match.  The actual sequence of the primer is TGCCAAGGAT CCGTTCACTA AT." 
COMMENT                                           1) 
COMMENT                                     #207=(CLinePar 
COMMENT                                           (CParagraph 0 (0 0) 1 2 3 0 180) 
COMMENT                                           "Original Location Description:" 1) 
COMMENT                                     #208=(CLinePar 
COMMENT                                           (CParagraph 0 (0 0) 1 2 3 0 180) 
COMMENT                                           "   complement(1157..1178)" 1))) 
COMMENT                                   "HGTI-1128_Max=443") 
COMMENT                             #209=(CFolderPar 
COMMENT                                   (CGroupPar 
COMMENT                                    (CParagraph 1270 (3 #28# 0) 1 2 2 0 194) 
COMMENT                                    (CObjectList 
COMMENT                                     #210=(CLinePar 
COMMENT                                           (CParagraph 0 (0 0) 1 2 3 0 180) 
COMMENT                                           "Start: 1270  End: 1292" 1) 
COMMENT                                     #211=(CLinePar 
COMMENT                                           (CParagraph 0 (0 0) 1 2 3 0 180) 
COMMENT                                           "Sequencing primers for HIV strain HXB2 construct.  Max recorded sequencing read =  bases.  Perfect match Tm = 71.8 C, although only 17 nt are required to match.  The actual sequence of the primer is TGGGACGCAG GGGGTGGGAA GCC." 
COMMENT                                           1) 
COMMENT                                     #212=(CLinePar 
COMMENT                                           (CParagraph 0 (0 0) 1 2 3 0 180) 
COMMENT                                           "Original Location Description:" 1) 
COMMENT                                     #213=(CLinePar 
COMMENT                                           (CParagraph 0 (0 0) 1 2 3 0 180) 
COMMENT                                           "   1270..1292" 1))) "HGTI-1115_Max=") 
COMMENT                             #214=(CFolderPar 
COMMENT                                   (CGroupPar 
COMMENT                                    (CParagraph 1428 (3 #53# 0) 1 2 2 0 194) 
COMMENT                                    (CObjectList 
COMMENT                                     #215=(CLinePar 
COMMENT                                           (CParagraph 0 (0 0) 1 2 3 0 180) 
COMMENT                                           "Start: 1428  End: 1445 (Complementary)" 
COMMENT                                           1) 
COMMENT                                     #216=(CLinePar 
COMMENT                                           (CParagraph 0 (0 0) 1 2 3 0 180) 
COMMENT                                           "EF1-alpha lacZ CpG cassette sequencing.  Max recorded sequencing read = 526 bases.  Perfect match Tm = 60.0 C, although only 17 nt are required to match.  The actual sequence of the primer is cgggggaggg gcaaacaa." 
COMMENT                                           1) 
COMMENT                                     #217=(CLinePar 
COMMENT                                           (CParagraph 0 (0 0) 1 2 3 0 180) 
COMMENT                                           "Original Location Description:" 1) 
COMMENT                                     #218=(CLinePar 
COMMENT                                           (CParagraph 0 (0 0) 1 2 3 0 180) 
COMMENT                                           "   complement(1428..1445)" 1))) 
COMMENT                                   "HGTI-1929_Max=526") 
COMMENT                             #219=(CFolderPar 
COMMENT                                   (CGroupPar 
COMMENT                                    (CParagraph 1508 (3 #54# 0) 1 2 2 0 194) 
COMMENT                                    (CObjectList 
COMMENT                                     #220=(CLinePar 
COMMENT                                           (CParagraph 0 (0 0) 1 2 3 0 180) 
COMMENT                                           "Start: 1508  End: 1532" 1) 
COMMENT                                     #221=(CLinePar 
COMMENT                                           (CParagraph 0 (0 0) 1 2 3 0 180) 
COMMENT                                           "AAV-lacZ seq primers  Max recorded sequencing read = 351 bases.  Perfect match Tm = 58.8 C, although only 17 nt are required to match.  The actual sequence of the primer is GCATCGCATT GTCTGAGTAG GTGTC." 
COMMENT                                           1) 
COMMENT                                     #222=(CLinePar 
COMMENT                                           (CParagraph 0 (0 0) 1 2 3 0 180) 
COMMENT                                           "Original Location Description:" 1) 
COMMENT                                     #223=(CLinePar 
COMMENT                                           (CParagraph 0 (0 0) 1 2 3 0 180) 
COMMENT                                           "   1508..1532" 1))) 
COMMENT                                   "HGTI-1984_Max=351") 
COMMENT                             #224=(CFolderPar 
COMMENT                                   (CGroupPar 
COMMENT                                    (CParagraph 1599 (3 #55# 0) 1 2 2 0 194) 
COMMENT                                    (CObjectList 
COMMENT                                     #225=(CLinePar 
COMMENT                                           (CParagraph 0 (0 0) 1 2 3 0 180) 
COMMENT                                           "Start: 1599  End: 1624" 1) 
COMMENT                                     #226=(CLinePar 
COMMENT                                           (CParagraph 0 (0 0) 1 2 3 0 180) 
COMMENT                                           "AAV-lacZ seq primers  Max recorded sequencing read =  bases.  Perfect match Tm = 69.7 C, although only 17 nt are required to match.  The actual sequence of the primer is ATGCTGGGGA TGCGGTGGGC TCTATG." 
COMMENT                                           1) 
COMMENT                                     #227=(CLinePar 
COMMENT                                           (CParagraph 0 (0 0) 1 2 3 0 180) 
COMMENT                                           "Original Location Description:" 1) 
COMMENT                                     #228=(CLinePar 
COMMENT                                           (CParagraph 0 (0 0) 1 2 3 0 180) 
COMMENT                                           "   1599..1624" 1))) "HGTI-1985_Max=") 
COMMENT                             #229=(CFolderPar 
COMMENT                                   (CGroupPar 
COMMENT                                    (CParagraph 2364 (3 #35# 0) 1 2 2 0 194) 
COMMENT                                    (CObjectList 
COMMENT                                     #230=(CLinePar 
COMMENT                                           (CParagraph 0 (0 0) 1 2 3 0 180) 
COMMENT                                           "Start: 2364  End: 2382 (Complementary)" 
COMMENT                                           1) 
COMMENT                                     #231=(CLinePar 
COMMENT                                           (CParagraph 0 (0 0) 1 2 3 0 180) 
COMMENT                                           "Sequencing primer for pLXSN  Max recorded sequencing read =  bases. Perfect match Tm = 56.0 C, although only 17 nt are required to match.  The actual sequence of the primer is aggggcggga ctatggttg." 
COMMENT                                           1) 
COMMENT                                     #232=(CLinePar 
COMMENT                                           (CParagraph 0 (0 0) 1 2 3 0 180) 
COMMENT                                           "Original Location Description:" 1) 
COMMENT                                     #233=(CLinePar 
COMMENT                                           (CParagraph 0 (0 0) 1 2 3 0 180) 
COMMENT                                           "   complement(2364..2382)" 1))) 
COMMENT                                   "HGTI-1801_Max=") 
COMMENT                             #234=(CFolderPar 
COMMENT                                   (CGroupPar 
COMMENT                                    (CParagraph 2496 (3 #22# 0) 1 2 2 0 194) 
COMMENT                                    (CObjectList 
COMMENT                                     #235=(CLinePar 
COMMENT                                           (CParagraph 0 (0 0) 1 2 3 0 180) 
COMMENT                                           "Start: 2496  End: 2522" 1) 
COMMENT                                     #236=(CLinePar 
COMMENT                                           (CParagraph 0 (0 0) 1 2 3 0 180) 
COMMENT                                           "Add-musFLT-mIg Plasmid record #912  Max recorded sequencing read = 618 bases.  Perfect match Tm = 59.3 C, although only 17 nt are required to match. The actual sequence of the primer is tccagaagta gtgaggaggc ttttttg." 
COMMENT                                           1) 
COMMENT                                     #237=(CLinePar 
COMMENT                                           (CParagraph 0 (0 0) 1 2 3 0 180) 
COMMENT                                           "Original Location Description:" 1) 
COMMENT                                     #238=(CLinePar 
COMMENT                                           (CParagraph 0 (0 0) 1 2 3 0 180) 
COMMENT                                           "   2496..2522" 1))) "HGTI-8_Max=618") 
COMMENT                             #239=(CFolderPar 
COMMENT                                   (CGroupPar 
COMMENT                                    (CParagraph 2681 (3 #26# 0) 1 2 2 0 194) 
COMMENT                                    (CObjectList 
COMMENT                                     #240=(CLinePar 
COMMENT                                           (CParagraph 0 (0 0) 1 2 3 0 180) 
COMMENT                                           "Start: 2681  End: 2705" 1) 
COMMENT                                     #241=(CLinePar 
COMMENT                                           (CParagraph 0 (0 0) 1 2 3 0 180) 
COMMENT                                           "For sequencing GFPneo  Max recorded sequencing read =  bases.  Perfect match Tm = 63.7 C, although only 17 nt are required to match.  The actual sequence of the primer is gcacaacaga caatcggctg ctctg." 
COMMENT                                           1) 
COMMENT                                     #242=(CLinePar 
COMMENT                                           (CParagraph 0 (0 0) 1 2 3 0 180) 
COMMENT                                           "Original Location Description:" 1) 
COMMENT                                     #243=(CLinePar 
COMMENT                                           (CParagraph 0 (0 0) 1 2 3 0 180) 
COMMENT                                           "   2681..2705" 1))) "HGTI-170_Max=") 
COMMENT                             #244=(CFolderPar 
COMMENT                                   (CGroupPar 
COMMENT                                    (CParagraph 2882 (3 #25# 0) 1 2 2 0 194) 
COMMENT                                    (CObjectList 
COMMENT                                     #245=(CLinePar 
COMMENT                                           (CParagraph 0 (0 0) 1 2 3 0 180) 
COMMENT                                           "Start: 2882  End: 2906" 1) 
COMMENT                                     #246=(CLinePar 
COMMENT                                           (CParagraph 0 (0 0) 1 2 3 0 180) 
COMMENT                                           "For sequencing GFPneo  Max recorded sequencing read =  bases.  Perfect match Tm = 71.6 C, although only 17 nt are required to match.  The actual sequence of the primer is ctgctattgg gcgaagtgcc ggggc." 
COMMENT                                           1) 
COMMENT                                     #247=(CLinePar 
COMMENT                                           (CParagraph 0 (0 0) 1 2 3 0 180) 
COMMENT                                           "Original Location Description:" 1) 
COMMENT                                     #248=(CLinePar 
COMMENT                                           (CParagraph 0 (0 0) 1 2 3 0 180) 
COMMENT                                           "   2882..2906" 1))) "HGTI-169_Max=") 
COMMENT                             #249=(CFolderPar 
COMMENT                                   (CGroupPar 
COMMENT                                    (CParagraph 3115 (3 #24# 0) 1 2 2 0 194) 
COMMENT                                    (CObjectList 
COMMENT                                     #250=(CLinePar 
COMMENT                                           (CParagraph 0 (0 0) 1 2 3 0 180) 
COMMENT                                           "Start: 3115  End: 3139" 1) 
COMMENT                                     #251=(CLinePar 
COMMENT                                           (CParagraph 0 (0 0) 1 2 3 0 180) 
COMMENT                                           "For sequencing GFPneo  Max recorded sequencing read =  bases.  Perfect match Tm = 72.7 C, although only 17 nt are required to match.  The actual sequence of the primer is actgttcgcc aggctcaagg cgcgc." 
COMMENT                                           1) 
COMMENT                                     #252=(CLinePar 
COMMENT                                           (CParagraph 0 (0 0) 1 2 3 0 180) 
COMMENT                                           "Original Location Description:" 1) 
COMMENT                                     #253=(CLinePar 
COMMENT                                           (CParagraph 0 (0 0) 1 2 3 0 180) 
COMMENT                                           "   3115..3139" 1))) "HGTI-168_Max=") 
COMMENT                             #254=(CFolderPar 
COMMENT                                   (CGroupPar 
COMMENT                                    (CParagraph 3338 (3 #23# 0) 1 2 2 0 194) 
COMMENT                                    (CObjectList 
COMMENT                                     #255=(CLinePar 
COMMENT                                           (CParagraph 0 (0 0) 1 2 3 0 180) 
COMMENT                                           "Start: 3338  End: 3362" 1) 
COMMENT                                     #256=(CLinePar 
COMMENT                                           (CParagraph 0 (0 0) 1 2 3 0 180) 
COMMENT                                           "Sequencing primer reads from 3xx end of neo gene in downstream direction.  Max recorded sequencing read =  bases.  Perfect match Tm = 70.3 C, although only 17 nt are required to match.  The actual sequence of the primer is TACGGTATCG CCGCTCCCGA TTCGC." 
COMMENT                                           1) 
COMMENT                                     #257=(CLinePar 
COMMENT                                           (CParagraph 0 (0 0) 1 2 3 0 180) 
COMMENT                                           "Original Location Description:" 1) 
COMMENT                                     #258=(CLinePar 
COMMENT                                           (CParagraph 0 (0 0) 1 2 3 0 180) 
COMMENT                                           "   3338..3362" 1))) "HGTI-163_Max=") 
COMMENT                             #259=(CFolderPar 
COMMENT                                   (CGroupPar 
COMMENT                                    (CParagraph 3743 (3 #36# 0) 1 2 2 0 194) 
COMMENT                                    (CObjectList 
COMMENT                                     #260=(CLinePar 
COMMENT                                           (CParagraph 0 (0 0) 1 2 3 0 180) 
COMMENT                                           "Start: 3743  End: 3764 (Complementary)" 
COMMENT                                           1) 
COMMENT                                     #261=(CLinePar 
COMMENT                                           (CParagraph 0 (0 0) 1 2 3 0 180) 
COMMENT                                           "std sequencing primer -47  Max recorded sequencing read = 673 bases. Perfect match Tm = 49.4 C, although only 17 nt are required to match.  The actual sequence of the primer is tcacacagga aacagctatg ac." 
COMMENT                                           1) 
COMMENT                                     #262=(CLinePar 
COMMENT                                           (CParagraph 0 (0 0) 1 2 3 0 180) 
COMMENT                                           "Original Location Description:" 1) 
COMMENT                                     #263=(CLinePar 
COMMENT                                           (CParagraph 0 (0 0) 1 2 3 0 180) 
COMMENT                                           "   complement(3743..3764)" 1))) 
COMMENT                                   "HGTI-1805_Max=673") 
COMMENT                             #264=(CFolderPar 
COMMENT                                   (CGroupPar 
COMMENT                                    (CParagraph 3755 (3 #57# 0) 1 2 2 0 194) 
COMMENT                                    (CObjectList 
COMMENT                                     #265=(CLinePar 
COMMENT                                           (CParagraph 0 (0 0) 1 2 3 0 180) 
COMMENT                                           "Start: 3755  End: 3778 (Complementary)" 
COMMENT                                           1) 
COMMENT                                     #266=(CLinePar 
COMMENT                                           (CParagraph 0 (0 0) 1 2 3 0 180) 
COMMENT                                           "Reverse sequencing primer for pUC. Purpose of the oligo: Sequencing Max recorded sequencing read = 0 bases.  Perfect match Tm = 56.6 C, although only 17 nt are required to match.  The actual sequence of the primer is AGCGGATAAC AATTTCACAC AGGA." 
COMMENT                                           1) 
COMMENT                                     #267=(CLinePar 
COMMENT                                           (CParagraph 0 (0 0) 1 2 3 0 180) 
COMMENT                                           "Original Location Description:" 1) 
COMMENT                                     #268=(CLinePar 
COMMENT                                           (CParagraph 0 (0 0) 1 2 3 0 180) 
COMMENT                                           "   complement(3755..3778)" 1))) 
COMMENT                                   "HGTI-2082_Max=0") 
COMMENT                             #269=(CFolderPar 
COMMENT                                   (CGroupPar 
COMMENT                                    (CParagraph 3908 (3 #46# 0) 1 2 2 0 194) 
COMMENT                                    (CObjectList 
COMMENT                                     #270=(CLinePar 
COMMENT                                           (CParagraph 0 (0 0) 1 2 3 0 180) 
COMMENT                                           "Start: 3908  End: 3930 (Complementary)" 
COMMENT                                           1) 
COMMENT                                     #271=(CLinePar 
COMMENT                                           (CParagraph 0 (0 0) 1 2 3 0 180) 
COMMENT                                           "Full plasmid sequencing for Add-BGFP-FasL-Ires-FADD  Max recorded sequencing read = 690 bases.  Perfect match Tm = 59.4 C, although only 17 nt are required to match.  The actual sequence of the primer is gttggccgat tcattaatgc agc." 
COMMENT                                           1) 
COMMENT                                     #272=(CLinePar 
COMMENT                                           (CParagraph 0 (0 0) 1 2 3 0 180) 
COMMENT                                           "Original Location Description:" 1) 
COMMENT                                     #273=(CLinePar 
COMMENT                                           (CParagraph 0 (0 0) 1 2 3 0 180) 
COMMENT                                           "   complement(3908..3930)" 1))) 
COMMENT                                   "HGTI-1880_Max=690") 
COMMENT                             #274=(CFolderPar 
COMMENT                                   (CGroupPar 
COMMENT                                    (CParagraph 4121 (3 #38# 0) 1 2 2 0 194) 
COMMENT                                    (CObjectList 
COMMENT                                     #275=(CLinePar 
COMMENT                                           (CParagraph 0 (0 0) 1 2 3 0 180) 
COMMENT                                           "Start: 4121  End: 4140" 1) 
COMMENT                                     #276=(CLinePar 
COMMENT                                           (CParagraph 0 (0 0) 1 2 3 0 180) 
COMMENT                                           "Full plasmid sequencing for Add-BGFP-FasL-Ires-FADD  Max recorded sequencing read = 589 bases.  Perfect match Tm = 59.7 C, although only 17 nt are required to match.  The actual sequence of the primer is taaaaaggcc gcgttgctgg ." 
COMMENT                                           1) 
COMMENT                                     #277=(CLinePar 
COMMENT                                           (CParagraph 0 (0 0) 1 2 3 0 180) 
COMMENT                                           "Original Location Description:" 1) 
COMMENT                                     #278=(CLinePar 
COMMENT                                           (CParagraph 0 (0 0) 1 2 3 0 180) 
COMMENT                                           "   4121..4140" 1))) 
COMMENT                                   "HGTI-1850_Max=589") 
COMMENT                             #279=(CFolderPar 
COMMENT                                   (CGroupPar 
COMMENT                                    (CParagraph 4205 (3 #47# 0) 1 2 2 0 194) 
COMMENT                                    (CObjectList 
COMMENT                                     #280=(CLinePar 
COMMENT                                           (CParagraph 0 (0 0) 1 2 3 0 180) 
COMMENT                                           "Start: 4205  End: 4230 (Complementary)" 
COMMENT                                           1) 
COMMENT                                     #281=(CLinePar 
COMMENT                                           (CParagraph 0 (0 0) 1 2 3 0 180) 
COMMENT                                           "Full plasmid sequencing for Add-BGFP-FasL-Ires-FADD  Max recorded sequencing read = 511 bases.  Perfect match Tm = 59 C, although only 17 nt are required to match.  The actual sequence of the primer is atctttatag tcctgtcggg tttcgc." 
COMMENT                                           1) 
COMMENT                                     #282=(CLinePar 
COMMENT                                           (CParagraph 0 (0 0) 1 2 3 0 180) 
COMMENT                                           "Original Location Description:" 1) 
COMMENT                                     #283=(CLinePar 
COMMENT                                           (CParagraph 0 (0 0) 1 2 3 0 180) 
COMMENT                                           "   complement(4205..4230)" 1))) 
COMMENT                                   "HGTI-1881_Max=511") 
COMMENT                             #284=(CFolderPar 
COMMENT                                   (CGroupPar 
COMMENT                                    (CParagraph 4421 (3 #39# 0) 1 2 2 0 194) 
COMMENT                                    (CObjectList 
COMMENT                                     #285=(CLinePar 
COMMENT                                           (CParagraph 0 (0 0) 1 2 3 0 180) 
COMMENT                                           "Start: 4421  End: 4439" 1) 
COMMENT                                     #286=(CLinePar 
COMMENT                                           (CParagraph 0 (0 0) 1 2 3 0 180) 
COMMENT                                           "Full plasmid sequencing for Add-BGFP-FasL-Ires-FADD  Max recorded sequencing read = 601 bases.  Perfect match Tm = 60.1 C, although only 17 nt are required to match.  The actual sequence of the primer is cgaccgctgc gccttatcc." 
COMMENT                                           1) 
COMMENT                                     #287=(CLinePar 
COMMENT                                           (CParagraph 0 (0 0) 1 2 3 0 180) 
COMMENT                                           "Original Location Description:" 1) 
COMMENT                                     #288=(CLinePar 
COMMENT                                           (CParagraph 0 (0 0) 1 2 3 0 180) 
COMMENT                                           "   4421..4439" 1))) 
COMMENT                                   "HGTI-1851_Max=601") 
COMMENT                             #289=(CFolderPar 
COMMENT                                   (CGroupPar 
COMMENT                                    (CParagraph 4503 (3 #48# 0) 1 2 2 0 194) 
COMMENT                                    (CObjectList 
COMMENT                                     #290=(CLinePar 
COMMENT                                           (CParagraph 0 (0 0) 1 2 3 0 180) 
COMMENT                                           "Start: 4503  End: 4530 (Complementary)" 
COMMENT                                           1) 
COMMENT                                     #291=(CLinePar 
COMMENT                                           (CParagraph 0 (0 0) 1 2 3 0 180) 
COMMENT                                           "Full plasmid sequencing for Add-BGFP-FasL-Ires-FADD  Max recorded sequencing read = 565 bases.  Perfect match Tm = 60.5 C, although only 17 nt are required to match.  The actual sequence of the primer is catacctcgc tctgctaatc ctgttacc." 
COMMENT                                           1) 
COMMENT                                     #292=(CLinePar 
COMMENT                                           (CParagraph 0 (0 0) 1 2 3 0 180) 
COMMENT                                           "Original Location Description:" 1) 
COMMENT                                     #293=(CLinePar 
COMMENT                                           (CParagraph 0 (0 0) 1 2 3 0 180) 
COMMENT                                           "   complement(4503..4530)" 1))) 
COMMENT                                   "HGTI-1882_Max=565") 
COMMENT                             #294=(CFolderPar 
COMMENT                                   (CGroupPar 
COMMENT                                    (CParagraph 4721 (3 #40# 0) 1 2 2 0 194) 
COMMENT                                    (CObjectList 
COMMENT                                     #295=(CLinePar 
COMMENT                                           (CParagraph 0 (0 0) 1 2 3 0 180) 
COMMENT                                           "Start: 4721  End: 4750" 1) 
COMMENT                                     #296=(CLinePar 
COMMENT                                           (CParagraph 0 (0 0) 1 2 3 0 180) 
COMMENT                                           "Full plasmid sequencing for Add-BGFP-FasL-Ires-FADD  Max recorded sequencing read = 372 bases.  Perfect match Tm = 58.8 C, although only 17 nt are required to match.  The actual sequence of the primer is aaaaggatct caagaagatc ctttgatctt ." 
COMMENT                                           1) 
COMMENT                                     #297=(CLinePar 
COMMENT                                           (CParagraph 0 (0 0) 1 2 3 0 180) 
COMMENT                                           "Original Location Description:" 1) 
COMMENT                                     #298=(CLinePar 
COMMENT                                           (CParagraph 0 (0 0) 1 2 3 0 180) 
COMMENT                                           "   4721..4750" 1))) 
COMMENT                                   "HGTI-1852_Max=372") 
COMMENT                             #299=(CFolderPar 
COMMENT                                   (CGroupPar 
COMMENT                                    (CParagraph 4802 (3 #49# 0) 1 2 2 0 194) 
COMMENT                                    (CObjectList 
COMMENT                                     #300=(CLinePar 
COMMENT                                           (CParagraph 0 (0 0) 1 2 3 0 180) 
COMMENT                                           "Start: 4802  End: 4830 (Complementary)" 
COMMENT                                           1) 
COMMENT                                     #301=(CLinePar 
COMMENT                                           (CParagraph 0 (0 0) 1 2 3 0 180) 
COMMENT                                           "Full plasmid sequencing for Add-BGFP-FasL-Ires-FADD  Max recorded sequencing read = 564 bases.  Perfect match Tm = 58.2 C, although only 17 nt are required to match.  The actual sequence of the primer is tgaagatcct ttttgataat ctcatgacc." 
COMMENT                                           1) 
COMMENT                                     #302=(CLinePar 
COMMENT                                           (CParagraph 0 (0 0) 1 2 3 0 180) 
COMMENT                                           "Original Location Description:" 1) 
COMMENT                                     #303=(CLinePar 
COMMENT                                           (CParagraph 0 (0 0) 1 2 3 0 180) 
COMMENT                                           "   complement(4802..4830)" 1))) 
COMMENT                                   "HGTI-1883_Max=564") 
COMMENT                             #304=(CFolderPar 
COMMENT                                   (CGroupPar 
COMMENT                                    (CParagraph 5021 (3 #41# 0) 1 2 2 0 194) 
COMMENT                                    (CObjectList 
COMMENT                                     #305=(CLinePar 
COMMENT                                           (CParagraph 0 (0 0) 1 2 3 0 180) 
COMMENT                                           "Start: 5021  End: 5042" 1) 
COMMENT                                     #306=(CLinePar 
COMMENT                                           (CParagraph 0 (0 0) 1 2 3 0 180) 
COMMENT                                           "Full plasmid sequencing for Add-BGFP-FasL-Ires-FADD  Max recorded sequencing read = 0 bases.  Perfect match Tm = 61.0 C, although only 17 nt are required to match.  The actual sequence of the primer is ccccagtgct gcaatgatac cg." 
COMMENT                                           1) 
COMMENT                                     #307=(CLinePar 
COMMENT                                           (CParagraph 0 (0 0) 1 2 3 0 180) 
COMMENT                                           "Original Location Description:" 1) 
COMMENT                                     #308=(CLinePar 
COMMENT                                           (CParagraph 0 (0 0) 1 2 3 0 180) 
COMMENT                                           "   5021..5042" 1))) 
COMMENT                                   "HGTI-1853_Max=0") 
COMMENT                             #309=(CFolderPar 
COMMENT                                   (CGroupPar 
COMMENT                                    (CParagraph 5106 (3 #50# 0) 1 2 2 0 194) 
COMMENT                                    (CObjectList 
COMMENT                                     #310=(CLinePar 
COMMENT                                           (CParagraph 0 (0 0) 1 2 3 0 180) 
COMMENT                                           "Start: 5106  End: 5130 (Complementary)" 
COMMENT                                           1) 
COMMENT                                     #311=(CLinePar 
COMMENT                                           (CParagraph 0 (0 0) 1 2 3 0 180) 
COMMENT                                           "Full plasmid sequencing for Add-BGFP-FasL-Ires-FADD  Max recorded sequencing read = 593 bases.  Perfect match Tm = 59.6 C, although only 17 nt are required to match.  The actual sequence of the primer is ataaagttgc aggaccactt ctgcg." 
COMMENT                                           1) 
COMMENT                                     #312=(CLinePar 
COMMENT                                           (CParagraph 0 (0 0) 1 2 3 0 180) 
COMMENT                                           "Original Location Description:" 1) 
COMMENT                                     #313=(CLinePar 
COMMENT                                           (CParagraph 0 (0 0) 1 2 3 0 180) 
COMMENT                                           "   complement(5106..5130)" 1))) 
COMMENT                                   "HGTI-1884_Max=593") 
COMMENT                             #314=(CFolderPar 
COMMENT                                   (CGroupPar 
COMMENT                                    (CParagraph 5321 (3 #42# 0) 1 2 2 0 194) 
COMMENT                                    (CObjectList 
COMMENT                                     #315=(CLinePar 
COMMENT                                           (CParagraph 0 (0 0) 1 2 3 0 180) 
COMMENT                                           "Start: 5321  End: 5341" 1) 
COMMENT                                     #316=(CLinePar 
COMMENT                                           (CParagraph 0 (0 0) 1 2 3 0 180) 
COMMENT                                           "Full plasmid sequencing for Add-BGFP-FasL-Ires-FADD  Max recorded sequencing read = 650 bases.  Perfect match Tm = 58.4 C, although only 17 nt are required to match.  The actual sequence of the primer is agcggttagc tccttcggtc c." 
COMMENT                                           1) 
COMMENT                                     #317=(CLinePar 
COMMENT                                           (CParagraph 0 (0 0) 1 2 3 0 180) 
COMMENT                                           "Original Location Description:" 1) 
COMMENT                                     #318=(CLinePar 
COMMENT                                           (CParagraph 0 (0 0) 1 2 3 0 180) 
COMMENT                                           "   5321..5341" 1))) 
COMMENT                                   "HGTI-1854_Max=650") 
COMMENT                             #319=(CFolderPar 
COMMENT                                   (CGroupPar 
COMMENT                                    (CParagraph 5403 (3 #51# 0) 1 2 2 0 194) 
COMMENT                                    (CObjectList 
COMMENT                                     #320=(CLinePar 
COMMENT                                           (CParagraph 0 (0 0) 1 2 3 0 180) 
COMMENT                                           "Start: 5403  End: 5430 (Complementary)" 
COMMENT                                           1) 
COMMENT                                     #321=(CLinePar 
COMMENT                                           (CParagraph 0 (0 0) 1 2 3 0 180) 
COMMENT                                           "Full plasmid sequencing for Add-BGFP-FasL-Ires-FADD  Max recorded sequencing read = 654 bases.  Perfect match Tm = 60.0 C, although only 17 nt are required to match.  The actual sequence of the primer is cggatggcat gacagtaaga gaattatg." 
COMMENT                                           1) 
COMMENT                                     #322=(CLinePar 
COMMENT                                           (CParagraph 0 (0 0) 1 2 3 0 180) 
COMMENT                                           "Original Location Description:" 1) 
COMMENT                                     #323=(CLinePar 
COMMENT                                           (CParagraph 0 (0 0) 1 2 3 0 180) 
COMMENT                                           "   complement(5403..5430)" 1))) 
COMMENT                                   "HGTI-1885_Max=654") 
COMMENT                             #324=(CFolderPar 
COMMENT                                   (CGroupPar 
COMMENT                                    (CParagraph 5621 (3 #43# 0) 1 2 2 0 194) 
COMMENT                                    (CObjectList 
COMMENT                                     #325=(CLinePar 
COMMENT                                           (CParagraph 0 (0 0) 1 2 3 0 180) 
COMMENT                                           "Start: 5621  End: 5644" 1) 
COMMENT                                     #326=(CLinePar 
COMMENT                                           (CParagraph 0 (0 0) 1 2 3 0 180) 
COMMENT                                           "Full plasmid sequencing for Add-BGFP-FasL-Ires-FADD  Max recorded sequencing read = 661 bases.  Perfect match Tm = 58.0 C, although only 17 nt are required to match.  The actual sequence of the primer is atccagttcg atgtaaccca ctcg." 
COMMENT                                           1) 
COMMENT                                     #327=(CLinePar 
COMMENT                                           (CParagraph 0 (0 0) 1 2 3 0 180) 
COMMENT                                           "Original Location Description:" 1) 
COMMENT                                     #328=(CLinePar 
COMMENT                                           (CParagraph 0 (0 0) 1 2 3 0 180) 
COMMENT                                           "   5621..5644" 1))) 
COMMENT                                   "HGTI-1855_Max=661") 
COMMENT                             #329=(CFolderPar 
COMMENT                                   (CGroupPar 
COMMENT                                    (CParagraph 5710 (3 #52# 0) 1 2 2 0 194) 
COMMENT                                    (CObjectList 
COMMENT                                     #330=(CLinePar 
COMMENT                                           (CParagraph 0 (0 0) 1 2 3 0 180) 
COMMENT                                           "Start: 5710  End: 5730 (Complementary)" 
COMMENT                                           1) 
COMMENT                                     #331=(CLinePar 
COMMENT                                           (CParagraph 0 (0 0) 1 2 3 0 180) 
COMMENT                                           "Full plasmid sequencing for Add-BGFP-FasL-Ires-FADD  Max recorded sequencing read = 647 bases.  Perfect match Tm = 60.2 C, although only 17 nt are required to match.  The actual sequence of the primer is ccttttttgc ggcattttgc c." 
COMMENT                                           1) 
COMMENT                                     #332=(CLinePar 
COMMENT                                           (CParagraph 0 (0 0) 1 2 3 0 180) 
COMMENT                                           "Original Location Description:" 1) 
COMMENT                                     #333=(CLinePar 
COMMENT                                           (CParagraph 0 (0 0) 1 2 3 0 180) 
COMMENT                                           "   complement(5710..5730)" 1))) 
COMMENT                                   "HGTI-1886_Max=647"))) 
COMMENT                           "Primer Binding Site (36 total)") 
COMMENT                     #334=(CFolderPar 
COMMENT                           (CGroupPar (CParagraph 30 (7 30 0) 1 1 1 0 178) 
COMMENT                            (CObjectList 
COMMENT                             #335=(CFolderPar 
COMMENT                                   (CGroupPar 
COMMENT                                    (CParagraph 231 (3 #14# 0) 1 2 2 0 194) 
COMMENT                                    (CObjectList 
COMMENT                                     #336=(CLinePar 
COMMENT                                           (CParagraph 0 (0 0) 1 2 3 0 180) 
COMMENT                                           "Start: 231   End: 819 " 1) 
COMMENT                                     #337=(CLinePar 
COMMENT                                           (CParagraph 0 (0 0) 1 2 3 0 180) 
COMMENT                                           "pcDNA3 CMV promoter, which starts 18 bp upstream of the Spe I site, has a single base pair change at position 210 of this feature xxno sites affectedxx, and stops at the Sac I site.  1st base is non-CMV to tag this feature uniquely." 
COMMENT                                           1) 
COMMENT                                     #338=(CLinePar 
COMMENT                                           (CParagraph 0 (0 0) 1 2 3 0 180) 
COMMENT                                           "Original Location Description:" 1) 
COMMENT                                     #339=(CLinePar 
COMMENT                                           (CParagraph 0 (0 0) 1 2 3 0 180) 
COMMENT                                           "   231..819" 1))) "CMV-pcDNA"))) 
COMMENT                           "Promoter Prokaryotic (1 total)"))) "Feature Map") 
COMMENT              #340=(CFolderPar 
COMMENT                    (CGroupPar (CParagraph 13 (0 0) 1 1 0 0 178) 
COMMENT                     (CObjectList 
COMMENT                      #341=(CRSFolderPar 
COMMENT                            (CFolderPar 
COMMENT                             (CGroupPar (CParagraph 27688608 (8 0) 1 1 1 0 178) 
COMMENT                              (CObjectList 
COMMENT                               #342=(CGroupPar 
COMMENT                                     (CParagraph 0 (10 #0# 0) 1 2 2 0 180) 
COMMENT                                     (CObjectList 
COMMENT                                      #343=(CLinePar 
COMMENT                                            (CParagraph 0 (1 #0# 1) 1 2 2 0 191) 
COMMENT                                            " N1: 4399 " 1) 
COMMENT                                      #344=(CLinePar 
COMMENT                                            (CParagraph 0 (1 #0# 2) 1 2 2 0 191) 
COMMENT                                            " N2: 5645 " 1))))) "ApaLI: 2 sites") 
COMMENT                            1 5 "GTGCAC" "CACGTG") 
COMMENT                      #345=(CRSFolderPar 
COMMENT                            (CFolderPar 
COMMENT                             (CGroupPar (CParagraph 27029448 (8 0) 1 1 1 0 178) 
COMMENT                              (CObjectList 
COMMENT                               #346=(CGroupPar 
COMMENT                                     (CParagraph 0 (10 #1# 0) 1 2 2 0 180) 
COMMENT                                     (CObjectList 
COMMENT                                      #347=(CLinePar 
COMMENT                                            (CParagraph 0 (1 #1# 1) 1 2 2 0 191) 
COMMENT                                            " N1: 973 " 1) 
COMMENT                                      #348=(CLinePar 
COMMENT                                            (CParagraph 0 (1 #1# 2) 1 2 2 0 191) 
COMMENT                                            " N2: 1086 " 1) 
COMMENT                                      #349=(CLinePar 
COMMENT                                            (CParagraph 0 (1 #1# 3) 1 2 2 0 191) 
COMMENT                                            " N3: 1655 " 1) 
COMMENT                                      #350=(CLinePar 
COMMENT                                            (CParagraph 0 (1 #1# 4) 1 2 2 0 191) 
COMMENT                                            " N4: 2549 " 1) 
COMMENT                                      #351=(CLinePar 
COMMENT                                            (CParagraph 0 (1 #1# 5) 1 2 2 0 191) 
COMMENT                                            " N5: 3721 " 1))))) "AvaI: 5 sites") 
COMMENT                            1 5 "CYCGRG" "GRGCYC") 
COMMENT                      #352=(CRSFolderPar 
COMMENT                            (CFolderPar 
COMMENT                             (CGroupPar (CParagraph 21807640 (8 0) 1 1 1 0 178) 
COMMENT                              (CObjectList 
COMMENT                               #353=(CGroupPar 
COMMENT                                     (CParagraph 0 (10 #2# 0) 1 2 2 0 180) 
COMMENT                                     (CObjectList 
COMMENT                                      #354=(CLinePar 
COMMENT                                            (CParagraph 0 (1 #2# 1) 1 2 2 0 191) 
COMMENT                                            " N1: 909 " 1) 
COMMENT                                      #355=(CLinePar 
COMMENT                                            (CParagraph 0 (1 #2# 2) 1 2 2 0 191) 
COMMENT                                            " N2: 1168 " 1) 
COMMENT                                      #356=(CLinePar 
COMMENT                                            (CParagraph 0 (1 #2# 3) 1 2 2 0 191) 
COMMENT                                            " N3: 1346 " 1) 
COMMENT                                      #357=(CLinePar 
COMMENT                                            (CParagraph 0 (1 #2# 4) 1 2 2 0 191) 
COMMENT                                            " N4: 1664 " 1) 
COMMENT                                      #358=(CLinePar 
COMMENT                                            (CParagraph 0 (1 #2# 5) 1 2 2 0 191) 
COMMENT                                            " N5: 3708 " 1))))) "BamHI: 5 sites") 
COMMENT                            1 5 "GGATCC" "CCTAGG") 
COMMENT                      #359=(CRSFolderPar 
COMMENT                            (CFolderPar 
COMMENT                             (CGroupPar (CParagraph 21138912 (8 0) 1 1 1 0 178) 
COMMENT                              (CObjectList)) "ClaI: 0 sites") 2 4 "ATCGAT" 
COMMENT                            "TAGCTA") 
COMMENT                      #360=(CRSFolderPar 
COMMENT                            (CFolderPar 
COMMENT                             (CGroupPar (CParagraph 21138880 (8 0) 1 1 1 0 178) 
COMMENT                              (CObjectList 
COMMENT                               #361=(CGroupPar 
COMMENT                                     (CParagraph 0 (10 #4# 0) 1 2 2 0 180) 
COMMENT                                     (CObjectList 
COMMENT                                      #362=(CLinePar 
COMMENT                                            (CParagraph 0 (1 #4# 1) 1 2 2 0 191) 
COMMENT                                            " N1: 940 " 1) 
COMMENT                                      #363=(CLinePar 
COMMENT                                            (CParagraph 0 (1 #4# 2) 1 2 2 0 191) 
COMMENT                                            " N2: 2199 " 1))))) "EcoRI: 2 sites") 
COMMENT                            1 5 "GAATTC" "CTTAAG") 
COMMENT                      #364=(CRSFolderPar 
COMMENT                            (CFolderPar 
COMMENT                             (CGroupPar (CParagraph 27178160 (8 0) 1 1 1 0 178) 
COMMENT                              (CObjectList 
COMMENT                               #365=(CGroupPar 
COMMENT                                     (CParagraph 0 (10 #5# 0) 1 2 2 0 180) 
COMMENT                                     (CObjectList 
COMMENT                                      #366=(CLinePar 
COMMENT                                            (CParagraph 0 (1 #5# 1) 1 2 2 0 191) 
COMMENT                                            " N1: 891 " 1))))) "HindIII: 1 site") 
COMMENT                            1 5 "AAGCTT" "TTCGAA") 
COMMENT                      #367=(CRSFolderPar 
COMMENT                            (CFolderPar 
COMMENT                             (CGroupPar (CParagraph 27280904 (8 0) 1 1 1 0 178) 
COMMENT                              (CObjectList 
COMMENT                               #368=(CGroupPar 
COMMENT                                     (CParagraph 0 (10 #6# 0) 1 2 2 0 180) 
COMMENT                                     (CObjectList 
COMMENT                                      #369=(CLinePar 
COMMENT                                            (CParagraph 0 (1 #6# 1) 1 2 2 0 191) 
COMMENT                                            " N1: 611 " 1) 
COMMENT                                      #370=(CLinePar 
COMMENT                                            (CParagraph 0 (1 #6# 2) 1 2 2 0 191) 
COMMENT                                            " N2: 994 " 1) 
COMMENT                                      #371=(CLinePar 
COMMENT                                            (CParagraph 0 (1 #6# 3) 1 2 2 0 191) 
COMMENT                                            " N3: 2435 " 1) 
COMMENT                                      #372=(CLinePar 
COMMENT                                            (CParagraph 0 (1 #6# 4) 1 2 2 0 191) 
COMMENT                                            " N4: 3170 " 1))))) "NcoI: 4 sites") 
COMMENT                            1 5 "CCATGG" "GGTACC") 
COMMENT                      #373=(CRSFolderPar 
COMMENT                            (CFolderPar 
COMMENT                             (CGroupPar (CParagraph 21755968 (8 0) 1 1 1 0 178) 
COMMENT                              (CObjectList 
COMMENT                               #374=(CGroupPar 
COMMENT                                     (CParagraph 0 (10 #7# 0) 1 2 2 0 180) 
COMMENT                                     (CObjectList 
COMMENT                                      #375=(CLinePar 
COMMENT                                            (CParagraph 0 (1 #7# 1) 1 2 2 0 191) 
COMMENT                                            " N1: 949 " 1) 
COMMENT                                      #376=(CLinePar 
COMMENT                                            (CParagraph 0 (1 #7# 2) 1 2 2 0 191) 
COMMENT                                            " N2: 2791 " 1))))) "PstI: 2 sites") 
COMMENT                            5 1 "CTGCAG" "GACGTC") 
COMMENT                      #377=(CRSFolderPar 
COMMENT                            (CFolderPar 
COMMENT                             (CGroupPar (CParagraph 27656680 (8 0) 1 1 1 0 178) 
COMMENT                              (CObjectList 
COMMENT                               #378=(CGroupPar 
COMMENT                                     (CParagraph 0 (10 #8# 0) 1 2 2 0 180) 
COMMENT                                     (CObjectList 
COMMENT                                      #379=(CLinePar 
COMMENT                                            (CParagraph 0 (1 #8# 1) 1 2 2 0 191) 
COMMENT                                            " N1: 2551 " 1))))) "SmaI: 1 site") 
COMMENT                            3 3 "CCCGGG" "GGGCCC") 
COMMENT                      #380=(CRSFolderPar 
COMMENT                            (CFolderPar 
COMMENT                             (CGroupPar (CParagraph 27656648 (8 0) 1 1 1 0 178) 
COMMENT                              (CObjectList 
COMMENT                               #381=(CGroupPar 
COMMENT                                     (CParagraph 0 (10 #9# 0) 1 2 2 0 180) 
COMMENT                                     (CObjectList 
COMMENT                                      #382=(CLinePar 
COMMENT                                            (CParagraph 0 (1 #9# 1) 1 2 2 0 191) 
COMMENT                                            " N1: 2549 " 1))))) "XmaI: 1 site") 
COMMENT                            1 5 "CCCGGG" "GGGCCC"))) 
COMMENT                    "Restriction/Methylation Map")))) 
COMMENT       (CGraphView 
COMMENT        (CWStyleSheet 
COMMENT         (CObjectList 
COMMENT          #383=(CWidgetStyle "RSite Label" 1 (LOGPEN 0 0 13408563) 1 0 1 
COMMENT                (LOGFONT 0 0 0 0 400 0 0 0 0 3 2 1 18 "Georgia") 0.555556 0 1 5 
COMMENT                "@N (@S)" 0) 
COMMENT          #384=(CWidgetStyle "Signal Label" 1 (LOGPEN 0 0 0) 1 0 1 
COMMENT                (LOGFONT -9 0 0 0 700 0 0 0 0 3 2 1 34 "Arial") 0.666667 0 1 1 
COMMENT                "@N" 0) 
COMMENT          #385=(CWidgetStyle "Molecule Label 2" 0 0 1 
COMMENT                (LOGFONT 0 0 0 0 400 0 0 0 0 3 2 1 18 "Georgia") 0.555556 0 1 16 
COMMENT                "@L bp" 0) 
COMMENT          #386=(CWidgetStyle "Molecule Label 1" 0 0 1 
COMMENT                (LOGFONT 0 0 0 0 400 0 0 0 0 3 2 1 34 "Verdana") 0.833333 0 1 1 
COMMENT                "@N" 0) 
COMMENT          #387=(CWidgetStyle "Shape 3" 1 (LOGPEN 0 0 3355545) 1 1 
COMMENT                (LOGBRUSH 0 6724095 0) 0 0 1 (LOGSHAPE 9 1 0.8 1.8 0)) 
COMMENT          #388=(CWidgetStyle "Shape 1" 1 (LOGPEN 0 0 6723840) 1 1 
COMMENT                (LOGBRUSH 0 10079334 0) 0 0 1 (LOGSHAPE 9 1 0.8 1.8 0)) 
COMMENT          #389=(CWidgetStyle "Axis" 1 (LOGPEN 0 0 10079436) 2 1 
COMMENT                (LOGBRUSH 0 13434879 0) 0 0 1 (LOGSHAPE 10 1 0 0 0)) 
COMMENT          #390=(CWidgetStyle "Line 2" 1 (LOGPEN 0 0 6723840) 8 0 0 0 1 
COMMENT                (LOGSHAPE 1 1.9 0 0 0)) 
COMMENT          #391=(CWidgetStyle "RSite" 1 (LOGPEN 0 0 10053171) 8 0 0 0 1 
COMMENT                (LOGSHAPE 1 1.9 0 0 0)) 
COMMENT          #392=(CWidgetStyle "Short Signal" 1 (LOGPEN 0 0 13395507) 10 0 0 0 1 
COMMENT                (LOGSHAPE 1 1.9 0 0 0)) 
COMMENT          #393=(CWidgetStyle "Uniq RSite Label" 1 (LOGPEN 0 0 153) 1 0 1 
COMMENT                (LOGFONT 0 0 0 0 400 0 0 0 0 3 2 1 18 "Georgia") 0.555556 128 1 
COMMENT                5 "@N (@S)" 0) 
COMMENT          #394=(CWidgetStyle "Vanilla" 1 (LOGPEN 0 0 0) 1 1 
COMMENT                (LOGBRUSH 0 16777215 0) 1 
COMMENT                (LOGFONT 0 0 0 0 400 0 0 0 0 7 48 2 18 "Times New Roman") 0.8 0 
COMMENT                1 2 "?" 0) 
COMMENT          #395=(CWidgetStyle "Mark 1" 0 0 1 
COMMENT                (LOGFONT 0 0 0 0 400 0 0 0 2 7 48 2 2 "Windings") 0.7 0 1 2 "?" 
COMMENT                0) 
COMMENT          #396=(CWidgetStyle "Motif Label" 1 (LOGPEN 0 0 16744512) 1 0 1 
COMMENT                (LOGFONT 0 0 0 0 400 0 0 0 0 3 2 1 34 "Arial") 0.611111 8388608 
COMMENT                1 65535 "@N (@H)" 0) 
COMMENT          #397=(CWidgetStyle "Fragment Label 2" 1 (LOGPEN 0 0 0) 1 0 1 
COMMENT                (LOGFONT 0 0 0 0 400 0 0 0 0 3 2 1 49 "Courier New") 1.05 0 1 48 
COMMENT                "@F bp (molecule @L bp)" 0) 
COMMENT          #398=(CWidgetStyle "Fragment Label 1" 1 (LOGPEN 0 0 0) 1 0 1 
COMMENT                (LOGFONT 0 0 0 0 400 0 0 0 0 3 2 1 34 "Arial") 0.91 0 1 1 
COMMENT                "Fragment of @N" 0) 
COMMENT          #399=(CWidgetStyle "Shape 4" 1 (LOGPEN 0 0 0) 1 1 
COMMENT                (LOGBRUSH 2 8388608 5) 0 0 0) 
COMMENT          #400=(CWidgetStyle "Shape 2" 1 (LOGPEN 0 0 0) 1 1 (LOGBRUSH 0 128 0) 0 
COMMENT                0 0) 
COMMENT          #401=(CWidgetStyle "Shape 0" 1 (LOGPEN 0 0 0) 1 1 (LOGBRUSH 0 0 0) 0 0 
COMMENT                0) 
COMMENT          #402=(CWidgetStyle "ORF" 1 (LOGPEN 0 0 16384) 8 0 0 0 1 
COMMENT                (LOGSHAPE 7 0.2 3.41182 2.86186 0.609808)) 
COMMENT          #403=(CWidgetStyle "Line 4" 1 (LOGPEN 0 0 32768) 8 0 0 0 0) 
COMMENT          #404=(CWidgetStyle "Line 3" 1 (LOGPEN 0 0 16711680) 8 0 0 0 0) 
COMMENT          #405=(CWidgetStyle "Line 1" 1 (LOGPEN 0 0 16711680) 1 0 0 0 0) 
COMMENT          #406=(CWidgetStyle "Short Promoter" 1 (LOGPEN 0 0 128) 6 0 0 0 0) 
COMMENT          #407=(CWidgetStyle "Motif" 1 (LOGPEN 0 0 0) 1 0 0 0 0) 
COMMENT          #408=(CWidgetStyle "Line 0" 1 (LOGPEN 0 0 0) 8 0 0 0 0) 
COMMENT          #409=(CWidgetStyle "Void" 0 0 0 0 0) 
COMMENT          #410=(CWidgetStyle "General Label" 1 (LOGPEN 0 0 0) 1 0 1 
COMMENT                (LOGFONT 0 0 0 0 400 0 0 0 0 3 2 1 18 "Times New Roman") 0.91 0 
COMMENT                1 3 "@T @N " 0) 
COMMENT          #411=(CWidgetStyle "Position" 1 (LOGPEN 0 0 0) 1 0 0 0 0) 
COMMENT          #412=(CWidgetStyle "Annotation" 0 0 1 
COMMENT                (LOGFONT 0 0 0 0 400 0 0 0 0 3 2 1 18 "Times New Roman") 0.91 0 
COMMENT                0 0) 
COMMENT          #413=(CWidgetStyle "Position Label" 1 (LOGPEN 0 0 8388608) 1 0 1 
COMMENT                (LOGFONT 0 0 0 0 400 0 1 0 0 3 2 1 34 "Arial") 0.63 8388608 1 1 
COMMENT                "@N" 0) 
COMMENT          #414=(CWidgetStyle "Range" 1 (LOGPEN 0 0 0) 1 1 
COMMENT                (LOGBRUSH 0 16777215 0) 0 0 0) 
COMMENT          #415=(CWidgetStyle "Range Label" 1 (LOGPEN 0 0 8388608) 1 0 1 
COMMENT                (LOGFONT 0 0 0 0 400 0 1 0 0 3 2 1 34 "Arial") 0.63 8388608 1 1 
COMMENT                "@N" 0) 
COMMENT          #416=(CWidgetStyle "ORF Label" 1 (LOGPEN 0 0 49216) 1 0 1 
COMMENT                (LOGFONT 0 0 0 0 400 0 0 0 0 3 2 1 18 "Times New Roman") 
COMMENT                0.611111 0 1 65535 "@N" 0) 
COMMENT          #417=(CWidgetStyle "CDS Label" 1 (LOGPEN 0 0 4227264) 1 0 1 
COMMENT                (LOGFONT 0 0 0 0 400 0 0 0 0 3 2 1 34 "Arial") 0.555556 255 1 1 
COMMENT                "@N" 0) 
COMMENT          #418=(CWidgetStyle "Shape 5" 1 (LOGPEN 0 0 0) 3 1 
COMMENT                (LOGBRUSH 0 16777113 0) 1 
COMMENT                (LOGFONT 0 0 0 0 400 0 0 0 0 7 48 2 50 "Arial") 0.9 0 0 1 
COMMENT                (LOGSHAPE 9 1 0.8 1.8 0)) 
COMMENT          #419=(CWidgetStyle "CDS" 1 (LOGPEN 0 0 0) 1 1 (LOGBRUSH 2 39423 3) 0 0 
COMMENT                1 (LOGSHAPE 9 1 0.8 1.8 0)) 
COMMENT          #420=(CWidgetStyle "Label 2" 1 (LOGPEN 0 0 4227264) 1 0 1 
COMMENT                (LOGFONT 0 0 0 0 400 0 0 0 0 3 2 1 34 "Arial") 0.944444 8388608 
COMMENT                1 1 "@N" 0) 
COMMENT          #421=(CWidgetStyle "Label 3" 1 (LOGPEN 0 0 8421376) 1 0 1 
COMMENT                (LOGFONT 0 0 0 0 700 255 0 0 0 3 2 1 34 "Arial") 0.833333 255 1 
COMMENT                5 "@N (@S)" 0) 
COMMENT          #422=(CWidgetStyle "Label 4" 1 (LOGPEN 0 0 8437824) 1 0 1 
COMMENT                (LOGFONT 0 0 0 0 400 0 0 0 0 3 2 1 34 "Arial") 0.722222 0 1 5 
COMMENT                "@N (@S)" 0)) 0.164644 1.74233 0.164644 2.53336 
COMMENT         (28 (CShapeMapEntry 0 "Line 1" 0 "Signal Label") 70 
COMMENT          (CShapeMapEntry 0 "Unique RSite" 1 "Uniq RSite Label") 67 
COMMENT          (CShapeMapEntry 0 "ORF" 0 "ORF Label")) 40.0378 40.0378 39 39 0.1 -365) 
COMMENT        1 1 0 1 1 
COMMENT        (mapper: 20.0616 -14.4968 40.0378 40.0378 0.01 10 -1 5900 5900 1 0 0) 
COMMENT        #423=(CGroupWidget (CWidget 0 (0 0) 1 2 0 0 Nil 909717852 100) 
COMMENT              (CObjectList 
COMMENT               #424=(CGroupWidget (CWidget 1 (0 0) 1 2 0 0 Nil -1716 100) 
COMMENT                     (CObjectList 
COMMENT                      #425=(CAxis 
COMMENT                            (CWideLine 
COMMENT                             (CWidget 0 (0 0) 1 2 0 0 #389# 27269484 0) 
COMMENT                             (LOGPEN 0 0 10079436) 2 (LOGBRUSH 0 13434879 0) 1 
COMMENT                             6.27525 6.27325 1 0.0214037) 0.106325) 
COMMENT                      #426=(CLabel 
COMMENT                            (CWidget 1001 (0 0) 1 2 0 0 #386# 26982996 100) 
COMMENT                            (LOGPEN 0 0 13408563) 1 
COMMENT                            (LOGFONT 58 22 0 0 400 0 0 0 0 3 2 1 34 "Verdana") 
COMMENT                            1.74233 0.833333 0 "pRC-CMV Rev1b" "@N" 1 0 0.871165 
COMMENT                            0 -10 9.04146 1.39868 Nil) 
COMMENT                      #427=(CLabel 
COMMENT                            (CWidget 1002 (0 0) 1 2 0 0 #385# 27003660 100) 
COMMENT                            (LOGPEN 0 0 13408563) 1 
COMMENT                            (LOGFONT 38 14 0 0 400 0 0 0 0 3 2 1 18 "Georgia") 
COMMENT                            1.74233 0.555556 0 "5900 bp" "@L bp" 16 0 -0.871165 
COMMENT                            0 -10.8 3.47172 0.974079 Nil)) (CObjectList)) 
COMMENT               #428=(CGroupWidget (CWidget 10 (6 0) 1 2 0 0 Nil -2553 100) 
COMMENT                     (CObjectList 
COMMENT                      #429=(CGroupWidget 
COMMENT                            (CWidget 4 (7 4 0) 1 2 0 0 Nil -1158 100) 
COMMENT                            (CObjectList 
COMMENT                             #430=(CWideArrow 
COMMENT                                   (CWideLine 
COMMENT                                    (CWidget 0 (3 #13# 0) 1 2 0 0 #387# 1114 100) 
COMMENT                                    (LOGPEN 0 0 3355545) 1 
COMMENT                                    (LOGBRUSH 0 6724095 0) 1 2.65494 3.50022 1 
COMMENT                                    0.082322) 0.8 1.8 0) 
COMMENT                             #431=(CLabel 
COMMENT                                   (CWidget 0 (0 0) 1 2 0 0 #384# 393224 100) 
COMMENT                                   (LOGPEN 0 0 0) 1 
COMMENT                                   (LOGFONT 46 17 0 0 700 0 0 0 0 3 2 1 34 
COMMENT                                    "Arial") 1.74233 0.666667 0 "neo" "@N" 1 
COMMENT                                   -2.48402 -13.9386 0 -10 1.77332 1.12394 #430#) 
COMMENT                             #432=(CWideArrow 
COMMENT                                   (CWideLine 
COMMENT                                    (CWidget 0 (3 #15# 0) 1 2 0 0 #387# 0 100) 
COMMENT                                    (LOGPEN 0 0 3355545) 1 
COMMENT                                    (LOGBRUSH 0 6724095 0) 1 0.144602 1.05687 1 
COMMENT                                    0.082322) 0.8 1.8 1) 
COMMENT                             #433=(CLabel (CWidget 0 (0 0) 1 2 0 0 #384# 0 100) 
COMMENT                                   (LOGPEN 0 0 0) 1 
COMMENT                                   (LOGFONT 46 17 0 0 700 0 0 0 0 3 2 1 34 
COMMENT                                    "Arial") 1.74233 0.666667 0 "bla" "@N" 1 
COMMENT                                   -8.09744 10.454 0 -10 1.49858 1.12394 #432#) 
COMMENT                             #434=(CWideArrow 
COMMENT                                   (CWideLine 
COMMENT                                    (CWidget 0 (3 #58# 0) 1 2 0 0 #387# 0 100) 
COMMENT                                    (LOGPEN 0 0 3355545) 1 
COMMENT                                    (LOGBRUSH 0 6724095 0) 1 4.84311 5.21631 1 
COMMENT                                    0.082322) 0.8 1.8 0) 
COMMENT                             #435=(CLabel 
COMMENT                                   (CWidget 0 (0 0) 1 2 0 0 #384# 21817704 100) 
COMMENT                                   (LOGPEN 0 0 0) 1 
COMMENT                                   (LOGFONT 46 17 0 0 700 0 0 0 0 3 2 1 34 
COMMENT                                    "Arial") 1.74233 0.666667 0 "Rev" "@N" 1 
COMMENT                                   12.5763 -6.96932 0 -10 1.77332 1.12394 #434#)) 
COMMENT                            (CObjectList)) 
COMMENT                      #436=(CGroupWidget 
COMMENT                            (CWidget 21 (7 21 0) 1 2 0 0 Nil -1995 100) 
COMMENT                            (CObjectList 
COMMENT                             #437=(CWideArrow 
COMMENT                                   (CWideLine 
COMMENT                                    (CWidget 0 (3 #10# 0) 1 2 0 0 #388# 0 100) 
COMMENT                                    (LOGPEN 0 0 6723840) 1 
COMMENT                                    (LOGBRUSH 0 10079334 0) 1 4.5454 4.78463 1 
COMMENT                                    0.082322) 0.8 1.8 0) 
COMMENT                             #438=(CLabel 
COMMENT                                   (CWidget 0 (0 0) 1 2 0 0 #384# -1161 100) 
COMMENT                                   (LOGPEN 0 0 0) 1 
COMMENT                                   (LOGFONT 46 17 0 0 700 0 0 0 0 3 2 1 34 
COMMENT                                    "Arial") 1.74233 0.666667 0 "BGH pA" "@N" 1 
COMMENT                                   14.5863 -13.9386 0 -10 3.52167 1.12394 #437#) 
COMMENT                             #439=(CScratch 
COMMENT                                   (CWidget 0 (3 #11# 0) 1 2 0 0 #392# 1302 100) 
COMMENT                                   (LOGPEN 0 8 13395507) 10 1 5.3556 1.9 
COMMENT                                   0.082322 1) 
COMMENT                             #440=(CLabel (CWidget 0 (0 0) 1 2 0 0 #384# 0 100) 
COMMENT                                   (LOGPEN 0 0 0) 1 
COMMENT                                   (LOGFONT 46 17 0 0 700 0 0 0 0 3 2 1 34 
COMMENT                                    "Arial") 1.74233 0.666667 0 "T7 promoter" 
COMMENT                                   "@N" 1 12.6805 8.71165 0 -10 5.46983 1.12394 
COMMENT                                   #439#) 
COMMENT                             #441=(CScratch 
COMMENT                                   (CWidget 0 (3 #16# 0) 1 2 0 0 #392# 0 100) 
COMMENT                                   (LOGPEN 0 8 13395507) 10 1 2.26898 1.9 
COMMENT                                   0.082322 1) 
COMMENT                             #442=(CLabel 
COMMENT                                   (CWidget 0 (0 0) 1 2 0 0 #384# 22086828 100) 
COMMENT                                   (LOGPEN 0 0 0) 1 
COMMENT                                   (LOGFONT 46 17 0 0 700 0 0 0 0 3 2 1 34 
COMMENT                                    "Arial") 1.74233 0.666667 0 "lacO" "@N" 1 
COMMENT                                   -11.9848 -5.22699 0 -10 2.12299 1.12394 #441#) 
COMMENT                             #443=(CWideArrow 
COMMENT                                   (CWideLine 
COMMENT                                    (CWidget 0 (3 #17# 0) 1 2 0 0 #388# 0 100) 
COMMENT                                    (LOGPEN 0 0 6723840) 1 
COMMENT                                    (LOGBRUSH 0 10079334 0) 1 3.56508 3.68523 1 
COMMENT                                    0.082322) 0.8 1.8 1) 
COMMENT                             #444=(CLabel 
COMMENT                                   (CWidget 0 (0 0) 1 2 0 0 #384# 22033796 100) 
COMMENT                                   (LOGPEN 0 0 0) 1 
COMMENT                                   (LOGFONT 46 17 0 0 700 0 0 0 0 3 2 1 34 
COMMENT                                    "Arial") 1.74233 0.666667 0 "SV40 ori" "@N" 
COMMENT                                   1 8.53773 -22.6503 0 -10 3.79641 1.12394 
COMMENT                                   #443#) 
COMMENT                             #445=(CScratch 
COMMENT                                   (CWidget 0 (3 #18# 0) 1 2 0 0 #392# 0 100) 
COMMENT                                   (LOGPEN 0 8 13395507) 10 1 1.4205 1.9 
COMMENT                                   0.082322 1) 
COMMENT                             #446=(CLabel 
COMMENT                                   (CWidget 0 (0 0) 1 2 0 0 #384# 14352808 100) 
COMMENT                                   (LOGPEN 0 0 0) 1 
COMMENT                                   (LOGFONT 46 17 0 0 700 0 0 0 0 3 2 1 34 
COMMENT                                    "Arial") 1.74233 0.666667 0 "Low copy" "@N" 
COMMENT                                   1 -13.9468 1.74233 0 -10 4.34589 1.12394 
COMMENT                                   #445#) 
COMMENT                             #447=(CScratch 
COMMENT                                   (CWidget 0 (3 #19# 0) 1 2 0 0 #392# 0 100) 
COMMENT                                   (LOGPEN 0 8 13395507) 10 1 4.83248 1.9 
COMMENT                                   0.082322 1) 
COMMENT                             #448=(CLabel 
COMMENT                                   (CWidget 0 (0 0) 1 2 0 0 #384# 21771708 100) 
COMMENT                                   (LOGPEN 0 0 0) 1 
COMMENT                                   (LOGFONT 46 17 0 0 700 0 0 0 0 3 2 1 34 
COMMENT                                    "Arial") 1.74233 0.666667 0 "SP6" "@N" 1 
COMMENT                                   13.4093 -10.454 0 -10 1.84825 1.12394 #447#) 
COMMENT                             #449=(CScratch 
COMMENT                                   (CWidget 0 (3 #20# 0) 1 2 0 0 #392# 0 100) 
COMMENT                                   (LOGPEN 0 8 13395507) 10 1 1.41519 1.9 
COMMENT                                   0.082322 1) 
COMMENT                             #450=(CLabel 
COMMENT                                   (CWidget 0 (0 0) 1 2 0 0 #384# 27016908 100) 
COMMENT                                   (LOGPEN 0 0 0) 1 
COMMENT                                   (LOGFONT 46 17 0 0 700 0 0 0 0 3 2 1 34 
COMMENT                                    "Arial") 1.74233 0.666667 0 "Correction-190" 
COMMENT                                   "@N" 1 -15.0734 3.48466 0 -10 6.44391 1.12394 
COMMENT                                   #449#) 
COMMENT                             #451=(CScratch 
COMMENT                                   (CWidget 0 (3 #21# 0) 1 2 0 0 #392# 0 100) 
COMMENT                                   (LOGPEN 0 8 13395507) 10 1 2.30407 1.9 
COMMENT                                   0.082322 1) 
COMMENT                             #452=(CLabel 
COMMENT                                   (CWidget 0 (0 0) 1 2 0 0 #384# 2082602612 100) 
COMMENT                                   (LOGPEN 0 0 0) 1 
COMMENT                                   (LOGFONT 46 17 0 0 700 0 0 0 0 3 2 1 34 
COMMENT                                    "Arial") 1.74233 0.666667 0 "Correction-189" 
COMMENT                                   "@N" 1 -13.2286 -6.96932 0 -10 6.44391 
COMMENT                                   1.12394 #451#)) (CObjectList)) 
COMMENT                      #453=(CGroupWidget 
COMMENT                            (CWidget 26 (7 26 0) 1 2 0 0 Nil -1785 100) 
COMMENT                            (CObjectList 
COMMENT                             #454=(CScratch 
COMMENT                                   (CWidget 0 (3 #12# 0) 1 2 0 0 #408# 0 100) 
COMMENT                                   (LOGPEN 0 6 0) 8 1 4.67512 1.9 0.082322 1) 
COMMENT                             #455=(CLabel 
COMMENT                                   (CWidget 0 (0 0) 1 2 0 0 #384# 393244 100) 
COMMENT                                   (LOGPEN 0 0 0) 1 
COMMENT                                   (LOGFONT 46 17 0 0 700 0 0 0 0 3 2 1 34 
COMMENT                                    "Arial") 1.74233 0.666667 0 "polyA site" 
COMMENT                                   "@N" 1 14.8851 -12.1963 0 -10 4.42082 1.12394 
COMMENT                                   #454#)) (CObjectList)) 
COMMENT                      #456=(CGroupWidget 
COMMENT                            (CWidget 28 (7 28 0) 1 2 0 0 Nil -3041 100) 
COMMENT                            (CObjectList 
COMMENT                             #457=(CScratch 
COMMENT                                   (CWidget 0 (3 #22# 0) 1 2 0 0 #405# 0 100) 
COMMENT                                   (LOGPEN 0 0 16711680) 1 1 3.62037 1.9 
COMMENT                                   0.082322 1) 
COMMENT                             #458=(CScratch 
COMMENT                                   (CWidget 0 (3 #23# 0) 1 2 0 0 #405# 0 100) 
COMMENT                                   (LOGPEN 0 0 16711680) 1 1 2.72511 1.9 
COMMENT                                   0.082322 1) 
COMMENT                             #459=(CScratch 
COMMENT                                   (CWidget 0 (3 #24# 0) 1 2 0 0 #405# 0 100) 
COMMENT                                   (LOGPEN 0 0 16711680) 1 1 2.96222 1.9 
COMMENT                                   0.082322 1) 
COMMENT                             #460=(CScratch 
COMMENT                                   (CWidget 0 (3 #25# 0) 1 2 0 0 #405# 0 100) 
COMMENT                                   (LOGPEN 0 0 16711680) 1 1 3.20996 1.9 
COMMENT                                   0.082322 1) 
COMMENT                             #461=(CScratch 
COMMENT                                   (CWidget 0 (3 #26# 0) 1 2 0 0 #405# 0 100) 
COMMENT                                   (LOGPEN 0 0 16711680) 1 1 3.42367 1.9 
COMMENT                                   0.082322 1) 
COMMENT                             #462=(CScratch 
COMMENT                                   (CWidget 0 (3 #27# 0) 1 2 0 0 #405# 0 100) 
COMMENT                                   (LOGPEN 0 0 16711680) 1 1 5.11318 1.9 
COMMENT                                   0.082322 1) 
COMMENT                             #463=(CScratch 
COMMENT                                   (CWidget 0 (3 #28# 0) 1 2 0 0 #405# 0 100) 
COMMENT                                   (LOGPEN 0 0 16711680) 1 1 4.92392 1.9 
COMMENT                                   0.082322 1) 
COMMENT                             #464=(CScratch 
COMMENT                                   (CWidget 0 (3 #29# 0) 1 2 0 0 #405# 0 100) 
COMMENT                                   (LOGPEN 0 0 16711680) 1 1 5.20674 1.9 
COMMENT                                   0.082322 1) 
COMMENT                             #465=(CScratch 
COMMENT                                   (CWidget 0 (3 #30# 0) 1 2 0 0 #405# 0 100) 
COMMENT                                   (LOGPEN 0 0 16711680) 1 1 5.04407 1.9 
COMMENT                                   0.082322 1) 
COMMENT                             #466=(CScratch 
COMMENT                                   (CWidget 0 (3 #31# 0) 1 2 0 0 #405# 0 100) 
COMMENT                                   (LOGPEN 0 0 16711680) 1 1 5.3556 1.9 0.082322 
COMMENT                                   1) 
COMMENT                             #467=(CScratch 
COMMENT                                   (CWidget 0 (3 #32# 0) 1 2 0 0 #405# 0 100) 
COMMENT                                   (LOGPEN 0 0 16711680) 1 1 5.45554 1.9 
COMMENT                                   0.082322 1) 
COMMENT                             #468=(CScratch 
COMMENT                                   (CWidget 0 (3 #33# 0) 1 2 0 0 #405# 0 100) 
COMMENT                                   (LOGPEN 0 0 16711680) 1 1 5.46086 1.9 
COMMENT                                   0.082322 1) 
COMMENT                             #469=(CScratch 
COMMENT                                   (CWidget 0 (3 #34# 0) 1 2 0 0 #405# 0 100) 
COMMENT                                   (LOGPEN 0 0 16711680) 1 1 6.2264 1.9 0.082322 
COMMENT                                   1) 
COMMENT                             #470=(CScratch 
COMMENT                                   (CWidget 0 (3 #35# 0) 1 2 0 0 #405# 0 100) 
COMMENT                                   (LOGPEN 0 0 16711680) 1 1 3.76072 1.9 
COMMENT                                   0.082322 1) 
COMMENT                             #471=(CScratch 
COMMENT                                   (CWidget 0 (3 #36# 0) 1 2 0 0 #405# 0 100) 
COMMENT                                   (LOGPEN 0 0 16711680) 1 1 2.2945 1.9 0.082322 
COMMENT                                   1) 
COMMENT                             #472=(CScratch 
COMMENT                                   (CWidget 0 (3 #37# 0) 1 2 0 0 #405# 0 100) 
COMMENT                                   (LOGPEN 0 0 16711680) 1 1 5.95102 1.9 
COMMENT                                   0.082322 1) 
COMMENT                             #473=(CScratch 
COMMENT                                   (CWidget 0 (3 #38# 0) 1 2 0 0 #405# 0 100) 
COMMENT                                   (LOGPEN 0 0 16711680) 1 1 1.89259 1.9 
COMMENT                                   0.082322 1) 
COMMENT                             #474=(CScratch 
COMMENT                                   (CWidget 0 (3 #39# 0) 1 2 0 0 #405# 0 100) 
COMMENT                                   (LOGPEN 0 0 16711680) 1 1 1.57361 1.9 
COMMENT                                   0.082322 1) 
COMMENT                             #475=(CScratch 
COMMENT                                   (CWidget 0 (3 #40# 0) 1 2 0 0 #405# 0 100) 
COMMENT                                   (LOGPEN 0 0 16711680) 1 1 1.25464 1.9 
COMMENT                                   0.082322 1) 
COMMENT                             #476=(CScratch 
COMMENT                                   (CWidget 0 (3 #41# 0) 1 2 0 0 #405# 0 100) 
COMMENT                                   (LOGPEN 0 0 16711680) 1 1 0.935662 1.9 
COMMENT                                   0.082322 1) 
COMMENT                             #477=(CScratch 
COMMENT                                   (CWidget 0 (3 #42# 0) 1 2 0 0 #405# 0 100) 
COMMENT                                   (LOGPEN 0 0 16711680) 1 1 0.616686 1.9 
COMMENT                                   0.082322 1) 
COMMENT                             #478=(CScratch 
COMMENT                                   (CWidget 0 (3 #43# 0) 1 2 0 0 #405# 0 100) 
COMMENT                                   (LOGPEN 0 0 16711680) 1 1 0.29771 1.9 
COMMENT                                   0.082322 1) 
COMMENT                             #479=(CScratch 
COMMENT                                   (CWidget 0 (3 #44# 0) 1 2 0 0 #405# 0 100) 
COMMENT                                   (LOGPEN 0 0 16711680) 1 1 5.86064 1.9 
COMMENT                                   0.082322 1) 
COMMENT                             #480=(CScratch 
COMMENT                                   (CWidget 0 (3 #45# 0) 1 2 0 0 #405# 0 100) 
COMMENT                                   (LOGPEN 0 0 16711680) 1 1 5.54167 1.9 
COMMENT                                   0.082322 1) 
COMMENT                             #481=(CScratch 
COMMENT                                   (CWidget 0 (3 #46# 0) 1 2 0 0 #405# 0 100) 
COMMENT                                   (LOGPEN 0 0 16711680) 1 1 2.11906 1.9 
COMMENT                                   0.082322 1) 
COMMENT                             #482=(CScratch 
COMMENT                                   (CWidget 0 (3 #47# 0) 1 2 0 0 #405# 0 100) 
COMMENT                                   (LOGPEN 0 0 16711680) 1 1 1.80327 1.9 
COMMENT                                   0.082322 1) 
COMMENT                             #483=(CScratch 
COMMENT                                   (CWidget 0 (3 #48# 0) 1 2 0 0 #405# 0 100) 
COMMENT                                   (LOGPEN 0 0 16711680) 1 1 1.48643 1.9 
COMMENT                                   0.082322 1) 
COMMENT                             #484=(CScratch 
COMMENT                                   (CWidget 0 (3 #49# 0) 1 2 0 0 #405# 0 100) 
COMMENT                                   (LOGPEN 0 0 16711680) 1 1 1.16851 1.9 
COMMENT                                   0.082322 1) 
COMMENT                             #485=(CScratch 
COMMENT                                   (CWidget 0 (3 #50# 0) 1 2 0 0 #405# 0 100) 
COMMENT                                   (LOGPEN 0 0 16711680) 1 1 0.845285 1.9 
COMMENT                                   0.082322 1) 
COMMENT                             #486=(CScratch 
COMMENT                                   (CWidget 0 (3 #51# 0) 1 2 0 0 #405# 0 100) 
COMMENT                                   (LOGPEN 0 0 16711680) 1 1 0.529499 1.9 
COMMENT                                   0.082322 1) 
COMMENT                             #487=(CScratch 
COMMENT                                   (CWidget 0 (3 #52# 0) 1 2 0 0 #405# 0 100) 
COMMENT                                   (LOGPEN 0 0 16711680) 1 1 0.203081 1.9 
COMMENT                                   0.082322 1) 
COMMENT                             #488=(CScratch 
COMMENT                                   (CWidget 0 (3 #53# 0) 1 2 0 0 #405# 0 100) 
COMMENT                                   (LOGPEN 0 0 16711680) 1 1 4.75592 1.9 
COMMENT                                   0.082322 1) 
COMMENT                             #489=(CScratch 
COMMENT                                   (CWidget 0 (3 #54# 0) 1 2 0 0 #405# 0 100) 
COMMENT                                   (LOGPEN 0 0 16711680) 1 1 4.67086 1.9 
COMMENT                                   0.082322 1) 
COMMENT                             #490=(CScratch 
COMMENT                                   (CWidget 0 (3 #55# 0) 1 2 0 0 #405# 0 100) 
COMMENT                                   (LOGPEN 0 0 16711680) 1 1 4.57411 1.9 
COMMENT                                   0.082322 1) 
COMMENT                             #491=(CScratch 
COMMENT                                   (CWidget 0 (3 #56# 0) 1 2 0 0 #405# 0 100) 
COMMENT                                   (LOGPEN 0 0 16711680) 1 1 5.51509 1.9 
COMMENT                                   0.082322 1) 
COMMENT                             #492=(CScratch 
COMMENT                                   (CWidget 0 (3 #57# 0) 1 2 0 0 #405# 0 100) 
COMMENT                                   (LOGPEN 0 0 16711680) 1 1 2.28174 1.9 
COMMENT                                   0.082322 1)) (CObjectList)) 
COMMENT                      #493=(CGroupWidget 
COMMENT                            (CWidget 30 (7 30 0) 1 2 0 0 Nil -1646 100) 
COMMENT                            (CObjectList 
COMMENT                             #494=(CWideArrow 
COMMENT                                   (CWideLine 
COMMENT                                    (CWidget 0 (3 #14# 0) 1 2 0 0 #400# 0 100) 
COMMENT                                    (LOGPEN 0 0 0) 1 (LOGBRUSH 0 128 0) 0.835356 
COMMENT                                    5.40238 6.02864 1 0.082322) 0.8 1.8 0) 
COMMENT                             #495=(CLabel 
COMMENT                                   (CWidget 0 (0 0) 1 2 0 0 #384# 27263204 100) 
COMMENT                                   (LOGPEN 0 0 0) 1 
COMMENT                                   (LOGFONT 46 17 0 0 700 0 0 0 0 3 2 1 34 
COMMENT                                    "Arial") 1.74233 0.666667 0 "CMV-pcDNA" "@N" 
COMMENT                                   1 9.84461 12.1963 0 -10 5.34495 1.12394 #494#)) 
COMMENT                            (CObjectList))) (CObjectList)) 
COMMENT               #496=(CGroupWidget (CWidget 11 (8 0) 1 2 0 0 Nil -2483 100) 
COMMENT                     (CObjectList 
COMMENT                      #497=(CGroupWidget 
COMMENT                            (CWidget 1 (10 #5# 0) 1 2 0 0 Nil -1437 100) 
COMMENT                            (CObjectList 
COMMENT                             #498=(CScratch 
COMMENT                                   (CWidget 1 (1 #5# 1) 1 2 0 0 #391# 0 100) 
COMMENT                                   (LOGPEN 0 6 10053171) 8 1 5.32689 1.9 
COMMENT                                   0.082322 1) 
COMMENT                             #499=(CLabel 
COMMENT                                   (CWidget 0 (0 0) 1 2 0 0 #393# 22040148 100) 
COMMENT                                   (LOGPEN 0 0 153) 1 
COMMENT                                   (LOGFONT 38 14 0 0 400 0 0 0 0 3 2 1 18 
COMMENT                                    "Georgia") 1.74233 0.555556 128 
COMMENT                                   "{\\i Hin}dIII (891)" "@N (@S)" 5 12.7083 
COMMENT                                   6.96932 0 -10 5.27002 0.974079 #498#)) 
COMMENT                            (CObjectList)) 
COMMENT                      #500=(CGroupWidget 
COMMENT                            (CWidget 1 (10 #8# 0) 1 2 0 0 Nil -1297 100) 
COMMENT                            (CObjectList 
COMMENT                             #501=(CScratch 
COMMENT                                   (CWidget 1 (1 #8# 1) 1 2 0 0 #391# 0 100) 
COMMENT                                   (LOGPEN 0 6 10053171) 8 1 3.56189 1.9 
COMMENT                                   0.082322 1) 
COMMENT                             #502=(CLabel 
COMMENT                                   (CWidget 0 (0 0) 1 2 0 0 #393# 21176688 100) 
COMMENT                                   (LOGPEN 0 0 153) 1 
COMMENT                                   (LOGFONT 38 14 0 0 400 0 0 0 0 3 2 1 18 
COMMENT                                    "Georgia") 1.74233 0.555556 128 
COMMENT                                   "{\\i Sma}I (2551)" "@N (@S)" 5 8.41592 
COMMENT                                   -27.8773 0 -10 5.19509 0.974079 #501#)) 
COMMENT                            (CObjectList)) 
COMMENT                      #503=(CGroupWidget 
COMMENT                            (CWidget 1 (10 #9# 0) 1 2 0 0 Nil -2623 100) 
COMMENT                            (CObjectList 
COMMENT                             #504=(CScratch 
COMMENT                                   (CWidget 1 (1 #9# 1) 1 2 0 0 #391# 0 100) 
COMMENT                                   (LOGPEN 0 6 10053171) 8 1 3.56402 1.9 
COMMENT                                   0.082322 1) 
COMMENT                             #505=(CLabel 
COMMENT                                   (CWidget 0 (0 0) 1 2 0 0 #393# 21970252 100) 
COMMENT                                   (LOGPEN 0 0 153) 1 
COMMENT                                   (LOGFONT 38 14 0 0 400 0 0 0 0 3 2 1 18 
COMMENT                                    "Georgia") 1.74233 0.555556 128 
COMMENT                                   "{\\i Xma}I (2549)" "@N (@S)" 5 8.56492 
COMMENT                                   -24.3926 0 -10 5.34495 0.974079 #504#)) 
COMMENT                            (CObjectList)) 
COMMENT                      #506=(CGroupWidget 
COMMENT                            (CWidget 2 (10 #0# 0) 1 2 0 0 Nil -1576 100) 
COMMENT                            (CObjectList 
COMMENT                             #507=(CScratch 
COMMENT                                   (CWidget 1 (1 #0# 1) 1 2 0 0 #391# 0 100) 
COMMENT                                   (LOGPEN 0 6 10053171) 8 1 1.597 1.9 0.082322 
COMMENT                                   1) 
COMMENT                             #508=(CLabel 
COMMENT                                   (CWidget 0 (0 0) 1 2 0 0 #383# 21815896 100) 
COMMENT                                   (LOGPEN 0 0 13408563) 1 
COMMENT                                   (LOGFONT 38 14 0 0 400 0 0 0 0 3 2 1 18 
COMMENT                                    "Georgia") 1.74233 0.555556 0 
COMMENT                                   "{\\i Apa}LI (4399)" "@N (@S)" 5 -14.5544 0 0 
COMMENT                                   -10 5.54476 0.974079 #507#) 
COMMENT                             #509=(CScratch 
COMMENT                                   (CWidget 2 (1 #0# 2) 1 2 0 0 #391# 0 100) 
COMMENT                                   (LOGPEN 0 6 10053171) 8 1 0.272192 1.9 
COMMENT                                   0.082322 1) 
COMMENT                             #510=(CLabel 
COMMENT                                   (CWidget 0 (0 0) 1 2 0 0 #383# 27173220 100) 
COMMENT                                   (LOGPEN 0 0 13408563) 1 
COMMENT                                   (LOGFONT 38 14 0 0 400 0 0 0 0 3 2 1 18 
COMMENT                                    "Georgia") 1.74233 0.555556 0 
COMMENT                                   "{\\i Apa}LI (5645)" "@N (@S)" 5 -6.54677 
COMMENT                                   12.1963 0 -10 5.54476 0.974079 #509#)) 
COMMENT                            (CObjectList)) 
COMMENT                      #511=(CGroupWidget 
COMMENT                            (CWidget 2 (10 #4# 0) 1 2 0 0 Nil -2762 100) 
COMMENT                            (CObjectList 
COMMENT                             #512=(CScratch 
COMMENT                                   (CWidget 1 (1 #4# 1) 1 2 0 0 #391# 0 100) 
COMMENT                                   (LOGPEN 0 6 10053171) 8 1 5.27479 1.9 
COMMENT                                   0.082322 1) 
COMMENT                             #513=(CLabel 
COMMENT                                   (CWidget 0 (0 0) 1 2 0 0 #383# 21871796 100) 
COMMENT                                   (LOGPEN 0 0 13408563) 1 
COMMENT                                   (LOGFONT 38 14 0 0 400 0 0 0 0 3 2 1 18 
COMMENT                                    "Georgia") 1.74233 0.555556 0 
COMMENT                                   "{\\i Eco}RI (940)" "@N (@S)" 5 13.8897 
COMMENT                                   3.48466 0 -10 4.92035 0.974079 #512#) 
COMMENT                             #514=(CScratch 
COMMENT                                   (CWidget 2 (1 #4# 2) 1 2 0 0 #391# 0 100) 
COMMENT                                   (LOGPEN 0 6 10053171) 8 1 3.93616 1.9 
COMMENT                                   0.082322 1) 
COMMENT                             #515=(CLabel 
COMMENT                                   (CWidget 0 (0 0) 1 2 0 0 #383# 26978604 100) 
COMMENT                                   (LOGPEN 0 0 13408563) 1 
COMMENT                                   (LOGFONT 38 14 0 0 400 0 0 0 0 3 2 1 18 
COMMENT                                    "Georgia") 1.74233 0.555556 0 
COMMENT                                   "{\\i Eco}RI (2199)" "@N (@S)" 5 12.153 
COMMENT                                   -19.1656 0 -10 5.41988 0.974079 #514#)) 
COMMENT                            (CObjectList)) 
COMMENT                      #516=(CGroupWidget 
COMMENT                            (CWidget 2 (10 #7# 0) 1 2 0 0 Nil -3250 100) 
COMMENT                            (CObjectList 
COMMENT                             #517=(CScratch 
COMMENT                                   (CWidget 1 (1 #7# 1) 1 2 0 0 #391# 0 100) 
COMMENT                                   (LOGPEN 0 6 10053171) 8 1 5.26522 1.9 
COMMENT                                   0.082322 1) 
COMMENT                             #518=(CLabel 
COMMENT                                   (CWidget 0 (0 0) 1 2 0 0 #383# 21425796 100) 
COMMENT                                   (LOGPEN 0 0 13408563) 1 
COMMENT                                   (LOGFONT 38 14 0 0 400 0 0 0 0 3 2 1 18 
COMMENT                                    "Georgia") 1.74233 0.555556 0 
COMMENT                                   "{\\i Pst}I (949)" "@N (@S)" 5 13.79 1.74233 
COMMENT                                   0 -10 4.17106 0.974079 #517#) 
COMMENT                             #519=(CScratch 
COMMENT                                   (CWidget 2 (1 #7# 2) 1 2 0 0 #391# 0 100) 
COMMENT                                   (LOGPEN 0 6 10053171) 8 1 3.30671 1.9 
COMMENT                                   0.082322 1) 
COMMENT                             #520=(CLabel 
COMMENT                                   (CWidget 0 (0 0) 1 2 0 0 #383# 21126924 100) 
COMMENT                                   (LOGPEN 0 0 13408563) 1 
COMMENT                                   (LOGFONT 38 14 0 0 400 0 0 0 0 3 2 1 18 
COMMENT                                    "Georgia") 1.74233 0.555556 0 
COMMENT                                   "{\\i Pst}I (2791)" "@N (@S)" 5 5.23048 
COMMENT                                   -29.6196 0 -10 4.64561 0.974079 #519#)) 
COMMENT                            (CObjectList)) 
COMMENT                      #521=(CGroupWidget 
COMMENT                            (CWidget 4 (10 #6# 0) 1 2 0 0 Nil -600 100) 
COMMENT                            (CObjectList 
COMMENT                             #522=(CScratch 
COMMENT                                   (CWidget 1 (1 #6# 1) 1 2 0 0 #391# 0 100) 
COMMENT                                   (LOGPEN 0 6 10053171) 8 1 5.6246 1.9 0.082322 
COMMENT                                   1) 
COMMENT                             #523=(CLabel 
COMMENT                                   (CWidget 0 (0 0) 1 2 0 0 #383# 26943972 100) 
COMMENT                                   (LOGPEN 0 0 13408563) 1 
COMMENT                                   (LOGFONT 38 14 0 0 400 0 0 0 0 3 2 1 18 
COMMENT                                    "Georgia") 1.74233 0.555556 0 
COMMENT                                   "{\\i Nco}I (611)" "@N (@S)" 5 9.91174 10.454 
COMMENT                                   0 -10 4.34589 0.974079 #522#) 
COMMENT                             #524=(CScratch 
COMMENT                                   (CWidget 2 (1 #6# 2) 1 2 0 0 #391# 0 100) 
COMMENT                                   (LOGPEN 0 6 10053171) 8 1 5.21738 1.9 
COMMENT                                   0.082322 1) 
COMMENT                             #525=(CLabel 
COMMENT                                   (CWidget 0 (0 0) 1 2 0 0 #383# 26971588 100) 
COMMENT                                   (LOGPEN 0 0 13408563) 1 
COMMENT                                   (LOGFONT 38 14 0 0 400 0 0 0 0 3 2 1 18 
COMMENT                                    "Georgia") 1.74233 0.555556 0 
COMMENT                                   "{\\i Nco}I (994)" "@N (@S)" 5 13.9642 
COMMENT                                   -1.74233 0 -10 4.49575 0.974079 #524#) 
COMMENT                             #526=(CScratch 
COMMENT                                   (CWidget 3 (1 #6# 3) 1 2 0 0 #391# 0 100) 
COMMENT                                   (LOGPEN 0 6 10053171) 8 1 3.68523 1.9 
COMMENT                                   0.082322 1) 
COMMENT                             #527=(CLabel 
COMMENT                                   (CWidget 0 (0 0) 1 2 0 0 #383# 26880148 100) 
COMMENT                                   (LOGPEN 0 0 13408563) 1 
COMMENT                                   (LOGFONT 38 14 0 0 400 0 0 0 0 3 2 1 18 
COMMENT                                    "Georgia") 1.74233 0.555556 0 
COMMENT                                   "{\\i Nco}I (2435)" "@N (@S)" 5 9.61999 
COMMENT                                   -20.908 0 -10 5.04523 0.974079 #526#) 
COMMENT                             #528=(CScratch 
COMMENT                                   (CWidget 4 (1 #6# 4) 1 2 0 0 #391# 0 100) 
COMMENT                                   (LOGPEN 0 6 10053171) 8 1 2.90374 1.9 
COMMENT                                   0.082322 1) 
COMMENT                             #529=(CLabel 
COMMENT                                   (CWidget 0 (0 0) 1 2 0 0 #383# 7103842 100) 
COMMENT                                   (LOGPEN 0 0 13408563) 1 
COMMENT                                   (LOGFONT 38 14 0 0 400 0 0 0 0 3 2 1 18 
COMMENT                                    "Georgia") 1.74233 0.555556 0 
COMMENT                                   "{\\i Nco}I (3170)" "@N (@S)" 5 -5.80909 
COMMENT                                   -12.1963 0 -10 4.9703 0.974079 #528#)) 
COMMENT                            (CObjectList)) 
COMMENT                      #530=(CGroupWidget 
COMMENT                            (CWidget 5 (10 #1# 0) 1 2 0 0 Nil -1367 100) 
COMMENT                            (CObjectList 
COMMENT                             #531=(CScratch 
COMMENT                                   (CWidget 1 (1 #1# 1) 1 2 0 0 #391# 0 100) 
COMMENT                                   (LOGPEN 0 6 10053171) 8 1 5.2397 1.9 0.082322 
COMMENT                                   1) 
COMMENT                             #532=(CLabel 
COMMENT                                   (CWidget 0 (0 0) 1 2 0 0 #383# 21773892 100) 
COMMENT                                   (LOGPEN 0 0 13408563) 1 
COMMENT                                   (LOGFONT 38 14 0 0 400 0 0 0 0 3 2 1 18 
COMMENT                                    "Georgia") 1.74233 0.555556 0 
COMMENT                                   "{\\i Ava}I (973)" "@N (@S)" 5 14.023 0 0 -10 
COMMENT                                   4.49575 0.974079 #531#) 
COMMENT                             #533=(CScratch 
COMMENT                                   (CWidget 2 (1 #1# 2) 1 2 0 0 #391# 0 100) 
COMMENT                                   (LOGPEN 0 6 10053171) 8 1 5.11956 1.9 
COMMENT                                   0.082322 1) 
COMMENT                             #534=(CLabel 
COMMENT                                   (CWidget 0 (0 0) 1 2 0 0 #383# 21717436 100) 
COMMENT                                   (LOGPEN 0 0 13408563) 1 
COMMENT                                   (LOGFONT 38 14 0 0 400 0 0 0 0 3 2 1 18 
COMMENT                                    "Georgia") 1.74233 0.555556 0 
COMMENT                                   "{\\i Ava}I (1086)" "@N (@S)" 5 13.82 
COMMENT                                   -3.48466 0 -10 4.9703 0.974079 #533#) 
COMMENT                             #535=(CScratch 
COMMENT                                   (CWidget 3 (1 #1# 3) 1 2 0 0 #391# 0 100) 
COMMENT                                   (LOGPEN 0 6 10053171) 8 1 4.51457 1.9 
COMMENT                                   0.082322 1) 
COMMENT                             #536=(CLabel 
COMMENT                                   (CWidget 0 (0 0) 1 2 0 0 #383# 538976288 100) 
COMMENT                                   (LOGPEN 0 0 13408563) 1 
COMMENT                                   (LOGFONT 38 14 0 0 400 0 0 0 0 3 2 1 18 
COMMENT                                    "Georgia") 1.74233 0.555556 0 
COMMENT                                   "{\\i Ava}I (1655)" "@N (@S)" 5 14.9389 
COMMENT                                   -15.681 0 -10 4.9703 0.974079 #535#) 
COMMENT                             #537=(CScratch 
COMMENT                                   (CWidget 4 (1 #1# 4) 1 2 0 0 #391# 0 100) 
COMMENT                                   (LOGPEN 0 6 10053171) 8 1 3.56402 1.9 
COMMENT                                   0.082322 1) 
COMMENT                             #538=(CLabel 
COMMENT                                   (CWidget 0 (0 0) 1 2 0 0 #383# 21542268 100) 
COMMENT                                   (LOGPEN 0 0 13408563) 1 
COMMENT                                   (LOGFONT 38 14 0 0 400 0 0 0 0 3 2 1 18 
COMMENT                                    "Georgia") 1.74233 0.555556 0 
COMMENT                                   "{\\i Ava}I (2549)" "@N (@S)" 5 8.40809 
COMMENT                                   -26.1349 0 -10 5.04523 0.974079 #537#) 
COMMENT                             #539=(CScratch 
COMMENT                                   (CWidget 5 (1 #1# 5) 1 2 0 0 #391# 0 100) 
COMMENT                                   (LOGPEN 0 6 10053171) 8 1 2.31789 1.9 
COMMENT                                   0.082322 1) 
COMMENT                             #540=(CLabel 
COMMENT                                   (CWidget 0 (0 0) 1 2 0 0 #383# 27076648 100) 
COMMENT                                   (LOGPEN 0 0 13408563) 1 
COMMENT                                   (LOGFONT 38 14 0 0 400 0 0 0 0 3 2 1 18 
COMMENT                                    "Georgia") 1.74233 0.555556 0 
COMMENT                                   "{\\i Ava}I (3721)" "@N (@S)" 5 -11.4921 
COMMENT                                   -8.71165 0 -10 4.9703 0.974079 #539#)) 
COMMENT                            (CObjectList)) 
COMMENT                      #541=(CGroupWidget 
COMMENT                            (CWidget 5 (10 #2# 0) 1 2 0 0 Nil -1855 100) 
COMMENT                            (CObjectList 
COMMENT                             #542=(CScratch 
COMMENT                                   (CWidget 1 (1 #2# 1) 1 2 0 0 #391# 0 100) 
COMMENT                                   (LOGPEN 0 6 10053171) 8 1 5.30775 1.9 
COMMENT                                   0.082322 1) 
COMMENT                             #543=(CLabel 
COMMENT                                   (CWidget 0 (0 0) 1 2 0 0 #383# 22149644 100) 
COMMENT                                   (LOGPEN 0 0 13408563) 1 
COMMENT                                   (LOGFONT 38 14 0 0 400 0 0 0 0 3 2 1 18 
COMMENT                                    "Georgia") 1.74233 0.555556 0 
COMMENT                                   "{\\i Bam}HI (909)" "@N (@S)" 5 13.5616 
COMMENT                                   5.22699 0 -10 5.41988 0.974079 #542#) 
COMMENT                             #544=(CScratch 
COMMENT                                   (CWidget 2 (1 #2# 2) 1 2 0 0 #391# 0 100) 
COMMENT                                   (LOGPEN 0 6 10053171) 8 1 5.03237 1.9 
COMMENT                                   0.082322 1) 
COMMENT                             #545=(CLabel 
COMMENT                                   (CWidget 0 (0 0) 1 2 0 0 #383# 14352960 100) 
COMMENT                                   (LOGPEN 0 0 13408563) 1 
COMMENT                                   (LOGFONT 38 14 0 0 400 0 0 0 0 3 2 1 18 
COMMENT                                    "Georgia") 1.74233 0.555556 0 
COMMENT                                   "{\\i Bam}HI (1168)" "@N (@S)" 5 14.2505 
COMMENT                                   -5.22699 0 -10 5.8195 0.974079 #544#) 
COMMENT                             #546=(CScratch 
COMMENT                                   (CWidget 3 (1 #2# 3) 1 2 0 0 #391# 0 100) 
COMMENT                                   (LOGPEN 0 6 10053171) 8 1 4.84311 1.9 
COMMENT                                   0.082322 1) 
COMMENT                             #547=(CLabel 
COMMENT                                   (CWidget 0 (0 0) 1 2 0 0 #383# 1196704596 100) 
COMMENT                                   (LOGPEN 0 0 13408563) 1 
COMMENT                                   (LOGFONT 38 14 0 0 400 0 0 0 0 3 2 1 18 
COMMENT                                    "Georgia") 1.74233 0.555556 0 
COMMENT                                   "{\\i Bam}HI (1346)" "@N (@S)" 5 15.0934 
COMMENT                                   -8.71165 0 -10 5.89443 0.974079 #546#) 
COMMENT                             #548=(CScratch 
COMMENT                                   (CWidget 4 (1 #2# 4) 1 2 0 0 #391# 0 100) 
COMMENT                                   (LOGPEN 0 6 10053171) 8 1 4.505 1.9 0.082322 
COMMENT                                   1) 
COMMENT                             #549=(CLabel (CWidget 0 (0 0) 1 2 0 0 #383# 1 100) 
COMMENT                                   (LOGPEN 0 0 13408563) 1 
COMMENT                                   (LOGFONT 38 14 0 0 400 0 0 0 0 3 2 1 18 
COMMENT                                    "Georgia") 1.74233 0.555556 0 
COMMENT                                   "{\\i Bam}HI (1664)" "@N (@S)" 5 15.5275 
COMMENT                                   -17.4233 0 -10 5.89443 0.974079 #548#) 
COMMENT                             #550=(CScratch 
COMMENT                                   (CWidget 5 (1 #2# 5) 1 2 0 0 #391# 0 100) 
COMMENT                                   (LOGPEN 0 6 10053171) 8 1 2.33171 1.9 
COMMENT                                   0.082322 1) 
COMMENT                             #551=(CLabel (CWidget 0 (0 0) 1 2 0 0 #383# 0 100) 
COMMENT                                   (LOGPEN 0 0 13408563) 1 
COMMENT                                   (LOGFONT 38 14 0 0 400 0 0 0 0 3 2 1 18 
COMMENT                                    "Georgia") 1.74233 0.555556 0 
COMMENT                                   "{\\i Bam}HI (3708)" "@N (@S)" 5 -12.0918 
COMMENT                                   -10.454 0 -10 5.96936 0.974079 #550#)) 
COMMENT                            (CObjectList))) (CObjectList)) 
COMMENT               #552=(CGroupWidget (CWidget 14 (16 0) 1 2 0 0 Nil -1227 100) 
COMMENT                     (CObjectList) (CObjectList)) 
COMMENT               #553=(CGroupWidget (CWidget 12 (0 0) 1 2 0 0 Nil -181 100) 
COMMENT                     (CObjectList) (CObjectList))) (CObjectList))) 
COMMENT       (CSeqView 10 10 (CObjectList) (CObList) 1 (CObList)) (CObList) 0 
COMMENT       (CStringList) 21163384 26935740 (CObList)))
FEATURES             Location/Qualifiers
     misc_feature    1401..1625
                     /vntifkey="21"
                     /label=BGH_pA
                     /note="Polyadenylation signals from Bovine growth hormone.  2326..2550 of GenBank accession M57764."
     misc_feature    864..880
                     /vntifkey="21"
                     /label=T7_promoter
                     /note="Bacteriophage T7 phi10 promoter.  Corresponds to bp 22887..22903 of GenBank accession V01146.  Transcription starts with the next base, which is xxgggxx in T7."
     polyA_site      1495..1514
                     /vntifkey="26"
                     /label=polyA_site
                     /note="Axxs added after last base in Bovine Growth Hormone message."
     CDS             2609..3403
                     /vntifkey="4"
                     /label=neo
                     /note="neo resistance gene, as it appears in pBGT33.  Silent change from our other records."
     promoter        231..819
                     /vntifkey="30"
                     /label=CMV-pcDNA
                     /note="pcDNA3 CMV promoter, which starts 18 bp upstream of the Spe I site, has a single base pair change at position 210 of this feature xxno sites affectedxx, and stops at the Sac I site.  1st base is non-CMV to tag this feature uniquely."
     CDS             complement(4907..5764)
                     /vntifkey="4"
                     /label=bla
                     /note="B-lactamase, confers ampicillin resistance, no Pst I."
     misc_feature    complement(3767..3783)
                     /vntifkey="21"
                     /label=lacO
                     /note="lac operator; bound by LacI repressor to repress lac operon expression"
     misc_feature    complement(2435..2547)
                     /vntifkey="21"
                     /label=SV40_ori
                     /note="SV40 5172..41, contains origin of replication, from pMD cassette."
     misc_feature    complement(4565..4608)
                     /vntifkey="21"
                     /label=Low_copy
                     /note="Tag for low copy plasmid replication xxpBR322xx"
     misc_feature    complement(1356..1375)
                     /vntifkey="21"
                     /label=SP6
                     /note="SP6 promoter, from pCMV-Sport6 and pGEM vectors."
     misc_feature    4570..4601
                     /vntifkey="21"
                     /label=Correction-190
                     /note="Difference between low and high copy plasmids.  Many of our lab plasmids are high copy, yet the sequence file suggests that they are low copy.  This correction could be applied to make the sequence properly represent the actual DNA sequence for a high copy plasmid.  It was confirmed in the full plasmid sequencing of CMMP-MR1-1TcR, which has the pUC18 backbone.  This sequence has been found to be erroneous for some plasmids in our laboratory.  It would be prudent to sequence the DNA to confirm the accuracy of your records.  The sequence specified by this feature was actually found to be:  ACGGCTACAC TAGAAGAACA GTATTTGGTA TC."
     misc_feature    complement(3734..3757)
                     /vntifkey="21"
                     /label=Correction-189
                     /note="pUC18 instability.  This deletion has been shown to occur in many plasmids based upon pUC18 and similar plasmids.  It involves a deletion of the cytosine nucleotide from the second codon of the lacZ alpha gene, just upstream of the polylinker.  Some constructs in our lab have the deletion, and some do not.  There is no apparent restriction enzyme polymorphism, but the deletion can affect the performance of some sequencing primers.  See Lobet, Y. et al., 1989, NAR v17, 4897.  This sequence has been found to be erroneous for some plasmids in our laboratory.  It would be prudent to sequence the DNA to confirm the accuracy of your records.  The sequence specified by this feature was actually found to be:  GGAAACAGCT ATGACATGAT TAC."
     primer_bind     2496..2522
                     /vntifkey="28"
                     /label=HGTI-8_Max=618
                     /note="Add-musFLT-mIg Plasmid record #912  Max recorded sequencing read = 618 bases.  Perfect match Tm = 59.3 C, although only 17 nt are required to match. The actual sequence of the primer is tccagaagta gtgaggaggc ttttttg."
     primer_bind     3338..3362
                     /vntifkey="28"
                     /label=HGTI-163_Max=
                     /note="Sequencing primer reads from 3xx end of neo gene in downstream direction.  Max recorded sequencing read =  bases.  Perfect match Tm = 70.3 C, although only 17 nt are required to match.  The actual sequence of the primer is TACGGTATCG CCGCTCCCGA TTCGC."
     primer_bind     3115..3139
                     /vntifkey="28"
                     /label=HGTI-168_Max=
                     /note="For sequencing GFPneo  Max recorded sequencing read =  bases.  Perfect match Tm = 72.7 C, although only 17 nt are required to match.  The actual sequence of the primer is actgttcgcc aggctcaagg cgcgc."
     primer_bind     2882..2906
                     /vntifkey="28"
                     /label=HGTI-169_Max=
                     /note="For sequencing GFPneo  Max recorded sequencing read =  bases.  Perfect match Tm = 71.6 C, although only 17 nt are required to match.  The actual sequence of the primer is ctgctattgg gcgaagtgcc ggggc."
     primer_bind     2681..2705
                     /vntifkey="28"
                     /label=HGTI-170_Max=
                     /note="For sequencing GFPneo  Max recorded sequencing read =  bases.  Perfect match Tm = 63.7 C, although only 17 nt are required to match.  The actual sequence of the primer is gcacaacaga caatcggctg ctctg."
     primer_bind     1092..1126
                     /vntifkey="28"
                     /label=HGTI-1114_Max=683
                     /note="Sequencing primers for HIV strain HXB2 construct.  Max recorded sequencing read = 683 bases.  Perfect match Tm = 74.1 C, although only 17 nt are required to match.  The actual sequence of the primer is GGACCCGACA GGCCCGAAGG AATAGAAGAA GAAGG."
     primer_bind     1270..1292
                     /vntifkey="28"
                     /label=HGTI-1115_Max=
                     /note="Sequencing primers for HIV strain HXB2 construct.  Max recorded sequencing read =  bases.  Perfect match Tm = 71.8 C, although only 17 nt are required to match.  The actual sequence of the primer is TGGGACGCAG GGGGTGGGAA GCC."
     primer_bind     complement(1004..1028)
                     /vntifkey="28"
                     /label=HGTI-1121_Max=
                     /note="Sequencing primers for HIV strain HXB2 construct.  Max recorded sequencing read =  bases.  Perfect match Tm = 64.9 C, although only 17 nt are required to match.  The actual sequence of the primer is GCTCTTCGTC GCTGTCTCCG CTTCT."
     primer_bind     complement(1157..1178)
                     /vntifkey="28"
                     /label=HGTI-1128_Max=443
                     /note="Sequencing primers for HIV strain HXB2 construct.  Max recorded sequencing read = 443 bases.  Perfect match Tm = 55.1 C, although only 17 nt are required to match.  The actual sequence of the primer is TGCCAAGGAT CCGTTCACTA AT."
     primer_bind     864..880
                     /vntifkey="28"
                     /label=HGTI-1174_Max=682
                     /note="T7 primer  Max recorded sequencing read = 682 bases.  Perfect match Tm = 24.4 C, although only 17 nt are required to match.  The actual sequence of the primer is taatacgact cactata."
     primer_bind     770..791
                     /vntifkey="28"
                     /label=HGTI-1204_Max=311
                     /note="Sequencing primers for pHJ1  Max recorded sequencing read = 311 bases. Perfect match Tm = 62.5 C, although only 17 nt are required to match.  The actual sequence of the primer is GCAAATGGGC GGTAGGCGTG TA."
     primer_bind     765..805
                     /vntifkey="28"
                     /label=HGTI-1220_Max=162
                     /note="?  Max recorded sequencing read = 162 bases.  Perfect match Tm = 76.1 C, although only 17 nt are required to match.  The actual sequence of the primer is gcgcactagt catatggtag gcgtgtacgg tgggaggtct a."
     primer_bind     complement(45..75)
                     /vntifkey="28"
                     /label=HGTI-1662_Max=680
                     /note="Series of primers for construction of 4 variations of Adenovirus helper constructs, with potential for deletions in Psi.  Max recorded sequencing read = 680 bases.  Perfect match Tm = 67.2 C, although only 17 nt are required to match.  The actual sequence of the primer is GGCTTAACTA TGCGGCATCA GAGCAGATTG T."
     primer_bind     complement(2364..2382)
                     /vntifkey="28"
                     /label=HGTI-1801_Max=
                     /note="Sequencing primer for pLXSN  Max recorded sequencing read =  bases. Perfect match Tm = 56.0 C, although only 17 nt are required to match.  The actual sequence of the primer is aggggcggga ctatggttg."
     primer_bind     complement(3743..3764)
                     /vntifkey="28"
                     /label=HGTI-1805_Max=673
                     /note="std sequencing primer -47  Max recorded sequencing read = 673 bases. Perfect match Tm = 49.4 C, although only 17 nt are required to match.  The actual sequence of the primer is tcacacagga aacagctatg ac."
     primer_bind     304..331
                     /vntifkey="28"
                     /label=HGTI-1832_Max=638
                     /note="Full plasmid sequencing for Add-BGFP-FasL-Ires-FADD  Max recorded sequencing read = 638 bases.  Perfect match Tm = 58.7 C, although only 17 nt are required to match.  The actual sequence of the primer is agttccgcgt tacataactt acggtaaa."
     primer_bind     4121..4140
                     /vntifkey="28"
                     /label=HGTI-1850_Max=589
                     /note="Full plasmid sequencing for Add-BGFP-FasL-Ires-FADD  Max recorded sequencing read = 589 bases.  Perfect match Tm = 59.7 C, although only 17 nt are required to match.  The actual sequence of the primer is taaaaaggcc gcgttgctgg ."
     primer_bind     4421..4439
                     /vntifkey="28"
                     /label=HGTI-1851_Max=601
                     /note="Full plasmid sequencing for Add-BGFP-FasL-Ires-FADD  Max recorded sequencing read = 601 bases.  Perfect match Tm = 60.1 C, although only 17 nt are required to match.  The actual sequence of the primer is cgaccgctgc gccttatcc."
     primer_bind     4721..4750
                     /vntifkey="28"
                     /label=HGTI-1852_Max=372
                     /note="Full plasmid sequencing for Add-BGFP-FasL-Ires-FADD  Max recorded sequencing read = 372 bases.  Perfect match Tm = 58.8 C, although only 17 nt are required to match.  The actual sequence of the primer is aaaaggatct caagaagatc ctttgatctt ."
     primer_bind     5021..5042
                     /vntifkey="28"
                     /label=HGTI-1853_Max=0
                     /note="Full plasmid sequencing for Add-BGFP-FasL-Ires-FADD  Max recorded sequencing read = 0 bases.  Perfect match Tm = 61.0 C, although only 17 nt are required to match.  The actual sequence of the primer is ccccagtgct gcaatgatac cg."
     primer_bind     5321..5341
                     /vntifkey="28"
                     /label=HGTI-1854_Max=650
                     /note="Full plasmid sequencing for Add-BGFP-FasL-Ires-FADD  Max recorded sequencing read = 650 bases.  Perfect match Tm = 58.4 C, although only 17 nt are required to match.  The actual sequence of the primer is agcggttagc tccttcggtc c."
     primer_bind     5621..5644
                     /vntifkey="28"
                     /label=HGTI-1855_Max=661
                     /note="Full plasmid sequencing for Add-BGFP-FasL-Ires-FADD  Max recorded sequencing read = 661 bases.  Perfect match Tm = 58.0 C, although only 17 nt are required to match.  The actual sequence of the primer is atccagttcg atgtaaccca ctcg."
     primer_bind     complement(389..413)
                     /vntifkey="28"
                     /label=HGTI-1863_Max=672
                     /note="Full plasmid sequencing for Add-BGFP-FasL-Ires-FADD  Max recorded sequencing read = 672 bases.  Perfect match Tm = 59.1 C, although only 17 nt are required to match.  The actual sequence of the primer is ccctattggc gttactatgg gaaca."
     primer_bind     complement(689..713)
                     /vntifkey="28"
                     /label=HGTI-1864_Max=485
                     /note="Full plasmid sequencing for Add-BGFP-FasL-Ires-FADD  Max recorded sequencing read = 485 bases.  Perfect match Tm = 58.0 C, although only 17 nt are required to match.  The actual sequence of the primer is aaacaaactc ccattgacgt caatg."
     primer_bind     complement(3908..3930)
                     /vntifkey="28"
                     /label=HGTI-1880_Max=690
                     /note="Full plasmid sequencing for Add-BGFP-FasL-Ires-FADD  Max recorded sequencing read = 690 bases.  Perfect match Tm = 59.4 C, although only 17 nt are required to match.  The actual sequence of the primer is gttggccgat tcattaatgc agc."
     primer_bind     complement(4205..4230)
                     /vntifkey="28"
                     /label=HGTI-1881_Max=511
                     /note="Full plasmid sequencing for Add-BGFP-FasL-Ires-FADD  Max recorded sequencing read = 511 bases.  Perfect match Tm = 59 C, although only 17 nt are required to match.  The actual sequence of the primer is atctttatag tcctgtcggg tttcgc."
     primer_bind     complement(4503..4530)
                     /vntifkey="28"
                     /label=HGTI-1882_Max=565
                     /note="Full plasmid sequencing for Add-BGFP-FasL-Ires-FADD  Max recorded sequencing read = 565 bases.  Perfect match Tm = 60.5 C, although only 17 nt are required to match.  The actual sequence of the primer is catacctcgc tctgctaatc ctgttacc."
     primer_bind     complement(4802..4830)
                     /vntifkey="28"
                     /label=HGTI-1883_Max=564
                     /note="Full plasmid sequencing for Add-BGFP-FasL-Ires-FADD  Max recorded sequencing read = 564 bases.  Perfect match Tm = 58.2 C, although only 17 nt are required to match.  The actual sequence of the primer is tgaagatcct ttttgataat ctcatgacc."
     primer_bind     complement(5106..5130)
                     /vntifkey="28"
                     /label=HGTI-1884_Max=593
                     /note="Full plasmid sequencing for Add-BGFP-FasL-Ires-FADD  Max recorded sequencing read = 593 bases.  Perfect match Tm = 59.6 C, although only 17 nt are required to match.  The actual sequence of the primer is ataaagttgc aggaccactt ctgcg."
     primer_bind     complement(5403..5430)
                     /vntifkey="28"
                     /label=HGTI-1885_Max=654
                     /note="Full plasmid sequencing for Add-BGFP-FasL-Ires-FADD  Max recorded sequencing read = 654 bases.  Perfect match Tm = 60.0 C, although only 17 nt are required to match.  The actual sequence of the primer is cggatggcat gacagtaaga gaattatg."
     primer_bind     complement(5710..5730)
                     /vntifkey="28"
                     /label=HGTI-1886_Max=647
                     /note="Full plasmid sequencing for Add-BGFP-FasL-Ires-FADD  Max recorded sequencing read = 647 bases.  Perfect match Tm = 60.2 C, although only 17 nt are required to match.  The actual sequence of the primer is ccttttttgc ggcattttgc c."
     primer_bind     complement(1428..1445)
                     /vntifkey="28"
                     /label=HGTI-1929_Max=526
                     /note="EF1-alpha lacZ CpG cassette sequencing.  Max recorded sequencing read = 526 bases.  Perfect match Tm = 60.0 C, although only 17 nt are required to match.  The actual sequence of the primer is cgggggaggg gcaaacaa."
     primer_bind     1508..1532
                     /vntifkey="28"
                     /label=HGTI-1984_Max=351
                     /note="AAV-lacZ seq primers  Max recorded sequencing read = 351 bases.  Perfect match Tm = 58.8 C, although only 17 nt are required to match.  The actual sequence of the primer is GCATCGCATT GTCTGAGTAG GTGTC."
     primer_bind     1599..1624
                     /vntifkey="28"
                     /label=HGTI-1985_Max=
                     /note="AAV-lacZ seq primers  Max recorded sequencing read =  bases.  Perfect match Tm = 69.7 C, although only 17 nt are required to match.  The actual sequence of the primer is ATGCTGGGGA TGCGGTGGGC TCTATG."
     primer_bind     714..746
                     /vntifkey="28"
                     /label=HGTI-2021_Max=707
                     /note="sequencing pHD from 3xx end  Max recorded sequencing read = 707 bases. Perfect match Tm = 71.5 C, although only 17 nt are required to match.  The actual sequence of the primer is tggcaccaaa atcaacggga ctttccaaaa tgt."
     primer_bind     complement(3755..3778)
                     /vntifkey="28"
                     /label=HGTI-2082_Max=0
                     /note="Reverse sequencing primer for pUC. Purpose of the oligo: Sequencing Max recorded sequencing read = 0 bases.  Perfect match Tm = 56.6 C, although only 17 nt are required to match.  The actual sequence of the primer is AGCGGATAAC AATTTCACAC AGGA."
     CDS             995..1345
                     /vntifkey="4"
                     /label=Rev
BASE COUNT     1385 a      1519 c      1512 g      1484 t 
ORIGIN
        1 gacggatcgg gagatctccc gatcccctat ggtcgactct cagtacaatc tgctctgatg 
       61 ccgcatagtt aagccagtat ctgctccctg cttgtgtgtt ggaggtcgct gagtagtgcg 
      121 cgagcaaaat ttaagctaca acaaggcaag gcttgaccga caattgcatg aagaatctgc 
      181 ttagggttag gcgttttgcg ctgcttcgcg atgtacgggc cagatatacg cgttgacatt 
      241 gattattgac tagttattaa tagtaatcaa ttacggggtc attagttcat agcccatata 
      301 tggagttccg cgttacataa cttacggtaa atggcccgcc tggctgaccg cccaacgacc 
      361 cccgcccatt gacgtcaata atgacgtatg ttcccatagt aacgccaata gggactttcc 
      421 attgacgtca atgggtggac tatttacggt aaactgccca cttggcagta catcaagtgt 
      481 atcatatgcc aagtacgccc cctattgacg tcaatgacgg taaatggccc gcctggcatt 
      541 atgcccagta catgacctta tgggactttc ctacttggca gtacatctac gtattagtca 
      601 tcgctattac catggtgatg cggttttggc agtacatcaa tgggcgtgga tagcggtttg 
      661 actcacgggg atttccaagt ctccacccca ttgacgtcaa tgggagtttg ttttggcacc 
      721 aaaatcaacg ggactttcca aaatgtcgta acaactccgc cccattgacg caaatgggcg 
      781 gtaggcgtgt acggtgggag gtctatataa gcagagctct ctggctaact agagaaccca 
      841 ctgcttaact ggcttatcga aattaatacg actcactata gggagaccca agcttggtac 
      901 cgagctcgga tccactagta acggccgcca gtgtgctgga attctgcaga tatccatcac 
      961 actggcggcc gctcgagcat gcatctagac tgccatggca ggaagaagcg gagacagcga 
     1021 cgaagacctc ctcaaggcag tcagactcat caagtttctc tatcaaagca acccacctcc 
     1081 caaccccgag gggacccgac aggcccgaag gaatagaaga agaaggtgga gagagagaca 
     1141 gagacagatc cattcgatta gtgaacggat ccttagcact tatctgggac gatctgcgga 
     1201 gcctgtgcct cttcagctac caccgcttga gagacttact cttgattgta acgaggattg 
     1261 tggaacttct gggacgcagg gggtgggaag ccctcaaata ttggtggaat ctcctacagt 
     1321 attggagtca ggaactaaag aataggatcc ggctattcta tagtgtcacc taaatgctag 
     1381 agctcgctga tcagcctcga ctgtgccttc tagttgccag ccatctgttg tttgcccctc 
     1441 ccccgtgcct tccttgaccc tggaaggtgc cactcccact gtcctttcct aataaaatga 
     1501 ggaaattgca tcgcattgtc tgagtaggtg tcattctatt ctggggggtg gggtggggca 
     1561 ggacagcaag ggggaggatt gggaagacaa tagcaggcat gctggggatg cggtgggctc 
     1621 tatggcttct gaggcggaaa gaaccagctg gggctcgagg ggggatcccc acgcgccctg 
     1681 tagcggcgca ttaagcgcgg cgggtgtggt ggttacgcgc agcgtgaccg ctacacttgc 
     1741 cagcgcccta gcgcccgctc ctttcgcttt cttcccttcc tttctcgcca cgttcgccgg 
     1801 ctttccccgt caagctctaa atcggggcat ccctttaggg ttccgattta gtgctttacg 
     1861 gcacctcgac cccaaaaaac ttgattaggg tgatggttca cgtagtgggc catcgccctg 
     1921 atagacggtt tttcgccctt tgacgttgga gtccacgttc tttaatagtg gactcttgtt 
     1981 ccaaactgga acaacactca accctatctc ggtctattct tttgatttat aagggatttt 
     2041 ggggatttcg gcctattggt taaaaaatga gctgatttaa caaaaattta acgcgaattt 
     2101 taacaaaata ttaacgttta caatttaaat atttgcttat acaatcttcc tgtttttggg 
     2161 gcttttctga ttatcaaccg gggtgggtac cgagctcgaa ttctgtggaa tgtgtgtcag 
     2221 ttagggtgtg gaaagtcccc aggctcccca ggcaggcaga agtatgcaaa gcatgcatct 
     2281 caattagtca gcaaccaggt gtggaaagtc cccaggctcc ccagcaggca gaagtatgca 
     2341 aagcatgcat ctcaattagt cagcaaccat agtcccgccc ctaactccgc ccatcccgcc 
     2401 cctaactccg cccagttccg cccattctcc gccccatggc tgactaattt tttttattta 
     2461 tgcagaggcc gaggccgcct cggcctctga gctattccag aagtagtgag gaggcttttt 
     2521 tggaggccta ggcttttgca aaaagctccc gggagcttgg atatccattt tcggatctga 
     2581 tcaagagaca ggatgaggat cgtttcgcat gattgaacaa gatggattgc acgcaggttc 
     2641 tccggccgct tgggtggaga ggctattcgg ctatgactgg gcacaacaga caatcggctg 
     2701 ctctgatgcc gccgtgttcc ggctgtcagc gcaggggcgc ccggttcttt ttgtcaagac 
     2761 cgacctgtcc ggtgccctga atgaactgca ggacgaggca gcgcggctat cgtggctggc 
     2821 cacgacgggc gttccttgcg cagctgtgct cgacgttgtc actgaagcgg gaagggactg 
     2881 gctgctattg ggcgaagtgc cggggcagga tctcctgtca tctcaccttg ctcctgccga 
     2941 gaaagtatcc atcatggctg atgcaatgcg gcggctgcat acgcttgatc cggctacctg 
     3001 cccattcgac caccaagcga aacatcgcat cgagcgagca cgtactcgga tggaagccgg 
     3061 tcttgtcgat caggatgatc tggacgaaga gcatcagggg ctcgcgccag ccgaactgtt 
     3121 cgccaggctc aaggcgcgca tgcccgacgg cgaggatctc gtcgtgaccc atggcgatgc 
     3181 ctgcttgccg aatatcatgg tggaaaatgg ccgcttttct ggattcatcg actgtggccg 
     3241 gctgggtgtg gcggaccgct atcaggacat agcgttggct acccgtgata ttgctgaaga 
     3301 gcttggcggc gaatgggctg accgcttcct cgtgctttac ggtatcgccg ctcccgattc 
     3361 gcagcgcatc gccttctatc gccttcttga cgagttcttc tgagcgggac tctggggttc 
     3421 gaaatgaccg accaagcgac gcccaacctg ccatcacgag atttcgattc caccgccgcc 
     3481 ttctatgaaa ggttgggctt cggaatcgtt ttccgggacg ccggctggat gatcctccag 
     3541 cgcggggatc tcatgctgga gttcttcgcc caccccaact tgtttattgc agcttataat 
     3601 ggttacaaat aaagcaatag catcacaaat ttcacaaata aagcattttt ttcactgcat 
     3661 tctagttgtg gtttgtccaa actcatcaat gtatcttatc atgtctggat cccgtcgacc 
     3721 tcgagagctt ggcgtaatca tggtcatagc tgtttcctgt gtgaaattgt tatccgctca 
     3781 caattccaca caacatacga gccggaagca taaagtgtaa agcctggggt gcctaatgag 
     3841 tgagctaact cacattaatt gcgttgcgct cactgcccgc tttccagtcg ggaaacctgt 
     3901 cgtgccagct gcattaatga atcggccaac gcgcggggag aggcggtttg cgtattgggc 
     3961 gctcttccgc ttcctcgctc actgactcgc tgcgctcggt cgttcggctg cggcgagcgg 
     4021 tatcagctca ctcaaaggcg gtaatacggt tatccacaga atcaggggat aacgcaggaa 
     4081 agaacatgtg agcaaaaggc cagcaaaagg ccaggaaccg taaaaaggcc gcgttgctgg 
     4141 cgtttttcca taggctccgc ccccctgacg agcatcacaa aaatcgacgc tcaagtcaga 
     4201 ggtggcgaaa cccgacagga ctataaagat accaggcgtt tccccctgga agctccctcg 
     4261 tgcgctctcc tgttccgacc ctgccgctta ccggatacct gtccgccttt ctcccttcgg 
     4321 gaagcgtggc gctttctcaa tgctcacgct gtaggtatct cagttcggtg taggtcgttc 
     4381 gctccaagct gggctgtgtg cacgaacccc ccgttcagcc cgaccgctgc gccttatccg 
     4441 gtaactatcg tcttgagtcc aacccggtaa gacacgactt atcgccactg gcagcagcca 
     4501 ctggtaacag gattagcaga gcgaggtatg taggcggtgc tacagagttc ttgaagtggt 
     4561 ggcctaacta cggctacact agaaggacag tatttggtat ctgcgctctg ctgaagccag 
     4621 ttaccttcgg aaaaagagtt ggtagctctt gatccggcaa acaaaccacc gctggtagcg 
     4681 gtggtttttt tgtttgcaag cagcagatta cgcgcagaaa aaaaggatct caagaagatc 
     4741 ctttgatctt ttctacgggg tctgacgctc agtggaacga aaactcacgt taagggattt 
     4801 tggtcatgag attatcaaaa aggatcttca cctagatcct tttaaattaa aaatgaagtt 
     4861 ttaaatcaat ctaaagtata tatgagtaaa cttggtctga cagttaccaa tgcttaatca 
     4921 gtgaggcacc tatctcagcg atctgtctat ttcgttcatc catagttgcc tgactccccg 
     4981 tcgtgtagat aactacgata cgggagggct taccatctgg ccccagtgct gcaatgatac 
     5041 cgcgagaccc acgctcaccg gctccagatt tatcagcaat aaaccagcca gccggaaggg 
     5101 ccgagcgcag aagtggtcct gcaactttat ccgcctccat ccagtctatt aattgttgcc 
     5161 gggaagctag agtaagtagt tcgccagtta atagtttgcg caacgttgtt gccattgcta 
     5221 caggcatcgt ggtgtcacgc tcgtcgtttg gtatggcttc attcagctcc ggttcccaac 
     5281 gatcaaggcg agttacatga tcccccatgt tgtgcaaaaa agcggttagc tccttcggtc 
     5341 ctccgatcgt tgtcagaagt aagttggccg cagtgttatc actcatggtt atggcagcac 
     5401 tgcataattc tcttactgtc atgccatccg taagatgctt ttctgtgact ggtgagtact 
     5461 caaccaagtc attctgagaa tagtgtatgc ggcgaccgag ttgctcttgc ccggcgtcaa 
     5521 tacgggataa taccgcgcca catagcagaa ctttaaaagt gctcatcatt ggaaaacgtt 
     5581 cttcggggcg aaaactctca aggatcttac cgctgttgag atccagttcg atgtaaccca 
     5641 ctcgtgcacc caactgatct tcagcatctt ttactttcac cagcgtttct gggtgagcaa 
     5701 aaacaggaag gcaaaatgcc gcaaaaaagg gaataagggc gacacggaaa tgttgaatac 
     5761 tcatactctt cctttttcaa tattattgaa gcatttatca gggttattgt ctcatgagcg 
     5821 gatacatatt tgaatgtatt tagaaaaata aacaaatagg ggttccgcgc acatttcccc 
     5881 gaaaagtgcc acctgacgtc 
//
